# Supplementary material for: Two datasets of defect reports labeled by a crowd of annotators of unknown reliability
Source: Data Brief. 2018 Mar 28;18:840–5. doi: 10.1016/j.dib.2018.03.109 (PMC5996400; doi:10.1016/j.dib.2018.03.109)
Supplement: Supplementary file 2 — Supplementary material [file mmc2.xlsx]

## Sheet: BugDetails
summary	description	L1	L2	L3	L4	L5
Browser hangs while trying to access the mozilla bug reporting nsite. only using the task manager will end the program	From Bugzilla Helper: User-Agent: Mozilla/4.0 (compatible; MSIE 5.5; Windows NT 5.0; Zahav 5) BuildID: Mozilla/5.0 (Windows; U; Windows NT 5.0; en-US; 0.6) Gecko/20001205 I was trying to file a bug report in relation to tables being messed up on sites such as http://www.dansdata.com (check this site with IE5.5 and then with mozilla - you will see that one of the table cells, which contains the ne…	Reliability	Reliability	Documentation	Capability	Documentation
mozilla installer.exe fails with "-229 script error"	Whenever I try to install the latest "mozilla-win32-installer.exe" I'm getting: "-229 script error" The date of the .exe file is: 17-01-2001 22:27	Installability	Installability	Installability	Installability	Installability
Mozilla 0.7 fails to open: crash out with usual "error of type two"	The initialisation list proceeds as expected, but the program fails to open at all. I am happy to provide you with any information about the system that might be relevant, aside from the fact that I have a G4 2x450 (no hardware mods) running MacOS 9.0.4. This is the version built on 9th Jan, listed as 5.0M18 Gecko.	Reliability	Installability	Performance	Installability	Reliability
fatal error building rdf\chrome\tools\chromereg\regchrome.cpp	when trying to build_all with a fresh branch. e:\sean\mozilla\rdf\chrome\tools\chromereg\regchrome.cpp(40) : error C2202: 'main' : not all control paths return a value NMAKE : fatal error U1077: 'cl' : return code '0x2' Stop. is generated by nmake	Installability	Capability	Reliability	Reliability	Reliability
Cannot download over modem using new download agent	When I attempt to use the new download agent with the win32 installer I get and alert saying "Too network errors" (sic) for each component in the file. (We should rethink these alerts.) I tracked down the error to a failure in nsSocket::Open() calling WSASetup(). the xpnet code appears to be requesting version "0.4" and it fails on my NT laptop when trying to dial in from home on a Modem. This is…	Capability	Installability	Maintenance	Installability	Installability
Opening New or Reply Msg generates error: EditorSharedStartup is not defined	With newly installed M18 build (in addition to Mozilla 0.7), any attempt to open a new composition window fails, with the error message: "An Error Occurred While Creating a Message Compose Window. Please Try Again. ReferenceError: EditorSharedStatup is not defined."	Capability	Reliability	Maintenance	Reliability	Reliability
Voting for Bugs doesn't works in a local version of bugzilla	I have bugzilla installed in my server, in the url above, i configured a product named Velop (a Webmail System), with version 1.3d and the following votes options: Votes per user: 10000 Max Votes per bug: 10000 Votes to confirm: 3 I have a user with all permissions set. Another user commited a bug to Velop product. When I try to vote for a bug, after fill in the form with the number of votes set …	Capability	Reliability	Maintenance	Reliability	Capability
messages with attachments don't list attachments and generate JS error	Build is 2001 02 07 11. If you view an message with an attachment ( like say, jrgm's perf measurements ) the popup in the upper right hand corner of the message envelope doesn't show up and there's a JS error on the console. That error is: ************************************************************ * Call to xpconnect wrapped JSObject produced this error: * [Exception... "[Exception... "<no mess…	Capability	Reliability	Reliability	Reliability	Capability
install fails with error -214	dveditz seems to know what the problem is, need to file bug to track how it gets resolved. result is: partial install, but missing most of navigator.xpi's install (no mozilla binary, for instance).	Installability	Installability	Installability	Installability	Installability
Address Book is blank	Saw this all platforms: Win32 2001-02-13-06 Mtrunk Linux 2001-02-13-08 Mtrunk Mac 2001-02-13-04 Mtrunk Steps to repro: 1)Launch NS6 with a new profile or migrate a profile. 2)Login to Mail 3)Go to Tasks-->Address Book to open the Address Book. Actual results: The Address book is empty. It has no Personal address books or anything else within it. Adding adresses dialog will come up and allow you t…	Usability	Reliability	Reliability	Capability	Usability
Fail to load a previous News message when memory cache is ON.	2001022113Trunk for MacOS not seen in 20010220 build. If memory cache is turned On in Preferences|Advanced|cache, News messages previously displayed fail to show up later. In Mail/News, you select a message title and its message is shown. You move to next message and it is shown. You go back by clicking or arrow key. Message pane does not change. Setting Memory cache to zero corrected this behavi…	Capability	Reliability	Capability	Capability	Reliability
Invariable illegal operation when downloading newsgroup headers as per of the popup.	I can download headers sucessfully if there are less than five hundred and that popup does not initiate. However, if it does, downloading any number of headers causes the following error: MOZILLA caused an invalid page fault in module MSGBSUTL.DLL at 015f:60bd2e93. Registers: EAX=ffffffff CS=015f EIP=60bd2e93 EFLGS=00010293 EBX=00000000 SS=0167 ESP=0068f87c EBP=0068f89c ECX=0001be82 DS=0167 ESI=0…	Reliability	Capability	Maintenance	Capability	Reliability
Problems creating New Folder using Manage Bookmarks	BuildID: 2001030205 (and also 0.8) on Win95 BuildID: 2001022808 (and also 0.8) on Linux User Interface issue in all cases; Failure to create the new folder in some cases. (Explanation follows.) Reproducible: Always Steps to Reproduce: o click Bookmarks | Manage Bookmarks o the bookmark manager opens o create a new folder (using any of the 3 available methods: New Folder button; RightClick on "Boo…	Usability	Usability	Maintenance	Capability	Capability
crash on MSGNEWS.DLL when you rapidly select different messages	win32 build 2001030505, win98SE, but have seen this on other recent builds, too. I don't have Talkback, so figured I'd better file a bug. Crash: MSGNEWS.DLL attempted to use a null data pointer variable. Had been reading newsgroups on secnews.netscape.com for a while when this occurred out of the blue. Was reading a recent post in n.p.m.mail-news when this one happened. Dr Watson attached. The ot…	Reliability	Reliability	Maintenance	Reliability	Reliability
Can not create new profile	seen on commercial builds: windows 2001-03-12-06-mtrunk linux 2001-03-12-05-mtrunk -open profile manager -click on create new profile -click next -click finish a new profile is not created as expected. a console JavaScript error: chrome://global/content/widgetStateManager.js line 313: url has no properties appears everytime you click "Finish"	Capability	Usability	Maintenance	Requirements	Capability
nsLocalFile::OpenANSIFileDesc() won't create new files	If I call nsLocalFile::OpenANSIFileDesc() with mode = "wb", and the file doesn't exist, the file doesn't get created. The problem is that mTargetSpec is invalid if the file doesnt' exist. Here's a patch that fixes the problem. Index: mozilla/xpcom/io/nsLocalFileMac.cpp =================================================================== RCS file: /cvsroot/mozilla/xpcom/io/nsLocalFileMac.cpp,v retr…	Requirements	Capability	Maintenance	Requirements	Capability
Subscribe window problems after mailnews landing	Using a build that was built a few hours after the mailnews perf landing, I'm seeing that the subscribe window has some major problems. When clicking the Subscribe button the dot no longer changes to a checkmarkk indicating that the selected newsgroup was subscribe to & when clicking the ok button I get the following js exception. [Exception... "Component returned failure code: 0x80550006 [nsISub…	Usability	Reliability	Maintenance	Reliability	Maintenance
Bugzilla helper is broken	The popup doesn't pop up. I just lost a bug report because of it. JavaScript error: http://www.mozilla.org/quality/help/bugreport.js line 401: missing ] after element list JavaScript error: line 0: PrefillBugInfoForm is not defined Document http://www.mozilla.org/quality/help/bugzilla-helper.html loaded successfully JavaScript error: line 0: OpenEnterBugPage is not defined JavaScript error: line …	Capability	Usability	Maintenance	Reliability	Reliability
Crash on creating a new message	Overview: In the March 20 2001 win32 build, clicking on New Msg in mail/news crashes mozilla. Steps: 1)open mail/news 2)create a new mail or news account if necessary 3)Click New Msg toolbar button. Result: Mozilla crashes. Expected: new message window should appear Tested with 2001032004, WinNT 4.0.	Reliability	Reliability	Reliability	Reliability	Reliability
Crash attempting to add CC in a mail response	Responding to an email, I attempted to click on the area with the to/cc/bcc dropdown, so as to bring up the dropdown and add a CC. This caused a crash (and lost my email! waaah!). Afraid I have no stack trace for you, but I can reproduce the crash... This occurred in my build from CVS today (20 Mar) after hyatt fixed the smoketest blocker and before the new cache landing (i.e., when the tree wasn…	Reliability	Reliability	Reliability	Reliability	Reliability
(QFA)Talkback error: Can't initialize.	From Bugzilla Helper: User-Agent: Mozilla/4.0 (compatible; MSIE 5.5; Windows 98) BuildID: 20010320 Mozilla won't start. splash screen is displayed but browser window never appears. This is the same with mozilla 0.8 with or without talkback. Reproducible: Always Steps to Reproduce: 1.uninstall modzilla 2.download any build 3.install/unzip and run Actual Results: splash screen appears but browser n…	Installability	Reliability	Maintenance	Installability	Reliability
Unable to file/update bugs in bugzilla	Using a cvs build from the tip pulled a few hrs ago, unable to update bugs in bugzilla, am able to in 4.x. I just filed this bug in mozilla and it didn't appear, so I'm using 4.x this time. I also noted that on sumbitting the bug with mozilla, I got the page I was given when entering in a different, test, bug; clearly a cache problem there. Note that this pull came following the cache switch-on. …	Capability	Capability	Maintenance	Reliability	Capability
creating a locked NewCache file renders Mozilla inoperable	From Bugzilla Helper: User-Agent: Mozilla/4.76 (Macintosh; U; PPC) {had to use ns 4.7.6 to post this bug, Mozilla was inoperable} BuildID: 2001032308 After deactivating caching in Mozilla prefs Mozilla would still write cache files to disk in a folder called "NewCache" so i deleted the folder called "NewCache" and replaced it with a locked file called "NewCache" in hopes that no more disk thrashi…	Reliability	Reliability	Reliability	Reliability	Reliability
Cannot install NS 6 (-214 error)	Trying to install the current NS6 build using: ftp://sweetlou/products/client/6.0x/windows/32bit/x86/2001-03-26-06-trunk/N6Setu p.exe I get an installation error: while the install progress dialog shows "Currently installing Navigator Preparing file: Register Locale:" I get an error dialog saying "Error occurred during installation - Navigator. -214 DOES_NOT_EXIST.	Installability	Installability	Installability	Installability	Installability
can't "commit" a new bug	using window' nightly from today 1. goto bugzilla 2. enter a new bug 3. hit "commit" 4. nothing happens.	Capability	Capability	Reliability	Reliability	Capability
cannot access address book in latest builds (regression)	Mozilla/5.0 (Windows; U; WinNT4.0; en-US; 0.8.1), 2001-03-28 cannot access address book in latest builds (regression). Neither from menu, CTRL-5, nor from the task bar.	Capability	Usability	Migration	Capability	Migration
crash when adding bookmark	seen on mac commercial build 2001-03-29-04-trunk -click on Bookmarks | Add bookmark the broswer hangs for several seconds then the app crashes	Reliability	Reliability	Maintenance	Reliability	Reliability
New View Manager2 causing full-page Acrobat to crash on Mac	With the new ViewManager2 enabled, full-page Acrobat files on the Mac are crashing. To get them to work, add this line to your all.js for your profile: user_pref("nglayout.debug.enable_scary_view_manager", false); cc:ing View Manager people. Robert, if you get a change [and a Mac], can you take a look at this?	Reliability	Reliability	Reliability	Reliability	Reliability
Changes needed for NSS to build under Carbon	Changes needed to build NSS for Mac OS when targeting Carbon APIs.	Installability	Maintenance	Maintenance	Installability	Maintenance
Unable to access bugzilla from mozilla win32 buildID 2001040604	When trying to access any part of bugzilla a server error is thrown back of HTTP request too long. Works okay from netscape 4.7x and was working earlier today from mozilla too.	Reliability	Maintenance	Migration	Capability	Migration
CodeWarrior 6 needs Carbonized RunTSScript Compiler for Mac OS X	We need a Carbon version of the RunTSScript CodeWarrior compiler, as its required by NSStdLib to make the 'Stubs' target. Currently this compiler is in CVS at mozilla/build/mac/RunTSScript. Did Netscape develop this? Where does it come from, how do I get the source to be able to carbonise it?	Requirements	Installability	Maintenance	Requirements	Maintenance
[meta] Cannot get new site certificates when using PSM2 and a high-res screen	Currently it is impossible to get new certificates when using PSM2. The dialog that comes up is too small for its content on a high-res screen (bug 75596), and being modal it cannot be properly resized due to bug 75610. Combined with bug 75595, which prevents one from using Escape or Enter to close the dialog, this means that the application is effectively stalled.	Usability	Capability	Maintenance	Requirements	Usability
application will not launch, there are no error messages	From Bugzilla Helper: User-Agent: Mozilla/5.0 (X11; U; Linux 2.4.3 i686; en-US; 0.8.1) Gecko/20010326 BuildID: 20010411 Running "mozilla" from the command line will not start the application. The shell script produces output, sets environmental variables, etc., but it drops back to the shell prompt before even opening a window. There are no error messages, not even a segfault. This started showin…	Reliability	Installability	Reliability	Installability	Reliability
installer stops with "-229 SCRIPT_ERROR"	the installer dated 12-04-2001 size 8.347.360 stops with "-229 SCRIPT_ERROR". ** fProgram : C:\Program Files\Mozilla.org\Mozilla\ ** ERROR (-230): Create Folder: C:\Documents and Settings\All Users\Start Menu\Programs\Mozilla ** Line: 371 cf is not defined Install **FAILED** with error -229 Install **FAILED** with error -229	Installability	Installability	Integrity/Security	Installability	Installability
link of new cache code should use EXTRA_DSO_LDOPTS, not LIBS	When linking the new cache code, the standard libraries of XPCOM_LIBS and NSPR_LIBS are pulled in via LIBS. All other Mozilla modules use EXTRA_DSO_LDOPTS for this purpose. Even though on most platforms defining these in LIBS or EXTRA_DSO_LDOPTS yields the same results, on OpenVMS it doesn't. So, for consistency and so that I can link the new cache code on OpenVMS, can we define the libraries in …	Maintenance	Migration	Maintenance	Requirements	Maintenance
Can´t create a new profile or convert my NS4.75 profile	Using mozilla 20010416.. (CVS DEBUG 11PM). I can´t create a new profile. I deleted my old profile (with registry.dat) and mozregistry.dat. I restarted mozilla and tried to create a new profile. (Manage Profile, Create Profile, Next) But the finished button isn´t enabled. "Next" is enabled but if I click on that button nothing happends (also "Choose Folder" do nothing). If I try to convert my NS4.…	Capability	Reliability	Requirements	Requirements	Migration
NSS autoconf does not include IRIX	--enable-crypto does not work on IRIX as security/nss/configure.in does not define XP_UNIX and friends on IRIX.	Requirements	Reliability	Maintenance	Requirements	Maintenance
Cannot submit files (PNG, JPG) to bugs.	Mozilla/5.0 (Windows; U; WinNT4.0; en-US; rv:0.8.1+) Gecko/20010424 Cannot submit files (PNG, JPG) to bugs :( The striped progreess bar never stops spinning after clicking on "submit" :(	Capability	Capability	Requirements	Requirements	Requirements
Need to move files in the Rhino project	Norris just CVS removed all of the files in mozilla/js/rhino/org, and then checked some of them into mozilla/js/rhino/src, and the rest in mozilla/js/rhino/ toolsrc. The files that were formerly in mozilla/js/rhino/org/mozilla/javascript/ tools, were moved to mozilla/js/rhino/toolsrc. I don't want to lose the revision information attached to these files, so I would appreciate it if you would copy…	Requirements	Maintenance	Integrity/Security	Maintenance	Maintenance
crash in addressee entry	seen on commercial builds windows 2001-04-27-06-trunk linux 2001-04-27-05-trunk mac 2001-04-27-04-trunk -open a mail compose windows -type addressee in to field crash!!	Reliability	Reliability	Reliability	Reliability	Reliability
CreateChildList in nsPref.cpp needs to be fixed.	CreateChildList does not create the childList. buf is not getting assigned properly. PL_strncpy(buf, (char *)&childArray[i], PR_MIN(512, PL_strlen((char *)&childArray[i]) + 1)); and PL_strcat is failing PL_strcat(childList, buf); I have a patch for this.	Capability	Maintenance	Maintenance	Reliability	Maintenance
I need authorization to use tegu.mozilla.org proxy	My name/password combination for tegu.mozilla.org proxy server does not appear to be valid anymore. Please re-enter it. Although I have the 56k version of this running, we still use this for testing at other speeds.	Usability	Maintenance	Migration	Usability	Migration
Loading Browser from Mail/News (link in mail) crashes Mozilla	Mozilla/5.0 (Windows; U; WinNT4.0; en-US; rv:0.8.1+) Gecko/20010502 Loading Browser from Mail/News (link in mail) crashes Mozilla Reproduce: - receive bugmail (browser not loaded) - click link to go to bug - crash This also happens when: - launching browser from mail/news taskbar - hitting CTRL+link in browser	Reliability	Reliability	Reliability	Reliability	Reliability
Mail/News, Composer, Cookies, Security, etc. not listed in Preferences.	2001050304 trunk. Preferences|Appearance The only item listed in start up item is Navigator. This bug is related to bug 78698.	Usability	Capability	Capability	Requirements	Requirements
error in loading shared libraries (libstdc++-libc6.1-2.so.3)	From Bugzilla Helper: User-Agent: Mozilla/5.0 (X11; U; Linux 2.2.17 i686; en-US; 0.8.1) BuildID: 20010504 (latest nightly build) When starting Mozilla, I get the following error: ./mozilla-bin: error in loading shared libraries: libstdc++-libc6.1-2.so.3: cannot open shared object file: No such file or directory zsh: exit 127 ./mozilla Reproducible: Always Steps to Reproduce: 1. ./mozilla Previous…	Capability	Installability	Maintenance	Installability	Maintenance
[xpcdom] Components.interfaces needs to be accessable from web content.	Summary sez it all.	Requirements	Maintenance	Requirements	Requirements	Requirements
Fix for bug 15345 breaks webclient and javadom	From Valeski's checkin message to 15345: "These changes remove nsIDocumentLoaderObserver.idl from the build, and all of it's implementations and registrations have been moved over to nsIWebProgressListener.idl and nsIWebProgress.idl respectively." Webclient and JavaDOM depend heavily on nsIDocumentLoaderObserver. I'll fix webclient first, then JavaDOM, unless someone else gets to it first.	Capability	Reliability	Migration	Requirements	Migration
JS error when bringing up Composer	I get this JS error when bringing up composer: ************************************************************ * Call to xpconnect wrapped JSObject produced this error: * [Exception... "Permission denied to create wrapper for object [nsIDocumentStateListener::NotifyDocumentCreated]" nsresult: "0x8057001e (NS_ERROR_XPC_JS_THREW_STRING)" location: "<unknown>" data: no] ********************************…	Usability	Reliability	Maintenance	Reliability	Reliability
need non-blocking OpenCacheEntry()	HTTP needs a non-blocking synchronous OpenCacheEntry() to support the fix for bug 76866.	Requirements	Reliability	Requirements	Requirements	Performance
mail crashed on composition of new message when adding more than one recipient (or any other header type)	From Bugzilla Helper: User-Agent: Mozilla/5.0 (X11; U; Linux 2.4.3 i686; en-US; rv:0.9+) Gecko/20010507 BuildID: 2001050710 The entire Mozilla application crashed when a new message composition (within the mail application) was in progress when a second recipient was specified. If only one recipient was specified at the outset, the message could be composed to completion and then sent without inc…	Reliability	Reliability	Reliability	Reliability	Reliability
No text is displayed in relation to mail/news	When I open up the mail/news window (messenger I suppose), there is no text visible. It's almost like the font is white on a white background, but this isn't quite what it is as the menu items are all blank (they are there, but don't say anything) and the text below the buttons is missing. Also in Preferences, the text for the mail and news preferences is all missing. This makes it impossible to …	Usability	Usability	Maintenance	Usability	Usability
installation failed with error -214 due to empty flash.xpi	seen on mac commercial build 2001-05-09-04-trunk The installers, both full and stub, failed with a -214 error. Though the installation "appears" complete, when launched, it crashes at the end of the splash screen. I was able to use the non-installer bits for smoketesting	Installability	Installability	Installability	Installability	Installability
Crash on startup with error in kernel32.dll	From Bugzilla Helper: User-Agent: Mozilla/4.0 (compatible; MSIE 6.0b; Windows 98; Win 9x 4.90; Pacific Internet Ltd; KATIESOFT 6.0) BuildID: 0.9 I am unable to run Mozilla at all. On attempt to start Mozilla, it crashes with a dialog that says "Mozilla has caused an error in KERNEL32.DLL. Mozilla will now close." I was using 0.8 all right. But encounter this in 0.9. Strangely, I don't have this p…	Reliability	Installability	Maintenance	Reliability	Reliability
[xpcdom] permission to add sidebar denied	Sorry jst, wasn't quite sure which component to put this under. *Please* feel free to vend me a clue for future reference :-) ... Overview: When attempting to add an html page to the sidebar using the following code snippet format (I've changed the 'SideBar Name' & URL to make it more readable in the bug report): if ((typeof window.sidebar == "object") && (typeof window.sidebar.addPanel == "funct…	Capability	Reliability	Maintenance	Requirements	Requirements
html form select is broken so cannot use Bugzilla for reporting, updating or querying bugs	Tested with 051104 win32 mozilla build on win2K Summary: HTML selects are not functioning. Selecting an item in the dropdown list does not replace the default item. This breaks Bugzilla for almost everything and no doubt breaks a handful of top 100 sites. This is a smoketest blocker. Please do not open the tree until this problem is resolved. Steps to reproduce: 1. load a bugzilla query page <htt…	Capability	Capability	Maintenance	Reliability	Capability
browser won't start - claims it needs OLEACC.DLL	In my NT4 debug build I get a 'Can't find DLL dialog' and the app aborts (with a threadsafety assertion thrown in for good measure). This is a blocker for me.	Reliability	Reliability	Maintenance	Reliability	Reliability
crash creatng new profile	seen on mac commercial build 200-10-14-04-trunk -open profile manager -select manage profiles -select create new profile -click next in the window that appears crash everytime. stack trace to follow	Reliability	Reliability	Reliability	Reliability	Reliability
Mozilla automatically checks the "Reassign bug to " radio button in Bugzilla	Mozilla automatically checks the "Reassing bug to " radio button in Bugzilla causing unintentional changes to bugs. Tested with win32 051404 mozilla win32 build on NT. More to come.	Usability	Capability	Reliability	Reliability	Reliability
Chrome scripts silently fail to load with when they contain syntax errors	Scripts referenced from chrome are failing to load. I saw this in one case and so did Boris, and Doron saw it another. This is blocking a lot of work. Trying to narrow it down now.	Capability	Capability	Performance	Reliability	Capability
crash on any new window open i.e. opening the mail/news, opening a new nav window etc.	From Bugzilla Helper: User-Agent: Mozilla/5.0 (X11; U; Linux 2.2.16-22 i686; en-US; rv:0.9+) Gecko/20010516 BuildID: 2001051806 crash when opening a new window. First saw this when I right clicked to open link in new window. Also crashes when oppening mail/news window Reproducible: Always Steps to Reproduce: 1.try to open mail/news or new navigator window 2. 3. Actual Results: crash Expected Resu…	Reliability	Reliability	Reliability	Reliability	Reliability
Need a DLL for auto detect ( all ) feature.	When Gecko is embedded, we might need auto detect functionalities just like Nestcape 6.0. Most of auto detection features are available through public domain of Gecko. However, auto detect ( all )'s funtionality seems like still private. We need a DLL that implements auto detection ( all ), so that embedder can implement it.	Requirements	Requirements	Maintenance	Requirements	Maintenance
Headers vanished in mailnews	current linux CVS, RH7.1 message headers are no longer present. Gone missing both in mail and news, both in default pane setup and alternate three-pane. Clicking view/headers/normal or all has no effect. (Haven't tested classic theme yet)	Usability	Capability	Reliability	Requirements	Usability
Error occurred during installation - Navigator: -214 DOES_NOT_EXIST	While installing today's nightly I got: Error occurred during installation - Navigator: -214 DOES_NOT_EXIST This happened while "Currently installing Navigator" "Preparing file: Register Locale:" [sic]. I have tried this with various different combinations of options to download, it always occurs at the same point. I was using the Netscape Commercial build 2001-05-26-10-trunk on Windows 2000.	Installability	Installability	Installability	Installability	Installability
Mozilla wont start (errorcode 139) for some users	From Bugzilla Helper: User-Agent: Mozilla/4.75 [en] (X11; U; Linux 2.2.16-3 i686) BuildID: 0.9 (cant get date, it wont start) Mozilla wont start for some users even though the setup is completly the same. starting the mozilla gives this reply: grerr ~/ > mozilla /usr/local/dikunix/work/mozilla/linux/mozilla/run-mozilla.sh /usr/local/dikunix/work/mozilla/linux/mozilla/mozilla-bin MOZILLA_FIVE_HOME…	Reliability	Reliability	Maintenance	Reliability	Reliability
crash when creating a brand new profile	used 05-31-06-trunk build crash when creating a brand new profile	Reliability	Reliability	Reliability	Reliability	Reliability
crash when I go to my 0.9.1 bug list, and then to my 0.9.2 bug list, Trunk & M091 [@ nsRuleNode::WalkRuleTree] [@ nsRuleNode::GetUIResetData]	start up browser, go to http://bugzilla.mozilla.org/buglist.cgi? bug_status=NEW&bug_status=ASSIGNED&bug_status=REOPENED&email1=sspitzer&emailtype 1=substring&emailassigned_to1=1&email2=&emailtype2=substring&emailreporter2=1&bu gidtype=include&bug_id=&changedin=&votes=&chfieldfrom=&chfieldto=Now&chfieldvalu e=&target_milestone=mozilla0.9.1&short_desc=&short_desc_type=substring&long_desc =&long_des…	Capability	Installability	Reliability	Reliability	Reliability
Installer fails to complete with -229 error	seen on mac commercial and mozilla builds 2001-06-04-04-trunk with full and stub installer Running the install process gets a failure in loading Navigator file 14 0f 14. error message pops up to screen indicating failure with error -229. Note: Netscape6-mac.sea.bin works. smoketesting with that.	Installability	Installability	Installability	Installability	Installability
Install fails (error - 229)	Installer dies while installing Navigator component (file 12 of 12), I get an "Installation failed due to error: -229) Build has the date 04-Jun-2001 06:49 Using Mac OS 9.1. Only thing possibly out of the ordinary was that the installer was on one partition while I was trying to install it on another partition, but I've done this plenty of times before.	Installability	Installability	Installability	Installability	Installability
Reply to multiple newsgroups broken	Observed on the build 2001060308. I tried to reply to Ben's newsgroup message about prefs UI, which was cross-posted. When the Reply window came up, it only contained one of the newsgroups he posted to (whereas he posted to about 8, only 1 of them was listed in my window)! Making this a blocker, since I'm pretty sure Reply is a vital area of Mailnews.	Capability	Capability	Maintenance	Requirements	Capability
News can't open one of my newsgroups (INVALID_POINTER error)	Procedure: Difficult to reproduce procedure, this somehow occurred after weeks of use. Tried to load newsgroup alt.html, have two news accounts. Expected: Newsgroup opens. Actual: Newsgroup doesn't open. This pops into my JS console: Error: uncaught exception: [Exception... "Component returned failure code: 0x80004003 (NS_ERROR_INVALID_POINTER) [nsIMsgFolder.getMsgDatabase]" nsresult: "0x80004003…	Capability	Reliability	Reliability	Requirements	Reliability
Error on installation	1) Grab the latest Win32 build 2001062206 and begin installing. 2) Downloads fine, during installation an error causes the installation to halt. Error occurred during installation - Navigator: -214 DOES_NOT_EXIST The install progress window says: Currently installing Navigator (with about 1/10 of the progress bar filled) Preparing file: Register Locale: (with about 1/5 of the progress bar filled)	Installability	Installability	Installability	Installability	Installability
error on installation	Got this weird error on installation-- Error occurred during installation - Navigator: -214 DOES_NOT_EXIST 1. The error should just not be there! 2. If the error has to come up for whatever explainable reason-- it should be a little bit more detailed.	Installability	Installability	Installability	Installability	Installability
Need to create more milestones	Browser, Mail/News and perhaps others need to be able to triage bugs at milestones past 0.9.3. Given the state of the "What is Mozilla 1.0?" discussion, I am pretty certain we are going to need them. Our standards compliance story isn't as good as it should be. Some bug owners are futuring pre-1.0 stuff because they want to triage their 0.9.3 buglist. This is bad. Gerv	Requirements	Requirements	Requirements	Requirements	Requirements
Installation error -2804 when trying to install Mac Mozilla	I haven't been able to install the latest Mac Mozilla build (7-5-01) due to installation error -2804 happening every time I try to install it. I'm running a pretty old OS - 8.6, and I only have 100 megs free on my hard drive, but I still fit within the system requirements. I've tried both the default installation and just installing the browser, but I still get the error regardless.	Installability	Installability	Installability	Installability	Installability
MAC installer error: -2804	From Bugzilla Helper: User-Agent: Mozilla/4.0 (compatible; MSIE 5.0; Mac_PowerPC) BuildID: 20010629 ?? (can't install it) can't install Mozilla (nor NS6). Same error message: "Installation failed due to error: -2804". Running MacOs9.1 on G3 with decent spec. Reproducible: Always Steps to Reproduce: 1.install 2. 3. Actual Results: alert and quits Expected Results: install	Installability	Installability	Installability	Installability	Installability
error message - "some problem with the version 5" and termination on startup	whenever i start a mozilla nightly (the problem started a few days ago), i get an error message saying - INTERNAL ERROR on Browser End: Some problem with the version 5 System error?:: Success then the program exits, nothing else. I tried reinstalling mozilla and deleting my profile, but to no avail. It works fine with .9.1. Sorry I have so little info on this, but that is all it told me.	Reliability	Installability	Maintenance	Reliability	Migration
Mozilla causing corruption of Bugzilla bug data	I've been seeing a few bugs where the component has been changed from something to ActiveX Wrapper unintentionally. I belive this is a case of Mozilla's form submission screwing up our data again. We should block recent builds of Mozilla (the last few days) until we figure out what's going on. Investigating. (see bug 90294 and 90298 for examples)	Integrity/Security	Integrity/Security	Integrity/Security	Reliability	Capability
Installer failure. Reports "Error 18 unexpected error"	From Bugzilla Helper: User-Agent: Mozilla/4.77 (Macintosh; U; PPC) BuildID: 20010711 Using either the Mac full installer or the partial installer the instlation process encounters an installer error 18: unexpected error. Reproducible: Always Steps to Reproduce: 1.Launch installer (full or partial installer) 2 Select the options. 3.Instaltion fails with the installer reporting Error 18: unexpected…	Installability	Installability	Installability	Installability	Installability
Unable to use the Account Creation Wizard / Create New Profile wizard	Steps to Reproduce: 1. Go into MailNews. 2. Edit > MailNews Account Settings 3. Click New Account 4. Select Newsgroup account 5. Enter Name and Email address. Click Next 6. Enter news server. Click Next Expected Results: After hitting Next in step (6.) above, should be taken to wizard page to name the account and continue. Actual Results: After hitting Next in step (6.) above, nothing happens. Th…	Capability	Capability	Maintenance	Reliability	Requirements
Crash when create new mail account on Trunk builds	Used Linux 07-19-08-trunk commercial build Mac 07-19-08-trunk Mozilla build (commercial build is not available yet) Crash when create new profile on Linux & mac Trunk build 1) Create new profile 2) Actual Results: Crash will occur during the account creating steps: - On Linux, it crash after typing the SMTP server info from the account manager - On mac, it crash on the begining of the creating ac…	Reliability	Reliability	Reliability	Reliability	Reliability
Sun Workshop 6 Update 2 _FCS_ fails to build due "jscpucfg" error	I just tested the new Sun Workshop 6 Update 2 _FCS_ (I was using Sun Workshop 6 Update 2 EarlyAccess2 before that). The build fails with: -- snip -- /opt/SUNWspro/bin/cc -I/usr/local/include -DOSTYPE=\"SunOS5\" -DOSARCH=\"SunOS\" -DMOZ_REFLOW_PERF -DMOZ_REFLOW_PERF_DSP -DOJI -DEXPORT_JS_API -DJS_USE_SAFE_ARENA -I/home/mozilla/builds/2001-07-23-08-trunk/objdir_ws6_xlib/dist/include/nspr -o jscpucf…	Capability	Maintenance	Maintenance	Reliability	Installability
Address Boook not functional (bug 78933 regression?)	A CVS Win32 trunk build created after the 8/04 check-in for bug 78933 has empty address book on existing profiles. To make it worse, it is impossible to add any new address to the empty addressbook as the OK button seems dead.	Usability	Capability	Maintenance	Reliability	Migration
Link to Bugzilla Helper is broken (typo)	The Bugzilla Helper link from the Most Frequently Reported Bugs page contains a typo: http://www.mozilla.org/qualtiy/help/bug-form.html The "qualtiy" [sic] of this link is preventing me from reporting a bug. :-)	Capability	Documentation	Maintenance	Reliability	Usability
Can't read or delete email - Unknown Error 80520012	From Bugzilla Helper: User-Agent: Mozilla/5.0 (Windows; U; Windows NT 5.1; en-US; rv:0.9.3+) Gecko/20010808 BuildID: 2001080804 When I try to read or delete any of my emails this error comes up and the intended operation does not complete. Reproducible: Always Steps to Reproduce: 1. Download email 2. read or attempt to delete email Actual Results: Unknown Error 80520012 Expected Results: read or …	Capability	Reliability	Maintenance	Reliability	Capability
Several contextual menu items broken (Open in New Window, others)	WinME 2001081208 Context menus don't show up when right-clicking anywhere in the browser pane. Links, text, images, or empty space: it just doesn't matter. For contrast, a context menu does function in, for example, the address bar.	Usability	Capability	Maintenance	Reliability	Requirements
Add GTK+/Xlib support for for getting actual string height (GetDimensions)	bug 74189 is adding code to actually measure a strings height. This would help text not overlap when the glyph fill in code ends up picking a larger glyph. nsFontMetricsGTK.cpp needs to be modified to add similar code to the new code added to nsFontMetricsWin.cpp.	Requirements	Capability	Requirements	Reliability	Requirements
Blank Mail & News window; Javascript error	With latest cvs, when I open the Mail & News window, it is blank and I get the following error printout: Error loading start page. failed to cycle header: TypeError: folderOutliner.outlinerBoxObject.view has no properties JavaScript error: chrome://messenger/content/msgMail3PaneWindow.js line 688: folderOutliner.outlinerBoxObject.outlinerBody has no properties	Capability	Capability	Reliability	Reliability	Capability
mailNews crashes on startup and via icon - Trunk [@ nsOutlinerRows::Find][@ nsAssignmentSet::GetAssignmentFor]	From Bugzilla Helper: User-Agent: Mozilla/5.0 (X11; U; Linux i586; en-US; rv:0.9.3+) Gecko/20010821 BuildID: 2001082108 If I start ./mozilla -news, mozilla crashes after displaying almost the whole MailNews window. Crashes also when choosing the mail icon next to the statusbar to start MailNews. Didn't try something else. Reproducible: Always Steps to Reproduce: 1. ./mozilla -mail 2. wait 3. watc…	Reliability	Reliability	Maintenance	Reliability	Reliability
we're sometimes submitting the wrong thing to bugzilla	Twice, using today's build, I've seen changes that I submitted to bugzilla giving me very strange results, as if we were reloading a cached submission rather than submitting the new one. In the second case, I saw a report of a midair collision on a bug I commented on a few hours before after filling in my username and password since I wasn't logged in on the show_bug.cgi page. (I was commenting o…	Capability	Documentation	Capability	Reliability	Capability
%SYSTEM-F-ACCVIO, access violation, reason mask=00, virtual address=000000000000	From Bugzilla Helper: User-Agent: Mozilla/4.78 [en] (Windows NT 5.0; U) BuildID: 20010802 After installing Mozilla v0.9.3 on OpenVMS v7.2-1, it worked. I then installed and configured several other products, DWMOTIF V1.2-6, CSWS_JAVA V1.0 and CSWS V1.1. Now Mozilla produces an access violation when trying to start. Reproducible: Always Steps to Reproduce: 1.@SYS$COMMON:[MOZILLA]MOZILLA from the S…	Integrity/Security	Installability	Reliability	Reliability	Reliability
app crash when bringing up composition window (for both new or reply to msgs) -- gcc -O2	I'm sure this is a dupe but I can't seem to find the previous bugs that I've seen on this topic. The entire app crashes whenever I try to "Reply To" an existing mail message. It also crashes when I try to compose a new message. First noticed in a custom build from 1am. I repulled at 12:30pm and clobbered. I do not see the problem in the egcs nightly build but the gcc 2.95.2 -O2 nightly build cras…	Reliability	Reliability	Reliability	Reliability	Reliability
(QFA)Talkback error: Can't initialize.	Mozilla build 2001082506 displays the following on startup: ./run-mozilla.sh ./mozilla-bin MOZILLA_FIVE_HOME=/usr/local/mozilla LD_LIBRARY_PATH=/usr/local/mozilla:/usr/local/mozilla/plugins LIBRARY_PATH=/usr/local/mozilla:/usr/local/mozilla/components SHLIB_PATH=/usr/local/mozilla LIBPATH=/usr/local/mozilla ADDON_PATH=/usr/local/mozilla MOZ_PROGRAM=./mozilla-bin MOZ_TOOLKIT= moz_debug=0 moz_debug…	Capability	Capability	Maintenance	Installability	Capability
Software error when trying to access query.cgi	When I try to access the query.cgi from my main page, this page pops up: Software error: Can't use string ("") as an ARRAY ref while "strict refs" in use at /usr/local/apache/htdocs/bugzilla/query.cgi line 295.	Capability	Reliability	Reliability	Reliability	Usability
[xlib] Need port of GTK+ fix for image tiling asserts	Bug 95160 ("Gdk-CRITICAL errors reading news") fixed some assert issues in nsImageGTK - we need the same fix for Xlib toolkit in 0.9.4. Patch follows...	Requirements	Maintenance	Migration	Reliability	Usability
Attachment manager doesn't html_escape bug titles.	Must Fix for 2.14	Requirements	Capability	Performance	Requirements	Usability
Use new version of getopt() for OS/2 config	We need to start using a different version of getopt() for OS/2 config, and remove the current version from the tree. Gerv	Requirements	Maintenance	Migration	Migration	Migration
Message|Reply opens blank new message	Branch build 2001-09-07: Mac OSX Reply to a message and notice that no initial contents, no 'From' field, no Address Entries, no 'Subject', no Contents in the body of the message. Expected result: pre-populated 'From' field, Address Entries, 'Subject', Quoted Contents.	Usability	Capability	Requirements	Requirements	Usability
High CPU Useage on pages with HTML Forms (Bug pages)	win2k build 20010908.. (CVS opt, clobbered build, new profile) Athlon 1.3Ghz, 512MB Ram This is a recent regression. Mozilla freeze on every "bug" page for 3-7sec. It freeze again if I leave the bug page. I can't use Mozilla with that and I see this on many other pages. (with Forms)	Performance	Performance	Performance	Reliability	Performance
New Message kills current window	From Bugzilla Helper: User-Agent: Mozilla/5.0 (Windows; U; Windows NT 5.0; en-US; rv:0.9.3+) Gecko/20010907 BuildID: 2001090703 Creating a new Mail Message (via CTRL+M or as a reply) replaces the current window with the message compose window or with a blank window. Reproducible: Sometimes Steps to Reproduce: 1. Open Navigator. 2. Press CTRL+M. Actual Results: The Navigator window is replaced wit…	Reliability	Capability	Reliability	Reliability	Requirements
additional windows don't show up	Using win2k cvs 2001091303 (have tried new profile) After one navigator window is opened, additional windows never show up. ctrl+n, links with target=_blank, running mozilla.exe again, the About features under Help all fail to show new windows. They are loaded in memory however, as the windows that should be shown show up as blank lines in the Tasks menu. If the single window that does show isn't…	Capability	Capability	Reliability	Requirements	Requirements
Open New Navigator Window not working	Build: 2001-09-13-03, win2ksp2 The Open in New Window option of the context menu over a link is not working. Neither is the CTRL+click option. I put it in Browser-General because I don't know what component this belongs to.	Capability	Capability	Reliability	Requirements	Capability
XML parsing error in attempt to view page source	seen on commercial trunk builds: windows 2001-09-13-05-trunk linux 2001-09-13-08-trunk mac 2001-09-13-08-trunk -Browse any page -Click View | Page Source A window pops up with the following erro message: XML Parsing Error: undefined entity Location: chrome//navigator/content/viewSource.xul Line Number 150, column 50: <menuitem id="menu_wrapLongLines" label ="&menu_wrapLongLines.title;" type="chec…	Capability	Capability	Maintenance	Requirements	Requirements
'New navigator window' will not produce new window	From Bugzilla Helper: User-Agent: Mozilla/4.0 (compatible; MSIE 5.1b1; Mac_PowerPC) BuildID: 20010913 If a navigator window is killed so that there are no other Mozilla windows open, it is impossible to produce a new navigator window using the 'new navigator window' menu command. If Mozilla is shutdown and reopened, it remembers this state - So a browser window may never be opened. I tried openin…	Capability	Requirements	Reliability	Requirements	Requirements
Unable to create new profiles from scratch	From Bugzilla Helper: User-Agent: Mozilla/5.0 (X11; U; Linux i586; en-US; rv:0.9.4) Gecko/20010913 BuildID: 2001091311 Installed 0.9.4 on Red Hat Linux 7.1 as root and then started it as a regular user who has no ~/.mozilla directory. Mozilla says /opt/mozilla/run-mozilla.sh /opt/mozilla/mozilla-bin MOZILLA_FIVE_HOME=/opt/mozilla LD_LIBRARY_PATH=/opt/mozilla:/opt/mozilla/plugins:/usr/lib/qt2/lib:…	Capability	Installability	Requirements	Reliability	Capability
can't load inbox: js error (change to nsIDOMXULElement?) causing problems with mail 3 pane, error updating commands	JavaScript error: line 0: uncaught exception: [Exception... "Cannot find interface information fo r parameter arg 0 [nsIDOMXULElement.controllers]" nsresult: "0x80570006 (NS_ERR OR_XPC_CANT_GET_PARAM_IFACE_INFO)" location: "JS frame :: chrome://messenger/co ntent/mail3PaneWindowCommands.js :: SetupCommandUpdateHandlers :: line 766" dat a: no] An error occurred updating the button_reply command An…	Capability	Reliability	Maintenance	Reliability	Maintenance
'Error creating browser instance'	launch a build from 9/24/01 and you get 'error creating browser instance' when running on osx.	Reliability	Reliability	Maintenance	Requirements	Maintenance
New Java plugin does not allow java applet save image on hard drive	ISSUE I'M GOING TO TALK ABOUT IS VERY IMPORTANT FOR OUR TESTING PROCESS. Well for us this new plugin JRE 1.3.1 is blocking Automated Layout Testing completely on Windows 2000. Making changes in java.policy file in older plugin used to allow browser save JPG images on Hard-drive. This new plugin does not allow that to happen. I still have to check what are the effects on Linux, but now I'm trying …	Usability	Migration	Requirements	Requirements	Requirements
Data corruption in mail/news	I've had problems in my mail window. I set the prefs to check for new mail every 10 minutes. Sometime when the update occurs, and I'm doing other things with the browser (maybe composing a message, I'm not sure how to reproduce this bug), the display of my Inbox gets corrupted. I'm attaching a jpeg of my mail window. I've seen this happen twice today, and maybe another time recently. Here's a des…	Usability	Capability	Integrity/Security	Reliability	Usability
Cannot compose new message - Unhandled Exception nsIMsgComposeService.OpenComposeWindow	BuildID: 2001100203 The buttons for composing a new message, reply, forward, etc... all do nothing. Reproducible: Always Steps to Reproduce: 1.Go to MailNews 2.Click the New Msg button 3. Actual Results: Nothing happens Expected Results: New Message window comes up. Javascript Console shows: Error: uncaught exception: [Exception... "Not enough arguments [nsIMsgComposeService.OpenComposeWindow]" n…	Capability	Reliability	Reliability	Reliability	Reliability
Starting Mailnews crashes	2001-10-02-08-trunk on Solaris 7 build with Sun Workshop 6 Update 2 (both GTK+ and Xlib toolkit builds): Starting MailNews causes Mozilla _always_ to exit with an unresolved symbol error: -- snip -- WEBSHELL+ = 2 Note: verifyreflow is disabled Note: styleverifytree is disabled Note: frameverifytree is disabled Start reading in bookmarks.html Finished reading in bookmarks.html (27461 microseconds)…	Reliability	Reliability	Reliability	Reliability	Reliability
build error in xpcom/tools/registry	From Bugzilla Helper: User-Agent: Mozilla/4.08 (Macintosh; U; PPC, Nav) BuildID: 20011005 my compilation stopped in xpcom/tools/registry with ../../dist/bin/libxpcom.so: undefined references to nsStubBase::StubXXX() where XXX are numbers from 3 to 247? (the key problem is the undefined refs. to Stub3 to Stub 247 Reproducible: Always Steps to Reproduce: 1.make -f client.mk 2. 3. Actual Results: my…	Installability	Capability	Integrity/Security	Installability	Installability
rendering breaks (or crash) when going from tweakers.net to bugzilla - Trunk [@ nsVoidArray::IndexOf][@ IndexOf]	From Bugzilla Helper: User-Agent: Mozilla/5.0 (Windows; U; Windows NT 5.0; en-US; rv:0.9.4+) Gecko/20011006 BuildID: 2001100608 On win2k using 2001100608 (cvs), with the 'Accept images that come from the originating server only' pref set: If I go to http://www.tweakers.net/ and then to http://bugzilla.mozilla.org/ the rendering of the page and scrollbars breaks, I have to move windows over the ca…	Reliability	Reliability	Maintenance	Reliability	Reliability
crash when adding a news account	From Bugzilla Helper: User-Agent: Mozilla/5.0 (X11; U; Linux i686; en-US; rv:0.9.5+) Gecko/20011011 BuildID: 2001101106 When pressing the Finish button in Account Wizard while adding a new news account mozilla dumps core. GDB says: #0 0x4010d215 in nsFileSpecHelpers::Canonify () at eval.c:41 41 eval.c: No such file or directory. in eval.c This is the "nightly build", same problem even with a fres…	Reliability	Reliability	Reliability	Reliability	Reliability
Error launching browser window: no XBL binding for browser	After uninstalling 0.9.4m removing the directory and installing 0.9.5 (5.0.0.9.5.2001101120) or build 0.9trunk2001101606 the browser gives and error and doesn't start. The trunk build gives "Error launching browser window: no XBL binding for browser" 0.9.5 build gives "Error creating browser instance" Mail also doesn't display any controls.	Capability	Installability	Maintenance	Requirements	Requirements
installer fails to complete (error type 1)	seen on mac commercial trunk build 2001-10-18-04-trunk -attempt to install with either installer (full or stub) a few moments into the install the process halts with an error type 1.	Installability	Installability	Installability	Installability	Installability
Error creating browser instance: no XBL binding for browser	Mozilla won't start, giving the error: Error creating browser instance: no XBL binding for browser Running mozilla with strace reveals: open("/usr/lib/mozilla/chrome/user-skins.rdf", O_WRONLY|O_CREAT|O_TRUNC|O_LARGEFILE, 0666) = -1 EACCES (Permission denied) Note that it is trying to open a root-owned file write-only. Making this file world-writable allows mozilla to run non-root. This problem oc…	Reliability	Installability	Maintenance	Requirements	Capability
crash in XPCOMM.DLL during shutdown when mail-news window was open; trunk M1RC1 topcrash [@ nsThreadPool::Shutdown]	win32 talkback build 2001102309, win98se also occurs in build 2001102403 1. Start mozilla 2. Start mail-news 3. Close open windows (in any order) 4. Crash when closing the last window No crash occurs if mail-news was not opened during the session talkback IDs: TB37116550X (10/23 build, one of several) TB37144870Q (10/24 build)	Reliability	Reliability	Maintenance	Reliability	Reliability
opening mailnews crashes mozilla	From Bugzilla Helper: User-Agent: Mozilla/5.0 (Windows; U; WinNT4.0; en-US; rv:0.9.5+) Gecko/20011025 BuildID: 2001102503 opening up mailnews in this build consistently crashes mozilla. there should be several talkbacks on this from me. Reproducible: Always Steps to Reproduce: 1. start mozilla 2. click on mailnews icon in the bottom bar Actual Results: the initial windows comes up and draws itsel…	Reliability	Reliability	Reliability	Reliability	Reliability
MailNews crashing immediately	1. Use current cvs debug or optimized build 2. Start MailNews 3. [New Thread 10251 (LWP 9105)] ###!!! ASSERTION: ?: 'aOffset >= 0 && aOffset < aLength', file nsExpatTokenizer.cpp, line 241 ###!!! Break: at file nsExpatTokenizer.cpp, line 241 XML Error in file 'chrome://messenger/content/mailWindowOverlay.xul', Line Number: 559, Col Number: 26, Description: undefined entity WARNING: Error: possibl…	Reliability	Reliability	Maintenance	Reliability	Reliability
Can get news headers but not data	Running Mandrake 8.0 and mozilla 0.9.5-1. I can get the headers from the subscribed news source but when I click on any header, nothing happens - mozilla does not go back to the source and download the message and does not un-highlight the "read" status.	Usability	Usability	Reliability	Reliability	Requirements
Mac FileWidget implementation w/NavServices needs to support filters	The UI for "Save With Images, Objects etc" requires this UI: File name: [ goats.html ] Save as type: [ Web Page, complete (*.htm;*.html :^] |Web Page, HTML only (*.htm;;*.html| |Text only (*.txt) | |All Files (*.*) | +----------------------------------+ The selection of the a specific filter causes different 'save modes' to be used (saving with images, just the html file, or perform a plaintext c…	Requirements	Usability	Requirements	Requirements	Requirements
Potluck meta bug for the timeless consumption of grease	From Bugzilla Helper: User-Agent: Mozilla/5.0 (Windows; U; Win98; en-US; rv:0.9.5) Gecko/20011011 BuildID: timeless finds himself hungry at odd hours of the day (from 12:00 midnight to 11:59:59.99999 pm), and has difficulty locating sources of replenishment for his ever expanding waistline -- err, appetite. Reproducible: Didn't dare to reproduce for fear of my health insurance rates Steps to Repr…	Performance	Performance	Performance	Performance	Performance
browser won't accept keyboard input after starting with mailnews+browser	From bug ------- Additional Comments From Per Reedtz Thomsen 2001-10-31 22:11 ------- Just tested on Linux i686 build 2001103108, and it's still broken: In the first browser window (when you also start with a mailnews window), if you select an item in the personal toolbar, and then try to type in a form field in the browser pane, or in the location field, you won't be able to. Reopening. ------- …	Capability	Usability	Reliability	Requirements	Capability
crash on launch with new profile	seen on commercial builds: windows 2001-11-01-03-trunk linux 2001-11-01-06-trunk mac 2001-11-01-04-trunk -Create a new profile -Launch with that new profile crash on linux and mac (windows hangs with partially created browser window) talkback for mac: Incident ID 37501037 Stack Signature 0x61ba61b8 9efddd11 Bug ID Trigger Time 2001-11-01 09:32:03 Email Address twalker@netscape.com URL Visited Use…	Reliability	Installability	Reliability	Reliability	Reliability
need "Windows XP" in the OS field	Currently bugzilla do not have "Windows XP" in the OS dropdown. This BLOCK people report and label Windows XP only bug. Please fix this ASAP	Requirements	Documentation	Requirements	Requirements	Usability
crash in nsXULElement::~nsXULElement(); about 50% when creating new profile.	I have a opt. build pulled about 7:30pm tonight. About half the time when I create a new profile, I crash as soon as I hit 'Start Mozilla'. The crash is in nsXULElement::~nsXULElement(), and mPrototype is pointing at something bogus. (Crashing in creating a new profile is a smoketest blocker, so needs a fix by Monday.)	Reliability	Reliability	Reliability	Reliability	Reliability
unable to create an attachment on bugzilla with mozilla	From Bugzilla Helper: User-Agent: Mozilla/5.0 (Windows; U; Windows NT 5.0; en-US; rv:0.9.5+) Gecko/20011101 BuildID: 2001110103 No way to create a file attachment on bugzilla using mozilla. it gives me an error... Software error: Can't use an undefined value as an ARRAY reference at CGI.pl line 1064, <STDIN> line 649. on the other hand, I can do it using IE. Reproducible: Always Steps to Reproduc…	Capability	Reliability	Maintenance	Requirements	Requirements
block Gecko/20011105 due to dataloss (bug 108526)	Real dataloss in attachment manager (yes there's a log, but I don't want to manually repair the bugs)	Requirements	Capability	Integrity/Security	Reliability	Reliability
Filepicker horked / Can't add attachements to message	BuildID 2001110512 Trying to attach a file to a mail message results in JavaScript error : Error: doOKButton is not defined Source File: chrome://global/content/filepicker.js Line: 323 May be related to Bug 108565, maybe not.	Capability	Reliability	Reliability	Requirements	Reliability
Mail hangs and cpu usage goes to 100% when getting new messages	linux 2001110601 trunk and cvs build from 1h Opening mail (by the browser or by command-line) opens the window but it hangs thereafter and cpu usage grows to 100%. Works fine with 2001110522	Performance	Performance	Performance	Reliability	Performance
crash starting Mail/News	I get a crash every time i try to start Mail/News. The interface appears and the panes are populated with folders and messages, then suddenly it crashes. I'm using Linux trunk build 2001-11-07-21. Here's a talkback id.: TB37738716H.	Reliability	Reliability	Maintenance	Reliability	Reliability
-621 errors in the .xpi files	From Bugzilla Helper: User-Agent: Mozilla/5.0 (X11; U; Linux i686; en-US; rv:0.9.5) Gecko/20011012 BuildID: 2001110908 I downloaded that trunk and got those errors when installing on almost all .xpi files Reproducible: Always Steps to Reproduce: 1.Install the build 2. 3. Actual Results: Cannot install due to -621 errors Expected Results: Install I guess the packages became corrupted or something.…	Installability	Installability	Maintenance	Reliability	Installability
DispatchNewEvent cannot occur on anonymous content	<method name="hoverCell"> <parameter name="aCell"/> The following code creates an event where the target ends up being the <colorpicker>, when we really want it to be the individual <spacer> element that makes up that particular color cell. <body><![CDATA[ if (this.isColorCell(aCell)) { this.resetHover(); aCell.setAttribute("hover", "true"); this.mHoverCell = aCell; + var event = document.createE…	Requirements	Usability	Reliability	Reliability	Requirements
Adding bookmark fails: "The URL is not valid and cannot be loaded"	Build ID: 2001 11 14 03 - Visit an URL of the form "http://foo:8080/", where "foo" is mapped to an IP address by the "hosts" file. - Try to bookmark it by choosing "Add Bookmark" from the "Bookmarks" menu. A window display the error message "The URL is not valid and cannot be loaded" - Open the "Bookmarks" menu, and note that the bookmark _has_ been added after all. - Now choose "Manager Bookmark…	Capability	Usability	Maintenance	Reliability	Requirements
Regression in new mail compose window time caused by an 11/14 checkin	According to stephend, the time it takes for a new compose window almost quadrupled in last nights builds. I think this is considered a stopper until we at least understand what checkin caused the regression. Here is what I've found so far. This was Win98, PII 266, 128 megs of RAM. BUILD DATE Reply All/5 rcps 12 13 14 15 --------------------------------------------------- 1st window 4.10 5.06 4.0…	Performance	Performance	Migration	Performance	Migration
Checkboxes in new query.cgi should use LABEL and other new query.cgi problems	To reproduce: 1. Go to <http://bugzilla.mozilla.org/attachment.cgi?id=50517&action=view>. 2. Click on the word `commenter'. 3. Note that the checkbox next to `commenter' is toggled. 4. Go to <http://landfill.tequilarista.org/bbaetz/query.cgi>. 5. Click on the word `commenter'. What should happen: * The checkbox next to `commenter' is toggled. What actually happens: * It's not.	Usability	Usability	Requirements	Requirements	Requirements
Attempts to run new Mozilla release on OS 10.1.1 failing	BuildID: 0.9.6 release (don't know which Build this is, as I can't get it to launch now) First attempt: Browser started, went to home page correctly. Attempted to load www.cnn.com and browser froze, had to force quit. Second attempt: Browser did not even load. Got title bar to change, icon appeard in the dock correctly, but browser window never opened and had to force quit. Reproducible: Always S…	Reliability	Migration	Maintenance	Installability	Migration
Installation fails in download with error message :Too many download errors...	seen on windows 98 commercial build 2001-11-29-06-trunk -attempt to install the build with the stub or blob(I chose recommended without quicklaunch) the installation process begins fine, but soon an error message pops up saying "there are too many dowload errors...." note: this mornings corrseponding linux and mac os9 builds install fine.	Installability	Installability	Installability	Installability	Installability
crash with new tooltip code [@ nsXULTooltipListener::HideTooltip]	Marina is reporting a new crash (different from 113693) when closing windows that have shown tooltips. Looks like we are crashing when destroying the xul window, trying to hide the tooltip: i am crashing randomly as well .. though can not see the cause,here is a stack: 0x052785e3 nsXULTooltipListener::HideTooltip [d:\builds\seamonkey\mozilla\layout\xul\base\src\nsXULTooltipListener.cpp, line 500]…	Reliability	Installability	Maintenance	Reliability	Reliability
Error on startup: DumpStack Error: DBGHELP.DLL wasn't found. GetLastError() returned 0x00000485	Before and after deleting component.reg, I get this error on the console. DumpStack Error: DBGHELP.DLL wasn't found. GetLastError() returned 0x00000485 If I run depends on mozilla.exe, I get apphelp.dll and userenv.dll not found. I have a feeling those 2 dll's are NT specific; I'm building on Win98. This happens with a full clobber build with cvs pulled from about 3:00pm Thursday, December 6.	Reliability	Reliability	Maintenance	Reliability	Reliability
MailNews destroys newsgroup messages locally	WindowsME, build 2001120808 When moving between newsgroups, headers/messages are destroyed! This destroys data and was previously working correctly. Reproducable: Always 1. Open Mailnews 2. Select a newsgroup with headers/new messages/old messages (ideally with "view all messages" selected, though this is not necessary - just shows the problem better). 3. select a second newsgroup 4. Select the f…	Integrity/Security	Requirements	Integrity/Security	Reliability	Usability
Save Page As fails (blank new window, no file creation)	After fixing bug 11632, we have a nice selection for saving a complete page (a la IE5). Content sniffing seems to be ok, dialog for saving the files is working but after clicking ok I only see a blank new window (no menus or title bar) created and no files saved on disk. No hang or crash, just a new useless window :( Reproducible always. Tested on modern and classic theme, new profile. Build 2001…	Capability	Requirements	Reliability	Requirements	Requirements
Error launching browser window: no XBL binding for browser	From Bugzilla Helper: User-Agent: Mozilla/5.0 (Windows; U; Windows NT 5.0; en-GB; rv:0.9.4) Gecko/20011019 Netscape6/6.2 BuildID: 20011214 This is a major bug and I don't know what's wrong. I get the message which reads in the summary and after that the browser won't start. I can open mail (which seems to be a bit buggy, e.g. buttons aren't there), but opening browser just throws that error messa…	Reliability	Requirements	Maintenance	Reliability	Reliability
newer freebsd builds don't work	newer freebsd builds from mozilla.org, and also my newer self-compiled don't work. On startup i only get into the profile manager. when i select a profile and 'start mozilla' i get a message that my profile directory does not exist. I also cannot create new profiles. the problem started ca. one week ago. mozilla 0.9.6 compiles and works fine. sorry for that maybe bad english ;)	Reliability	Maintenance	Migration	Requirements	Migration
Error launching browser window:no XBL binding for browser	I get this whenever I try to load Mozilla 0.9.6 both at home and here at work.	Reliability	Reliability	Maintenance	Reliability	Reliability
Crash opening new windows	Twice with the 12/17/01 osx mozilla opt bits i crashed using cmd-N to open a new window. It doesn't always happen, but it happens enough to make the build unusable: Thread 0 Crashed: #0 0x02dbc8bc in DocumentViewerImpl::SetDOMDocument(nsIDOMDocument *) #1 0x02dbc86c in DocumentViewerImpl::SetDOMDocument(nsIDOMDocument *) #2 0x02b90c50 in nsDocShell::CreateAboutBlankContentViewer(void) #3 0x02b906…	Reliability	Reliability	Reliability	Reliability	Reliability
build fails with current cvs, parse error in nsMathMLFrame.h	c++ -o nsMathMLmfracFrame.o -c -DOSTYPE=\"Linux2.4\" -DOSARCH=\"Linux\" -DOJI -I./../../../html/style/src -I./../../../html/base/src -I./../../../base/src -I./../../../html/table/src -I./../../content/src -I../../../../dist/include/xpcom -I../../../../dist/include/string -I../../../../dist/include/dom -I../../../../dist/include/content -I../../../../dist/include/gfx -I../../../../dist/include/wid…	Installability	Maintenance	Maintenance	Reliability	Installability
Bad include breaks build on case-sensitive Mac filesystems	qfx/src/mac/nsRegionPool.h, nsImageMac.cpp, nsRenderingContextMac.cpp, nsRegionMac.h, nsDeviceContextMac.h have: #include <QuickDraw.h> instead of #include <Quickdraw.h> This breaks the build on case-sensitive filesystems, like NFS or UFS	Requirements	Migration	Maintenance	Requirements	Installability
Page address box ignores <enter> or <return> keypress	From Bugzilla Helper: User-Agent: Mozilla/4.0 (compatible; MSIE 5.0; Windows 98; DigExt) BuildID: 2001122106 Whenever I type an address into the Mozilla address bar, it goes nowhere. It recognises that something's happened and so stops trying to guess the URL I was typing, but utterly fails to download the requested page or even visibly attempt. Reproducible: Always Steps to Reproduce: 1. (I dual…	Usability	Usability	Reliability	Reliability	Requirements
MailNews won't send anything.	From Bugzilla Helper: User-Agent: Mozilla/5.0 (X11; U; Linux i686; en-US; rv:0.9.7+) Gecko/20011229 BuildID: 20011230 Starting today, 12-30-01, MailNews will not even attempt to send any mail or news when I push the 'Send' button. It does absolutely nothing, including no error messages. It worked just fine yesterday 12-29-01. Reproducible: Always Steps to Reproduce: 1.Compose a mail or news messa…	Capability	Requirements	Reliability	Reliability	Requirements
Templatise quips.cgi and roll in new_comment.cgi	- Templatisation of quips.cgi - conversion to a single CGI (eliminate new_comment.cgi) - removal of roll-your-own CGI variable parsing - Generally better UI - prepare for later conversion to database-backed quips and lots of other good stuff. Gerv	Requirements	Maintenance	Migration	Usability	Migration
Error at Startup. Happens just after the installation.	From Bugzilla Helper: User-Agent: Mozilla/4.0 (compatible; MSIE 6.0; Windows NT 5.0; T-Online Internatinal AG; Q312461) BuildID: 20011221 Pop-Up-Window with the following Message: Der Prozedureinsprungpunkt "? Equals@nsACString@@QBEHPDBABVnsCStringComparator@@@Z" wurde in der DLL "xpcom.dll" nicht gefunden. Pressing ok closes the pop-up. Mozilla doesn't start. Reproducible: Always Steps to Reprod…	Reliability	Installability	Reliability	Installability	Capability
Within seconds after launching a browser window, the menu bar, address bar, and links bar all disappear	From Bugzilla Helper: User-Agent: Mozilla/5.0 (Windows; U; Windows NT 5.0; en-US; rv:0.9.7) Gecko/20011221 BuildID: 2001122106 Within seconds after launching a browser window, the menu bar, address bar, and links bar all disappear, even if I'm typing in the address bar at the time. I'm left with only the basic navigation bar - back, forward, reload, and stop buttons, but nothing else. Usually the…	Usability	Usability	Capability	Reliability	Usability
Crash on opening MailNews	From Bugzilla Helper: User-Agent: Mozilla/5.0 (Windows; U; Windows NT 5.1; en-US; rv:0.9.7+) Gecko/20020104 BuildID: 2002010403 Browser crashes when opening MailNews. MailNews window opens, layout seems to be fubar and before showing any messages.. it crashes. Reproducible: Always Steps to Reproduce: 1. Open Mozilla 2. Open MailNews 3. Crash Actual Results: Crash Expected Results: View email	Reliability	Reliability	Reliability	Reliability	Reliability
Need to adjust SMTP ports	From Bugzilla Helper: User-Agent: Mozilla/5.0 (Windows; U; Win 9x 4.90; en-US; rv:0.9.7) Gecko/20011221 BuildID: 2001122106 When you use an SMTP server other than your ISP's, you usually have to configure it to use port 2525 (instead of 25) or other applicable accessible port. Reproducible: Always Steps to Reproduce: 1.Setup a basic mail account 2.Try to send mail when ISP has port 25 blocked 3. …	Requirements	Requirements	Reliability	Requirements	Requirements
leak regression from landing of bug 54349	The patch for bug 54349 (attachment 62311 [details] [diff] [review]) caused a pretty significant leak regression on tinderbox. (Leaks of objects logged by nsTraceRefcnt went from 420B to 11.2K, real leaks went from 308KB to 710KB.) My guess is that it's leaking the nsDocShell because of an ownership cycle.	Performance	Maintenance	Integrity/Security	Capability	Migration
Can't build Mozilla on Mandrake 8.1 (make-jars.pl error)	I can't build Mozilla in Linux It says: Died at ../../config/make-jars.pl line 216, <STDIN> line 2. I'm using Mandrake-Linux 8.1.	Installability	Maintenance	Installability	Reliability	Installability
tasks missing: Mail, Address Book, Chatzilla	I just installed Linux trunk build 2002-01-14-21, with the ...sea... installer. When i open up Mozilla, the only tasks in the task bar and in the Tasks menu are Navigator and Composer. Missing are Mail, Address Book, and Chatzilla, even though they installed. This happens even when i create a new profile.	Usability	Requirements	Requirements	Installability	Requirements
Mail, Address Book, and Chatzilla have disappeared	I just upgraded to Linux trunk build 2002-01-23-21. When i open Mozilla, the only tasks in the task bar and in the task menu are Navigator and Composer. Gone are Mail, Address Book, and Chatzilla.	Usability	Migration	Capability	Reliability	Requirements
macho build does not include the binary!!	From Bugzilla Helper: User-Agent: Mozilla/4.0 (compatible; MSIE 5.12; Mac_PowerPC) BuildID: I tried to download the latest mozilla-macho-macosx-trunk.dmg.gz Then I wondered why it was only a tenth of the size of any other build... It turns out that that build is missing someting quite important - mozilla itself! Reproducible: Always Steps to Reproduce: 1.download mozilla-macho-macosx-trunk.dmg.gz…	Installability	Installability	Requirements	Reliability	Maintenance
Can't set up a new account	Edit->Mail & Newsgroup account Settings->Add Account ISP or email provider (enter mail info) (Both POP and IMAP) Enter server name: Invariably get the dialog: Alert: Please enter a valid host name No matter what string is entered, whether valid hostname, IP address, or whatnot. This renders the mail application rather useless.	Capability	Usability	Maintenance	Reliability	Requirements
TestGtkEmbed fails to launch with shared libraries error:	seen on linux TestGtkEmbed build 2002-02-06-09-trunk -Install the build and attempt to launch the follow error appears on the console: ./TestGtkEmbed: error while loading shared libraries: libgtkembedmoz.so: cannot open shared object file: No such file or directory	Reliability	Reliability	Reliability	Installability	Maintenance
Can't send email gives "An error occurred while creating a compose window. Please try again. R	From Bugzilla Helper: User-Agent: Mozilla/5.0 (Windows; U; Windows NT 5.1; en-US; rv:0.9.8+) Gecko/20020206 BuildID: 2002020603 When I try to reply or compose email a dialog with "An error occurred while creating a compose window. Please try again. R" pops up. Reproducible: Always Steps to Reproduce: 1.Open Mail/News 2.Click Compose 3.Witness Error Actual Results: error - no email Expected Result…	Capability	Reliability	Reliability	Reliability	Requirements
installer quits with type 12 error	From Bugzilla Helper: User-Agent: Mozilla/4.0 (compatible; MSIE 5.13; Mac_PowerPC) BuildID: 20020206 Installer quits, after extracting files, with type 12 error. Reproducible: Always Steps to Reproduce: 1.launch the installer 2. 3.	Installability	Installability	Installability	Installability	Installability
adding any doctype will add a few pixels height on every item in the document	From Bugzilla Helper: User-Agent: Mozilla/4.0 (compatible; MSIE 6.0; Windows NT 5.0) BuildID: 2002020406 You can see how I'd like the page to look at this URL: http://www.lidstrom.nu/dt/index2.php If you look at the source of that document, you can see that it begins with: <html> <head> <meta http-equiv="Content-Type" content="text/html; charset=UTF-8" /> But when I add the following DOCTYPE line…	Usability	Usability	Maintenance	Requirements	Usability
Compile error in nsAddressBook.cpp	Compilation ends with error in mailnews/addrbook/src/nsAddressBook.cpp c++ -o nsAddressBook.o -c -DOSTYPE=\"Linux2.4\" -DOSARCH=\"Linux\" -DOJI -I../../../dist/include/xpcom -I../../../dist/include/string -I../../../dist/include/rdf -I../../../dist/include/rdfutil -I../../../dist/include/appshell -I../../../dist/include/dom -I../../../dist/include/layout -I../../../dist/include/content -I../../..…	Installability	Maintenance	Maintenance	Reliability	Installability
javascript error when trying to start composer	Error: syntax error Source File: chrome://editor/content/ComposerCommands.js Line: 817, Column: 10 Source Code: return = promptServ.promptPassword(window, dlgTitle, text, pw, GetString("SavePassword"), saveCheck); 20020206	Capability	Reliability	Reliability	Reliability	Reliability
Templatise post_bug.cgi	This should really be part of enter_bug.cgi, but there's no time for that so late in the game. Gerv	Requirements	Maintenance	Maintenance	Reliability	Maintenance
can't install todays build - CRC errors	Trying to install todays build with Navigator, PSM, and QFA selected, it emits this error four times: Gtk-CRITICAL **: file gtkprogress.c: line 518 (gtk_progress_set_percentage): assertion `percentage >= 0 && percentage <= 1.0' failed. immediatly (ie, nowhere near 100% yet), then throws up a dialog "There were problems attempted to download install files. Retrying. [OK]". That dialog is overwritt…	Installability	Installability	Migration	Installability	Installability
AIX bustage due the |char*|-->|const char*|-changes in bug	AIX tinderbox "torino" is RED (http://tinderbox.mozilla.org/showlog.cgi?log=SeaMonkey-Ports/1013543460.23067.gz) due checkin of bug 120916 ("PostScript/Xprint module revamp"). It looks that the AIX compiler is somehow very picky about the |char*|-->|const char*|-changes in those patches. Currently "torino" is down do other issues (machine broken ?!), I'll have to wait until the machine is "up" ag…	Installability	Maintenance	Reliability	Reliability	Migration
[NuBus] Mac installer crashes with a type 12 error (SleepQInstall)	We got a number of reports on the newsgroup of people getting crashes with the Mozilla 0.9.8 installer. Reports state that it crashes while installing xpcom.xpi with a type 12 error. I've been sent one macsbug log for the crash. The users OS version is 9.0.4, machine is PowerMac7100_66, VM on. The crash is: Undefined A-Trap at 05587F40. We don't have a good stack.	Installability	Installability	Installability	Installability	Installability
Templatise process_bug.cgi	This file needs templatising. (Well, it needs a complete reorganisation, but we don't have time for that, so templatisation will have to do.) It should probably wait until show_bug.cgi and long_list.cgi are done, because those patches touch this file. Gerv	Requirements	Maintenance	Maintenance	Maintenance	Maintenance
unable to compile XPCOM due to as in OSF 4.0 not supporting comments/includes	the as in OSF 4.0d - does not support /* */ style comments it also doesnt support defines or includes (to the best of my knowledge) the alpha OSF/1 .s files use these and thus compile fails - thus libxpcom cant be built and mozilla cant be built. I am attempting to work arround this by using gnu as - but need to recompile gcc (since 'by default' on alpha OSF it passes parameters to as which gnu a…	Installability	Maintenance	Reliability	Reliability	Installability
Fix our error handling	We should implement and use something like the following before 2.16. This is to get content-type headers right, and pave the way for l10n. UserError("message"). Prints content type, and uses a template to format the error message. Called anywhere in any CGIs. CodeError("message", hashref). Also prints a content-type and attempts to use a template, but falls back on a non-template error message i…	Requirements	Maintenance	Maintenance	Reliability	Requirements
MailNews, CharZilla "hooks" etc. missing in GUI	2002-02-19-08-cvs build with Sun Workshop 7 on Solaris/SPARC (configure --enable-default-toolkit=xlib --enable-crypto --enable-extensions=all --enable-optimize --enable-ctl) completely misses the GUI hooks in the menu and toolbar for launching mainews, editor, chatzilla etc. Same issue on my Linux/x86 build. GTK+ build works find - it looks that someone busted all non-GTK+-ports ... ;-( It looks …	Capability	Usability	Capability	Usability	Requirements
OSF 4.0d needs '#define explicit Explicit' before X11/XKBlib.h	In widget/src/gtk/nsKeyboardUtils.cpp there is a list of operating systems defined as needing #define explicit Explicit before including X11/XKBlib.h - OSF should be added to this as otherwise it wont compile on gcc.	Requirements	Migration	Maintenance	Reliability	Maintenance
Failure to compile when taking address of function pointer.	Most compilers seem to treat equivalently whether you say (&) address of when using a function pointer, but apparently not OS/2. The error is: Building deps for E:/OS2_2.40_Clobber/mozilla/extensions/xmlextras/soap/src/nsSOAPPropertyBag.cpp icc -FonsSOAPPropertyBag.obj -c -DOSTYPE=\"OS22\" -DOSARCH=\"OS2\" -DOJI -D_IMPL_NS_HTML -I../../../../dist/include/xpcom -I../../../../dist/include/string -I…	Installability	Maintenance	Reliability	Reliability	Installability
every SSL connection brings Error -12215	win2k build 20020224.. Any Https URL or pop3 with SSL is horked (you get a Error -12215)	Capability	Reliability	Reliability	Reliability	Reliability
Need icons for disabled sidebar tab navigation buttons	Blocks bug 127973.	Requirements	Usability	Capability	Usability	Usability
run-mozilla.sh script has bugs causing segmentation fault upon startup	The run-mozilla.sh scrip has some minor bugs causing segmentation faults when the browser is first started. Here is a diff: archimedes# diff /usr/local/mozilla/run-mozilla.sh mozilla/run-mozilla.sh 141c141 < moz_test_binary type --- > moz_test_binary /bin/type 172c172 < moz_test_binary type --- > moz_test_binary /bin/type 240c240 < moz_test_binary type --- > moz_test_binary /bin/type archimedes# …	Reliability	Reliability	Maintenance	Reliability	Capability
Segfaults during startup, error in libxpcom.so	From Bugzilla Helper: User-Agent: <<irrelevant:Mozilla/4.74 [en] (X11; U; FreeBSD 4.4-RELEASE i386) >> BuildID: 20020305 (based on timestamp given in the 'mozilla' shell script) $ /usr/local/mozilla/mozilla Segmentation fault - core dumped Running with -g flag shows that error is in libxpcom (see under 'actual results') Reproducible: Always Steps to Reproduce: 1. Untar nightly build under /usr/lo…	Reliability	Reliability	Maintenance	Reliability	Capability
Add 'litmus_privs' field into the profiles table	For litmus, the testcase management system, to share user data with bugzilla, I need to add one col into profiles to track the litmus privs. This is just a raw text field, not more than 10 chars. The field would be empty if litmus wasn't installed and would get filled in with litmus. If I didn't add this field into bugzilla, I would have to have seperate user information for litmus which would ca…	Requirements	Maintenance	Requirements	Requirements	Requirements
crashes every time I try to install 0.9.8 with a type 12 error	From Bugzilla Helper: User-Agent: Mozilla/4.79 (Macintosh; U; PPC) BuildID: 20020309 crashes every time I try to install 0.9.8 with a type 12 error (MacsBug log below). Gets to trying to install xpcom before crash. The machine is a 7100 with a Newer G3 processor upgrade; mozilla preferences were deleted prior to install and install crashes with minimal extensions or extensions off, as well. MacsB…	Installability	Installability	Reliability	Reliability	Installability
IVILLAGE - Search error causes browser crash [@ nsHTMLInputElement::HandleDOMEvent]	Crash after receiving search error message on ivillage.com (partner/top 50 site) To replicate: 1. go to ivillage.com 2. pick a category to search in upper right hand corner but DON'T enter a search term 3. hit go 4. Click "OK" on message that pops up that a search term must be entered. REsult: Browser crashes. Replicate: 1) COULD NOT replicate Gecko/20020131 2) CAN replicate 100% of the time on M…	Reliability	Reliability	Reliability	Reliability	Reliability
installer doesnt work, error messages xpi not installed	From Bugzilla Helper: User-Agent: Mozilla/5.0 Galeon/1.0.3 (X11; Linux i686; U;) Gecko/20020205 BuildID: 2002031100 the mozilla installer will not work. Get error message saying "an installer module xxxx.xpi failed to install" Reproducible: Always Steps to Reproduce: 1.Download todays build for 0.9.9 2.Ungzip it, untar it. 3.run installer Actual Results: installer starts, but when it gets to inst…	Installability	Installability	Installability	Installability	Installability
Got error trying to download inspector.xpi	From Bugzilla Helper: User-Agent: Mozilla/4.0 (compatible; MSIE 5.5; Windows NT 4.0; T312461) BuildID: 20020313 I have Windows NT SP6a, trying to run install. This is the message I get. Too many network errors trying to download inspector.xpi. Please retry again later. Any files already downloaded will not be deleted. The next time Setup is run, these files will be taken into account during the d…	Installability	Installability	Reliability	Reliability	Maintenance
XML Parsing Error undefined entity in createProfileWizard.xul	I get this when I start the latest nightly. I'd tell you the version but I can't start it :) XML Parsing Error: undefined entity Location: chrome://communiator/content/profile/createProfileWizard.xul Line Number 15, Column 1: <window title="&newprofile.title;" orient="vertical" ^ Not happening with 2002030908. But there are no changes to createProfileWizard.xul that I can see either.	Reliability	Reliability	Reliability	Reliability	Capability
mozilla status bar looks like a error-console and mozilla does not respond to keyboard	After downloading 2002031809 (win32-talkback.zip) I was unable to use mozilla due to a very large statusbar. the statusbar looked like some sort of error-console and it took the full browserwindow space. mozilla also did not respond to key-combinations (like Ctrl+T, Ctrl+N) however I could type an URI in the addressbar and the page was loaded after pressing Enter. Tried it again with 2002031903 a…	Reliability	Usability	Capability	Usability	Capability
Txul (new window time) went up 10%	Txul went up 10% yesterday, March 18, around 6pm. This is a pretty big performance loss that we need to address. Checkins in that period: http://bonsai.mozilla.org/cvsquery.cgi?treeid=default&module=all&branch=HEAD&branchtype=match&dir=&file=&filetype=match&who=&whotype=match&sortby=Date&hours=2&date=explicit&mindate=03%2F18%2F2002+17%3A21%3A00&maxdate=03%2F18%2F2002+17%3A49%3A00&cvsroot=%2Fcvsro…	Performance	Performance	Performance	Performance	Performance
Please add adt1.0.0 keywords	The Netscape ADT (Application Development Team) is charged with managing the delivery of the release of Netscape commercial browsers. Need keywords added for 1.0.0 branch: Keyword Descriiption adt1.0.0 Use this keyword to nominate bugs for fixing on the Netscape 1.0.0 release. adt1.0.0+ This keyword will replace the adt1.0.0 nomination keyowrd if the bug has been approved by the Netscape Applicat…	Requirements	Documentation	Requirements	Requirements	Requirements
Mozilla hangs with newly installed Netscape 6.22	From Bugzilla Helper: User-Agent: Mozilla/4.0 (compatible; MSIE 5.5; Windows 98) BuildID: 20020324 I have only Mozilla (no NS 4.x, but have IE 5.x) on my PC but today I decided to installed Netscape 6.22, so I download the file, installed. I shutdown mozilla so the NS will install. The NS start without any problem. (I choose not to use NS6 as default browser) Then I open Java plugin 1.4 control p…	Integrity/Security	Installability	Migration	Reliability	Reliability
Audit show_bug.html.tmpl for FILTER usage	With the templatized show_bug, I just got a summary truncated, probably because it contains quoted text: "..." <justdave> that whole template should probably be audited for filter usage. <justdave> just about nothing from "bug.*" should be allowed to be displayed without filtering	Usability	Usability	Usability	Requirements	Requirements
can't change address to cc or bcc after hewitt's landing	can't change address to cc or bcc after hewitt's landing compose a mail to two addresses and try to make the second one a cc or bcc won't let you.	Usability	Requirements	Capability	Requirements	Requirements
Address bar does not work.	From Bugzilla Helper: User-Agent: Mozilla/5.0 (Windows; U; Windows NT 5.1; en-US; rv:0.9.9+) Gecko/20020329 BuildID: 2002032903 After you type in the http address in the URL bar, the browser fails to respond after you input it by hitting ENTER. Reproducible: Always Steps to Reproduce: type in an address in the url bar Actual Results: nothing happens Expected Results: none none	Capability	Capability	Capability	Reliability	Requirements
Mail/news is completely frozen (buttons do not respond)	(BuildID: 2002032903) All panes and buttons do not function in mail/news. Is this related to 134195?	Capability	Reliability	Capability	Reliability	Performance
Mailnews is completely unusable	Launch mailnews and the folders are not in sorted order. Clicking on Inbox doesn't do anything. Edit | Message Filters doesn't launch filters dialog. ( Build id 20020329)	Capability	Requirements	Capability	Reliability	Requirements
Win98 debug build asserting nsXULElement::Slots::SetAttributes(), crashes if you continue	I'm getting a crash with a debug build on win98 nsXULElements::Slots::SetAttributes() is asserting "nsXULAttributes pointer is unaligned." (Line 540 mozilla/content/XUL/content/src/nsXULElement.h) nisheeth and I looked at it, and the 3rd bit in aAttributes is set to 1. if you ignore this assertion, we crash in nsXULElement::SetAttr I'm only seeing this on a debug version. But it is preventing me …	Reliability	Reliability	Reliability	Reliability	Reliability
New LDAP code doesn't build on OpenVMS	New LDAP code doesn't build on OpenVMS. Patch coming...	Capability	Maintenance	Reliability	Installability	Installability
installer fails with error message trying to extract uninstaller zip file	From Bugzilla Helper: User-Agent: Mozilla/4.0 (compatible; MSIE 5.5; Windows NT 5.0; T312461) BuildID: 2002040303 installation fails with error message "Error uncompressing file C:\<path to my temp directory>\ns_temp\mozillauninstall.zip: 3. If I run Mozilla after this, it hangs on startup (although it does display the title of my home page in the titlebar). Reproducible: Always Steps to Reproduc…	Installability	Installability	Installability	Installability	Installability
add New NSS versions: 3.4.1, 3.4.2, 3.5 and target milestones: 3.4.2, 3.5	Please add a new target milestone for NSS: 3.5. Thanks.	Requirements	Documentation	Requirements	Requirements	Maintenance
Error 1114: Could not load xpistub.dll due to static linkage to nspr4.dll (which uses TLS - Thread Local Storage)	All of the nightly builds since 4/1/02 give the following error on install: Error 1114: Could not load C:\WINDOWS\TEMP\ns_temp\xpcom_ns\bin\xpistub.dll The nightly build of 2002-04-04-11-trunk is the last version I have tried. Version 2002-03-30-09 worked fine. I checked the directory and xpistub.dll does exist during the install process (the whole ns_temp directory is deleted once I click to OK …	Installability	Installability	Reliability	Reliability	Reliability
Don't get new mail (POP3) -- neither automatically nor manually	Mozilla/5.0 (X11; U; Linux i686; en-US; rv:0.9.9+) Gecko/20020408 This is happening in the newest nightlies. I have never seen it before. First, whenever I go to Inbox, Mozilla claims to be busy (hourglas showing). Then occasionally when I switch between account overview and Inbox, no messages are displayed, but the overview is still shown. Then after a while (no clear way to reproduce), I don't …	Capability	Capability	Capability	Reliability	Requirements
Mail/News (mailnews) window cannot be reopened after closing.	From Bugzilla Helper: User-Agent: Mozilla/5.0 (Windows; U; Windows NT 5.1; en-US; rv:0.9.9+) Gecko/20020411 BuildID: 2002041103 See this only in this build. Very simple to reproduce. Reproducible: Always Steps to Reproduce: 1.Launch Mozilla. 2.Open a mail/news window 3.Close it 4.Try to launch a new window of mail/news Actual Results: Nothing happens ! Expected Results: A mail/news window open ! …	Usability	Capability	Reliability	Reliability	Reliability
[trunk] crash on startup with X error message on console	From Bugzilla Helper: User-Agent: Mozilla/5.0 Galeon/1.2.0 (X11; Linux i686; U;) Gecko/20020326 BuildID: 2002041207 When starting today's mozilla nightly, I get a crash after I chose my profile (a newly created one, btw). The console displays these messagess: Gdk-ERROR **: BadAlloc (insufficient resources for operation) serial 14504232 error_code 11 request_code 53 minor_code 0 Gdk-ERROR **: BadD…	Reliability	Reliability	Reliability	Reliability	Capability
Linker Error with Sun Forte Compile against gkgfx	I get CC -I/usr/openwin/include -mt -DNDEBUG -DTRIMMED -O -G -Qoption ld -z,muldefs -h libimggif.so -o libimggif.so GIF2.o nsGIFDecoder2.o nsGIFModule.o -xildoff -lgkgfx -L../../../../dist/bin -lxpcom -L../../../../dist/bin -L/var/tmp/moz/mozilla/dist/lib -lplds4 -lplc4 -lnspr4 -lpthread -ldl -lrt -lsocket -ldl -lm ld: fatal: library -lgkgfx: not found ld: fatal: File processing errors. No output…	Installability	Maintenance	Reliability	Reliability	Installability
Windows Error 1114	I have a 233 MHz Pentium with 96MB of RAM running W95 OSR2(4.00.950b) and 220 MB of free space on the C: drive. I ran the install program C:\WINDOWS\TEMP\mozilla-win32-installer-sea.exe that I down loaded on 16 April 2002. Part way through the install I got the windows error 1114: "Could not load C:\WINDOWS\TEMP\ns_temp\xpcom.ns\bin\xpistub.dll" This aborted the installation. Please advise.	Installability	Installability	Reliability	Reliability	Capability
New Profile window blank, can't create a new Profile	Using the linux trunk build 2002-04-17-07trunk. This will prevent me from testing some priority bugs requiring a new profile. 1. Launch so Profile Manager comes up 2. Select Manange Profiles, click on New Profile Result: Blank window with buttons, buttons don't work Expected: to be able to create a new profile	Capability	Requirements	Capability	Reliability	Usability
Convert (almost) all INCLUDEs to PROCESSes in templates	PROCESS is faster than INCLUDE; where we don't need the aliasing behaviour of INCLUDE, we should use PROCESS. This is a search-and-replace job, basically - there's only about one place we need INCLUDE - that's in dependency-tree.html.tmpl. Gerv	Requirements	Maintenance	Requirements	Maintenance	Maintenance
Convert CGIs to call new templates	We need to convert all the templatised .cgi and .pl files to use the new templates in template/en/default. After we check in bug 138581, which adds this to the search path, we can do them a few at a time. The procedure is to change the CGI and then, if the template has retained the same name and path across the move, delete (and cvs remove) the old templates it referenced. This bug may turn into …	Requirements	Maintenance	Requirements	Maintenance	Maintenance
mail and news gone after upgrade to 1.0	From Bugzilla Helper: User-Agent: Mozilla/4.79 [en] (Windows NT 5.0; U) BuildID: Upgraded from 0.9.9 to 1.0 all mail categories are there but cannot access any mail or news at all. This is the second time this has happened - going to 0.9.9 but thought it was mea culpa. Now that my mail is all gone for the second time, so am I. Goodbye Mozilla and good luck! Reproducible: Always Steps to Reproduce…	Usability	Migration	Migration	Reliability	Requirements
Can not click on any tree listings, includes bookmarks, mail and news folders and preference settings	From Bugzilla Helper: User-Agent: Mozilla/5.0 (Windows; U; Win 9x 4.90; en-US; rv:1.0rc1) Gecko/20020417 BuildID: 2002041711 I just installed Mozilla 1.0 RC1. I can not click on anything listed in a tree listing. This includes my bookmarks listed on the left-hand sidebar, my folders in mail/newgroups (so I can not currently read my mail), and worst of all, I can not select any categories on the p…	Usability	Usability	Capability	Reliability	Requirements
Cant type in pages or url addresses	From Bugzilla Helper: User-Agent: Mozilla/4.0 (compatible; MSIE 5.01; Windows NT 5.0) BuildID: 2002041711 Mozilla doesnt like the keyboard? I try to type in an address into the address bar but it doesnt recognise some of my key strokes sometimes if i fool around with the <insert> key i can get it to delete whatever text in the address bar i managed to select, but i cant type in anything. Ive also…	Usability	Usability	Capability	Usability	Requirements
Failed to install, error: 1114	From Bugzilla Helper: User-Agent: Mozilla/5.0 (Windows; U; Win95; en-US; rv:0.9.9) Gecko/20020311 BuildID: n/a Just downloaded Mozilla 1.0 RC1 from mozilla.org. Windows binary full installer. Tried to install it. Accepted default options, default path. when installation was about to begin, I got the following error: "1114: Could not load F:\temp\ns_temp\xpcom.ns\bin\xpistub.dll" Reproducible: Alw…	Installability	Installability	Installability	Installability	Installability
Mozilla 1.0 fails to install over Mozilla 0.98; gmake[4]: *** [nsAntiAliasedGlyph.o] Error 1	From Bugzilla Helper: User-Agent: Mozilla/5.0 (X11; U; FreeBSD i386; en-US; rv:0.9.8) Gecko/20020208 BuildID: 20020425 When attempting to install a newer version of Mozilla over my existing .098 [Mozilla/5.0 (X11; U; FreeBSD i386; en-US; rv:0.9.8) Gecko/20020208], the install will not complete. Final error messages are below, more complete info is in the attachment. gmake[4]: *** [nsAntiAliasedGl…	Installability	Migration	Reliability	Installability	Installability
Mailnews refuses to send mail when first recipient is deleted	Reproducible: always. Versions: This existed in 0.9.9 and still exists in RC1 Steps to reproduce: 1. Open a new compose window 2. Enter "someemail@here.org" in the first "To:" - line and press enter 3. Enter "mozilla@mkmgmbh.com" in the new "To:" - line 4. click in the first line and delete "someemail@here.org" using the del key until the line disappears. 5. try to send me mail Result: Mozilla re…	Capability	Usability	Reliability	Reliability	Requirements
Can't open Mail/News with this build	From Bugzilla Helper: User-Agent: Mozilla/5.0 (Windows; U; Windows NT 5.1; en-US; rv:1.0.0+) Gecko/20020430 BuildID: 2002043003 Can't open Mail/News with this build Reproducible: Always Steps to Reproduce: 1. Open Mozilla 2. Click the Mail/News icon 3. Mozilla Freezes Actual Results: Mozilla Freezes Expected Results: Mail/News opens CPU usage seems to jump to 100%	Reliability	Reliability	Maintenance	Reliability	Reliability
no mail/news/composer/chatzilla applications	BuildID: 20020401818 in this (and any other I could get hold of) version there is no mail/news/composer/chatzilla. I have searched unsuccessfully for any reports of this, so here I am. is this as it should be? I remember that this worked with NS6 on solaris/sparc. Reproducible: Always Steps to Reproduce: 1. start mozilla 2. 3. Actual Results: no mail/news/composer/chatzilla Expected Results: mail…	Capability	Requirements	Maintenance	Reliability	Requirements
Can't launch new window	From Bugzilla Helper: User-Agent: Mozilla/5.0 (X11; U; Linux i586; en-US; rv:1.0.0+) Gecko/20020501 BuildID: 2002050210 In build 2002050210 and 2002050207 (the last build that I've tested that wfm is 2002050110) anything that tries to open a new window (not including the original window that appears when Mozilla initially launches) fails in that no new window opens. Moreover, after trying to open…	Capability	Requirements	Reliability	Reliability	Capability
[chimera] Better error checking on drag&drop	patch from richards9@mac.com, coming up	Requirements	Maintenance	Maintenance	Reliability	Maintenance
Incorrect form submission on bug pages (wrong form submitted)	BUILD: 2002-05-10-21 STEPS TO REPRODUCE: 1) Make sure the "alert before insecure submission" preference is _on_ 2) Load bug 75121 (for example; any bug page will do) 3) Scroll all the way to the bottom of the page 4) Type "100000" in the textfield in the footer and click "Find" 5) Click "continue" in the dialog that comes up EXPECTED RESULTS: Bug 100000 is shown ACTUAL RESULTS: _Another_ dialog a…	Usability	Maintenance	Documentation	Reliability	Usability
Compile fails on NetBSD due to ldap linking errors	BuildID: RC1 / RC2 An out of the box compile for RC1 and RC2 generates the following compile time error on NetBSD 1.5.2: ======= making ./libldap50.so /usr/bin/ld -shared -Wl,-soname,libldap50.so -o libldap50.so ./abandon.o ./add.o ./bind.o ./cache.o ./charray.o ./charset.o ./compare.o ./compat.o ./control.o ./countvalues.o ./delete.o ./disptmpl.o ./dsparse.o ./error.o ./extendop.o ./free.o ./fre…	Installability	Maintenance	Reliability	Reliability	Installability
Move "Get New Themes..." link somewhere besides XulPlanet.com	It's official. I went 20GB over my bandwidth limit last month. The server XulPlanet is running on just can't handle the 60GB+ required to maintain all the mozilla theme traffic (and I can only guess how much more it will take after 1.0). I am moving all the mozilla themes on XulPlanet over to http://www.deskmod.com/?show=showcat&cat_name=mozilla. We need to either move the get new themes link to …	Performance	Migration	Requirements	Maintenance	Requirements
install fails. Really. It doesn't install. At all. Period. (error -618)	From Bugzilla Helper: User-Agent: Mozilla/5.0 (X11; U; Linux i686; en-US; rv:0.9.9) Gecko/20020310 BuildID: 2002051009 Running mozilla-installer for Mozilla-1.0rc2 fails with: Extracting libplc4.so... Fatal error [-618]: Couldn't open xpistub library Running on linux i686 kernel 2.4.18 glibc-2.1 The same tarball extracts and installs fine on a different machine using linux i686 kernel 2.4.18 glib…	Installability	Installability	Installability	Installability	Installability
Mozilla created a new user on my computer	Reproduced in Mozilla RC2. I created a new profile with the name "Håkan" in RC2, and Mozilla created a new user on my computer (Windows XP) under "C:\Documents and Settings" with the name HÃ¥kan rather than using the current user whose name is also "Håkan". This is really serious; Mozilla should by no means create a new user on my computer (and without my permission) just because my login name ha…	Integrity/Security	Requirements	Integrity/Security	Reliability	Integrity/Security
VC_CVS compilation error	Syntax error in latest VC_CVS in CVS. I tried to mail this patch to the list but it rejected it for no good reason, thus, the bug.	Installability	Maintenance	Installability	Reliability	Installability
Please add adt1.0.1 keywords	The Netscape ADT (Application Development Team) is charged with managing the delivery of the release of Netscape commercial browsers. Need keywords added for the upcoming 1.0.1 branch: Keyword Descriiption adt1.0.1 Use this keyword to nominate bugs for fixing on the Netscape 1.0.1 release. adt1.0.1+ This keyword will replace the adt1.0.1 nomination keyowrd if the bug has been approved by the Nets…	Requirements	Migration	Requirements	Requirements	Requirements
Basically nothing in Mail client works - 'reply', news et cetera.	From Bugzilla Helper: User-Agent: Mozilla/5.0 (Windows; U; Windows NT 5.1; en-US; rv:0.9.9) Gecko/20020311 BuildID: 20020523 It's been ever since the 1.0 'release candidates' has been released. I'm not sure about rc1, but rc2/rc3 - both do not work under Windows XP on my computer. In Mail/News client: REPLY button does not produce any effect (although mouse cursor changes to 'wait' until you move…	Capability	Requirements	Capability	Reliability	Requirements
cannot install latest builds due to error -1008	From Bugzilla Helper: User-Agent: Mozilla/5.0 (Macintosh; U; PPC; en-US; rv:1.0.0+) Gecko/20020516 BuildID: 2002051603 I am continually trying to update my Mozilla, but every time I start the installation, it says "installation cancelled due to error: -1008" So I can't get new builds Reproducible: Always Steps to Reproduce: 1.download build 2.double click on installer 3.click through windows 4.wa…	Installability	Installability	Installability	Installability	Installability
regular use new install displays huge fonts, root has no problem	From Bugzilla Helper: User-Agent: Mozilla/4.78 [en] (X11; U; Linux 2.4.18 i686) BuildID: 2002052316 When running mozilla for the first time as a regular user, the setup script displays huge fonts. On a 19" monitor, the fonts are 2.5" tall! A new root installation has no such problem. I've deleted the .mozilla directory multiple times and rerun, all to the same effect. See picture of problem at ht…	Usability	Installability	Reliability	Installability	Installability
Make Install stops at libmsgnews.so	From Bugzilla Helper: User-Agent: Mozilla/4.76C-CCK-MCD [en] (X11; U; SunOS 5.8 sun4u) BuildID: Mozilla 1.0 source c++ -o nsMsgNewsFactory.o -c -DOSTYPE=\"SunOS5\" -DOSARCH=\"SunOS\" -DOJI -I../../../dist/include/xpcom -I../../../dist/include/string -I../../../dist/include/mailnews -I../../../dist/include/msgbase -I../../../dist/include/msgbaseutil -I../../../dist/include/msgdb -I../../../dist/in…	Installability	Maintenance	Installability	Installability	Installability
I got a Script Error (permission denied)	From Bugzilla Helper: User-Agent: Mozilla/4.0 (compatible; MSIE 6.0; Windows NT 5.0; .NET CLR 1.0.3705) BuildID: I get this error Permission denied to get property Window.FunctionName when i call window.opener.FunctionName(); Reproducible: Always Steps to Reproduce: 1.Create File1.html and the i have the following in the file1.html <html> <script> function LaunchWin() { window.open ("test2.htm",'…	Usability	Reliability	Reliability	Reliability	Reliability
LDIFWriter doesn't like multivalued attributes.	I am trying to copy the following .ldif to another .ldif. dn: XXCurrencyCode=dollar,ou=xxCurrencies,ou=org,o=company.com objectclass: top objectclass: XXCurrency objectclass: XXTrackingInfo XXcurrencycode: dollar XXcurrencysymbol: $ XXcurrencysymbol: S XXcurrencysymbol: T XXcurrencysymbol: U XXcreateddate: 20020430222733Z XXmodifieddate: 20020430222733Z XXcreatedby: init XXmodifiedby: init creato…	Capability	Reliability	Maintenance	Reliability	Capability
Documentation needs a roadmap	The current status of our Documentation is not good. In many cases, we're doing documentation on an as-requested, as-manpower-makes-it-possible basis. I'm cc'ing Mitchell Baker because, at the Nov. 9, 2001 Developer Day conference in Mountain View, CA, I attended a meeting she ran for business use of the Mozilla suite. There, the discussion quickly turned to show that lack of effective documentat…	Documentation	Documentation	Documentation	Documentation	Documentation
Installer fails, reports lib missing or system error	Apple 6100/66 with Sonnet 266mHz G3 and 72mb RAM. Mozilla 1.0. Failure on start-up with normal array of ext's or only Sonnet G3 enabler (using Extensions Manager). Started Installer after selecting folder for installation, process begins but terminates with system dialog saying a system error has occurred. One time the error said something like the file: "OTUlit???.lib" (or something like that) w…	Installability	Installability	Installability	Installability	Installability
Browser and MailNews display incorrectly	From Bugzilla Helper: User-Agent: Mozilla/4.0 (compatible; MSIE 6.0; Windows NT 5.0; Q312461) BuildID: 20020611 Moz 1.1 worked beautifully all day after installation. Today MailNews (my default launch component) opened in some sore of XUL layout debug mode with buttons etc. displayed in the middle of red and blue frames. The browser does the same. Unusable. Reproducible: Always Steps to Reproduce…	Capability	Usability	Capability	Reliability	Requirements
Install stops with "Fatal error [-618]: Coulnd't open xpistub library"	From Bugzilla Helper: User-Agent: Mozilla/5.0 (X11; U; Linux i686; en-US; rv:0.9.6) Gecko/20011120 BuildID: 1.0.0 I tried to install Mozilla 1.0 on Linux. I ran mozilla-installer, set up everything. When it gets to the xpi section it stops with "Fatal error [-618]: Coulnd't open xpistub library" . Reproducible: Always Steps to Reproduce: 1. ./mozilla-installer 2. Next - Next - ... 3. Actual Resul…	Installability	Installability	Installability	Installability	Installability
SW error : server shutdown in progress received	For the past 2 or 3 days, searching for all bugs which I have commented on, which were changed in the last n days, returns a software error. Search query: http://bugzilla.mozilla.org/buglist.cgi?bug_status=UNCONFIRMED&bug_status=NEW&bug_status=ASSIGNED&bug_status=REOPENED&bug_status=RESOLVED&bug_status=VERIFIED&email1=gabriel%40pix&emailtype1=substring&emaillongdesc1=1&email2=&emailtype2=substrin…	Capability	Capability	Reliability	Reliability	Reliability
Error in Mozilla 1.0 tar download for Solaris	I am unable to extract from the above file, using either tar on my Sun box or unzip on my PC. It has checksum or bit error of some sort.	Installability	Migration	Reliability	Reliability	Capability
utilizing installer produces error -1008	turn off other programs, doubleclick installer, choose folder, click 'install', get "Installation failed due to error: -1008	Installability	Installability	Installability	Installability	Installability
Attempting to relaunch Chimera results in a crash (@BookmarksService::AddObserver(void))	Build: 2002-06-28-05 Platform: OS X 10.1.5 Expected Results: Application should open What I got: After quiting and relaunching Chimera, the application crashes Steps to reproduce: 1) For testing purposes, move to your Chimera preferences (~/Library/Preferences/Chimera) to a different directory. 2) Launch Chimera 3) Application should create a new Chimera folder 4) Quit application 5) Relaunch App…	Reliability	Reliability	Maintenance	Reliability	Reliability
Customized headers get misparsed in mozialla-1.1a and stop MailNews	Customized filter headers get misparsed in mozialla-1.1a and stop MailNews Somehow new customized headers like "AND (" " d&" "OR (" appear. When opening MailNews this is a showstopper if the mail server is an IMAP server. Because MailNews seems to asks for such header too. Removing those headers does not help, because after the next restart they are back again. Only a downgrade to mozilla-1.0 hel…	Usability	Requirements	Maintenance	Reliability	Requirements
Installer fails with "Too Many Network Errors" message	20020630 12:07 Win32 installer cannot download the build.	Installability	Installability	Installability	Installability	Installability
taint error in SendSQL when called from ValidateBugID	ValidateBugID makes sure the ID is valid in a way that doesn't detaint it. ValidateBugID needs to trick_taint/detaint_natural the ID.	Capability	Reliability	Reliability	Reliability	Capability
moz.zope.org - 502 proxy error	I am getting a 502 proxy error whenever I go to moz.zope.org. The site was working earlier today. It isn't browser-specific, platform-specific or OS-specific. It is sub-domain-specific since zope.org works as well as dev.zope.org. The exact message is: 502 Proxy Error Proxy Error The proxy server received an invalid response from an upstream server. The proxy server could not handle the request G…	Capability	Requirements	Reliability	Reliability	Requirements
Installation crashes with error -620 "A xpi stub call failed"	From Bugzilla Helper: User-Agent: Mozilla/4.74 [en] (X11; U; Linux 2.4.10 i686) BuildID: Impossible to get; Mozilla 1.0 release When the installer gets to "Extracting libplc4.so" I get a popup window saying "Error [-620]: A xpistub call failed" and an OK, button. At the same time stderr writes: ************************************************** nsNativeComponentLoader: GetFactory(/opt/mozilla/com…	Installability	Installability	Installability	Installability	Installability
OpenVMS needs COMPAQ_CXX defining in configure	The changes made for bug 149032 (the introduction of CPP_THROW_NEW) upset the OpenVMS build. Since we share compilers with the Tru64 folks, the easiest way to fix this is to define COMPAQ_CXX in the OpenVMS section of configure. Will attach a patch next.	Requirements	Migration	Maintenance	Reliability	Usability
review: Bugzilla Helper should be enter_bug.cgi template, Patch v.8	Gervase Markham <gerv@mozilla.org> has requested review for bug #133559: Bugzilla Helper should be enter_bug.cgi template, attachment #91279 [details] [diff] [review]: Patch v.8. http://bugzilla.mozilla.org/attachment.cgi?id=91279&action=edit Additional Comments from Requester: Could you please review this, and (if it's acceptable) put it up on b.m.o? (I don't want to keep nagging you about this,…	Requirements	Maintenance	Requirements	Reliability	Maintenance
compile error in cdbhdl.h / dbinit.c	When trying to compile Mozilla on the 1.0 branch, I get the compile error below. This happens on 2 different machines, both of which were able to compile the branch just 2 weeks ago. The error must have appeared sometime between Jul 8 and Jul 17. I use Debian 3.0 and unstable. Unless I am missing something and this is my error, please fix this before the 1.0.1 release. cd softoken; make -j1 libs …	Installability	Maintenance	Maintenance	Reliability	Installability
add windows icons to installer	kerz added icons, need to get added to packages-win	Requirements	Requirements	Requirements	Requirements	Usability
Error when trying to "make" PerLDAP with gcc v3.1	HELP!! When trying to "make" PerLDAP with gcc v3.1, I get the following error message: cc: language depend not recognized cc: API.c: linker input file unused because linking not done Also, when trying to use gcc with this option "-KPIC", it does not like it either. I remarked out the line in the Makefile just to see if I could continue with the compile, but am stuck with above message. I'm stuck …	Installability	Maintenance	Reliability	Reliability	Installability
Add fontEncoding.properties for the Mac	Currently fontEncoding.properties is buried inside mozilla/gfx/src/windows/. However, now that bug 1017146 allows the math fonts to also be supported on the Mac, fontEncoding.properties needs a new home that is friendly to all. Candidate: mozilla/gfx/src/fontEncoding.properties But as usual with these file movements, some CVS magic is needed to preserve the history. Cc:ing folks from the build te…	Requirements	Migration	Requirements	Requirements	Requirements
[Crasher] crash after dismissing the Mailnews account creation wizard, when invoked with a mailto: link [@ nsCxPusher::Pop]	When the Mail/News account creation wizard is invoked by clicking on a mailto: link, Mozilla will crash with an invalid page fault in GKCONTENT.DLL if the wizard is dismissed immediately. Steps to reproduce: 1. Using a profile that has no mail accounts, click on a mailto: link. 2. Click Cancel in the Mail/News account creation wizard. 3. Click Exit in the resulting Warning prompt. Actual behavior…	Reliability	Reliability	Reliability	Reliability	Reliability
Embedding needs flag to distinguish popup windows (unrequested windows) from regular windows	Need a chrome flag to determine if a window being created in CreateChromeWindow in CWindowCreator is for an unrequested window. The purpose of distinguishing is two fold. First, does the window need to be built using an embedding application native window (this window has controls on it for features dealing with history, bookmarking, etc). Second, should the window be excluded from the embedding …	Requirements	Maintenance	Requirements	Requirements	Requirements
bug_email.pl is broken	Last week the fixes for bug_email got merged, but it appears that noone actually tested it afterwards... We now chdir('..') at teh top of the script, _AND_ do so before calling processmail. This is broken on trunk, 2.16, and 2.14.3. 'oops' Patch coming.	Capability	Maintenance	Maintenance	Reliability	Requirements
Crash while setting up a new mail account	*** observed with 2002-08-07 trunk build *** When clicking on the "finish" button on the last screen of the Account setup i experience a consistent crash. Incident ID: 9069144 Call Stack: (Signature = 0x00000001 d720f42c) 0x00000001 0x02f36a98 nsMsgDBFolder::ReadDBFolderInfo [c:/builds/seamonkey/mozilla/mailnews/base/util/nsMsgDBFolder.cpp, line 423] nsMsgDBFolder::SetFlag [c:/builds/seamonkey/mo…	Reliability	Reliability	Reliability	Reliability	Reliability
MailNews crashes upon load every time	From Bugzilla Helper: User-Agent: Mozilla/5.0 (Windows; U; Windows NT 5.0; en-US; rv:1.1b) Gecko/20020807 BuildID: 2002080708 I load Mozilla, then I hit Ctrl-2. MailNews crashes. Reproducible: Always Steps to Reproduce: 1. Load Mozilla 2. Load MailNews Actual Results: Crash Expected Results: No crash :). Talkback IDs: TB9071110H, TB9071094Y, TB9071075X. Also, the Component was a complete guess on…	Reliability	Reliability	Reliability	Reliability	Reliability
instant crash loading mailnews / IMAP crash [@ morkStore::NewTableWithOid]	downloaded today's commercial trunk build [2002080708 win32]. when i started mailnews, it crashed immediately (my nsmail-2 IMAP account selected as the default account). talkback id: 9071627, 9071671	Reliability	Reliability	Reliability	Reliability	Reliability
we should register components if mozilla.exe is newer than the component registry	Error: Components.classes['@mozilla.org/appshell/component/browser-status-filter;1'] has no properties Source File: chrome://global/content/bindings/tabbrowser.xml#tabbrowser.addProgressListener() Line: 17	Requirements	Requirements	Requirements	Maintenance	Migration
Timer related Trunk crashes [@ nsTimerManager::AddIdleTimer]	Starting in the 08/09 Trunk builds we are seeing a *lot* of new crashes which look to have been caused by DougT's checkin for bug 155447. cc'ing dougt. nsTimerManager::AddIdleTimer 115 Crash data range: 2002-08-09 to 2002-08-09 Build ID range: 2002080904 to 2002080908 Stack Trace: nsTimerManager::AddIdleTimer [c:/builds/seamonkey/mozilla/xpcom/threads/nsTimerImpl.cpp line 552] handleTimerEvent [c…	Reliability	Reliability	Reliability	Reliability	Reliability
error installing: error while loading shared libraries	From Bugzilla Helper: User-Agent: Mozilla/4.79 [en] (X11; U; Linux 2.4.19 i686) BuildID: when i attempt to install using the ./mozilla-installer command, i get the error message "./mozilla-installer-bin: error while loading shared libraries: libstdc++-libc6.1-1.so.2: cannot open shared object file: No such file or directory" i'm using KDE 3.0, with peanut linux (whatever the latest version is..).…	Installability	Installability	Installability	Reliability	Installability
browser hangs on bugzilla and bonsai pages	From Bugzilla Helper: User-Agent: Mozilla/5.0 (X11; U; Linux i686; en-US; rv:1.1b) Gecko/20020812 BuildID: sometime today, cvs build every time I visit a bugzilla page with a current cvs build, I get a hang and have to kill mozilla. sorry for not choosing a component, don't know where it belongs Reproducible: Always Steps to Reproduce: 1.launch mozilla cvs build 2.visit a bugzilla page, e.g. http…	Reliability	Usability	Reliability	Reliability	Performance
Dottor Watson error	The browser netscape communicator 4.78 is blocked, and the system have this report: Access Violation (0xc0000005)	Reliability	Reliability	Reliability	Reliability	Reliability
New Account wizard's Cancel Dialog's Exit button does not work	The Exit button on the dialog that is displayed when one selects "cancel" on the first page of the New Account wizard does not have the desired effect. The desired effect would be to quit the wizard, but currently it takes the user back to the wizard (i.e. just closing the dialog, but not exiting the actual wizard). The wizard was launched automatically when selecting a mailto URL. Mozilla 1.0 Mo…	Capability	Usability	Capability	Reliability	Requirements
send email with attachment causes disabling of Mail & News	using 1.1b+ 2002082304 on win98se reproducable: once forever for a profile 1. open mozilla 2. create an email with an attachement 3. send this email to someone and BCC yourself 4. close mozilla 5. at next startup, mozilla mail & News are not working (Crtl-M works, but [Window]-[Mail & Newsgroups] doesn't) 6. this problem infects the active profile, when an additional is created and the same thing…	Reliability	Usability	Capability	Requirements	Capability
opening javascript debugger fails the second time	Steps to reproduce. 1. Start mozilla 2. open Javascript console 3. close the navigator browser 4. From javascript console window try to start Javascript debugger. Result on NT with build 2002082308: crash Talkback IDs: TB9747769Z TB9747681W	Capability	Reliability	Reliability	Reliability	Usability
New release is quite unstable	Mozilla Calendar 2002082317-cal Mozilla/5.0 (Windows; U; Windows NT 5.1; en-US; rv:1.1b) Gecko/20020825 The calendar is not working. No calendar views are displayed. No events can be entered. Closing calendar crashes mozilla. New release is quite unusable. What should I do?	Reliability	Migration	Migration	Reliability	Migration
Cannot type in address bar in Mozilla 1.1 final on OS/2	User-Agent: Mozilla/5.0 (OS/2; U; Warp 4.5; en-US; rv:1.1b) Gecko/20020827 Build Identifier: Mozilla/5.0 (OS/2; U; Warp 4.5; en-US; rv:1.1b) Gecko/20020827 Downloaded Mozilla 1.1 "release version" for OS/2 (not the version I am using now, which is a nightly build). I deleted my previous nightly build install and upon loading Mozilla (using existing user profile) I was unable to type anything into…	Usability	Usability	Capability	Reliability	Requirements
mail/news will not open as ordinary user	In the 8/28 build, (after I changed permissions on the components directory), as an ordinary user, I start mozilla, which works. Then I try to open the mail/news window, and it will not open. It will open as root.	Usability	Capability	Reliability	Reliability	Integrity/Security
profilemanager started without a skin because installed-chrome.txt didn't include any select lines	mozilla-win32-talkback.zip qfaservices.dll is 8/29/2002 5:59 AM result: i can't select a profile so i can't run smoketests	Usability	Usability	Capability	Reliability	Requirements
"Error 126" when trying to launch mozilla as a non-root user	User-Agent: Opera/6.0 (Linux 2.4.18-4.ynefel.xfs i686; U) [en] Build Identifier: ftp://ftp.mozilla.org/pub/mozilla/releases/mozilla1.1/Red_Hat_7x_RPMS/RPMS/i386/ I tried installing Mozilla 1.1 yesterday using the RPMs from the ftp site. Anytime I try to launch the program as a non-root user, I get an "error 126" message and the program terminates. Everything seems to work fine when running as roo…	Usability	Installability	Reliability	Reliability	Reliability
download failed, just before the final second, an error stopped everything and icon gone.	User-Agent: Mozilla/4.5 (compatible; iCab 2.8.1; Macintosh; I; PPC) Build Identifier: ftp://ftp.mozilla.org/pub/mozilla/releases/mozilla1.1/mozilla-mac-11-full.bin Reproducible: Always Steps to Reproduce: 1.click on download web page button 2.just as download is done 3.error message appears Actual Results: icon gone, tried several times Expected Results: put .bin file on disk.	Installability	Installability	Reliability	Reliability	Requirements
The error system's in a bit of a mess	As bbaetz points out, things have gone a bit wrong. We've got quite a few things in the wrong place. This bug is to record my efforts to fix this. Gerv	Usability	Documentation	Maintenance	Maintenance	Maintenance
Build errors when building recent trunk builds (started within last 5 days or so)	I hope that the severity is correct. It simply won't compile. I get the following errors: c++ -o oeICalImpl.o -c -DOSTYPE=\"Linux2.4\" -DOSARCH=\"Linux\" -DOJI -I../../dist/include/xpcom -I../../dist/include/appshell -I../../dist/include/string -I../../dist/include/timer -I../../dist/include/necko -I../../dist/include/msgcompose -I../../dist/include/addrbook -I../../dist/include/calendar -I../../…	Installability	Maintenance	Maintenance	Reliability	Installability
Bug 22056 checkin regressed Ts and Txul	The patch for bug 22056 regressed Ts by what looks like 1.5% and Txul by 5%. If we can't fix that in the very near term, I think we should back the patch out... (much as it pains me to say that). I strongly suspect that the problem is that the new CSS rules are not exactly the fastest things in the world... Could we maybe make the toolbarmode a class instead of an attribute? So change: +.toolbarb…	Capability	Performance	Maintenance	Maintenance	Migration
setup has encountered a problem and needs to close	User-Agent: Mozilla/5.0 (Windows; U; Windows NT 5.1; en-US; rv:1.1) Gecko/20020826 Build Identifier: http://ftp.mozilla.org/pub/mozilla/releases/mozilla1.2a/mozilla-win32-1.2a-installer.exe after selecting the installation type (browser only, complete, custom)and hitting ok I received the setup has encountered a problem and needs to close. error signature AppName: setup.exe AppVer: 1.0.0.2 ModNam…	Reliability	Installability	Installability	Installability	Installability
crash in MSGBSUTL.DLL when mozilla runs new account creation after install [@ nsMsgIncomingServer::Equals]	User-Agent: Mozilla/4.0 (compatible; MSIE 5.5; Windows 98) Build Identifier: 2002091408 After installing 2002091408 over my last build, every time mozilla starts it tries to create a new user account. Cancelling out causes a crash in MSGBSUTL.DLL Reproducible: Always Steps to Reproduce: 1.Install 2002091408 over existing build 2.Cancel out of new account creation 3. Actual Results: crash in MSGBS…	Reliability	Reliability	Reliability	Reliability	Reliability
Bugzilla RDF format has errors and deprecated style	The RDF format sent out by Bugzilla has errors and deprecated style according to the W3C RDF validator. Python RDFlib can not deal with the data because of these, which is blocking me & Gagan from upgrading the http://status/bugs tools. I do not understand the errors at the moment (luckily RDFlib does not seem to care about these it seems), but the warnings with attributes happen because they do …	Documentation	Maintenance	Reliability	Reliability	Reliability
Address book freezes	Address book functionality on 1.0 and 1.0.1 is broken under XP. When the address book is opened, the application consumes 100% CPU, freezes and must be terminated from the Windows Task Manager. Occasionally some very minor partial functinality will work before this occurs. e.g. a menu will display properly, then the app will freeze.	Capability	Reliability	Performance	Reliability	Reliability
Changing Assignee of a bug fails with SQL error	CVS version up to the tip. Changes (w/o templates) to CVS version only perl path + unrelated files. Assigned to Joel since the group thing is the last (big) thing which got in. I did: - enter bug report (went ok) - changed just created bug (failed, see below). I only reassigned that bug to (a) myself (=assignee (by error)) and (b) to someone else - adding a comment without changeing the assignee …	Capability	Maintenance	Reliability	Reliability	Requirements
can't file any bugs in 20020924	I can't file bugs using 20020924. I filled in both the "helper" and "quick" bug forms and the "commit" button does nothing.	Capability	Maintenance	Capability	Reliability	Requirements
error occuring while creating a message compose Window	Under Mac OS 9 and Mac OS X 9-25 nightlies, I get an error when I try to either compose a new message or reply to a message. The error message is "An error occurred while creating a message compose window. Please try again." On OS 9, I am able to click OK and resume working in Mozilla. On OS X, Mozilla freezes and I have to force quit it.	Capability	Reliability	Reliability	Reliability	Reliability
Browser.xpi has CRC errors in build 2002092508	User-Agent: Mozilla/5.0 (Windows; U; Win98; en-US; rv:1.2a) Gecko/20020910 Build Identifier: ftp://ftp.mozilla.org/pub/mozilla/nightly/2002-09-25-08-trunk This build will not install due to browser.xpi CRC errors. Tried both mozilla-win32-installer.exe and mozilla-win32-installer-sea.exe Reproducible: Always Steps to Reproduce: 1. 2. 3.	Installability	Installability	Reliability	Reliability	Installability
The BLUI is buggy as hell and whores down on my systems resources. XUL needs renaming to BLUI and the BLUI has got to go.	User-Agent: Mozilla/4.0 Build Identifier: Mozilla/5.0 - The entire BLUI infected line... branches, trunk, the whole damn tree. XUL is a misnomer. The acronym used to describe the bloated tyranny that mozilla.org has been pimping to the public should be referred to as BLUI. Short for Blubber Layered User Interface. This is a term that describes far more accurately the condition of Mozilla's UI as …	Performance	Performance	Maintenance	Performance	Performance
dupes not marked in original bug	since the groups checkin marking a bug a dupe adds the comment to the dupe but nothing shows in the original bug	Usability	Maintenance	Capability	Reliability	Requirements
Need to flip chrome locale version from 1.0.1rc1 to 1.0.2 in brand.dtd	noticed this when working on an embedding project. Lang version needs to be flipped to 1.0.2 or else language packs can't be applied to Moz 1.0.2 builds. This doesn't affect embedding. Perhaps we should consider ways of automating this. The same problem has struck on the trunk (locale version wasn't flipped from 1.2a to 1.2b). <!ENTITY lang.version "1.0.1rc1"> <!ENTITY brandShortName "Mozilla"> <…	Requirements	Maintenance	Maintenance	Reliability	Migration
In 10.2.1 : Dragging problem with the address in the URL bar.	In O.5 and the most recent nighly builds - on trying to drag a URL from the address bar to storage (e.g. favourites or to the desktop), address moves very very slowly and frequently freezes leaving multiple copies of the address on the screen until application is quit. NOT possible to use browser once this has occured as unable to view URL bar because of multiple copies of previous URL remain. Pr…	Usability	Usability	Reliability	Usability	Requirements
words between < and > is not displayed (in bugmail)	When viewing a bugmail, words between < and > (like html-tags) are not displayed. For example, this is the source: I don't plan to revise my patch to do this; I'd rather have every <toolbar> wrapped in an <hbox> (this patch wraps the menu bar and the additional toolbar in an <hbox>, as it happens) and to allow rearrangement of the toolbars and this is what I see: I don't plan to revise my patch t…	Usability	Requirements	Capability	Reliability	Usability
need mozilla1.3 and mozilla1.4 keywords	We need the mozilla1.3 and mozilla1.4 keywords in order for us to nominate bugs for these milestones. Marking blocker as it blocks my triage/qa	Requirements	Documentation	Requirements	Requirements	Usability
ld: fatal: Symbol referencing errors. No output written to regExport	User-Agent: Mozilla/5.0 (X11; U; SunOS sun4u; en-US; rv:0.9.4.1) Gecko/20020518 Netscape6/6.2.3 Build Identifier: Mozilla/5.0 (X11; U; SunOS sun4u; en-US; rv:0.9.4.1) Gecko/20020518 Netscape6/6.2.3 CC -I/usr/openwin/include -xO4 -xipo -xtarget=ultra2e -xcache=16/32/1:512/64/4 -xbuiltin=%all -dalign -fsimple=1 -fns -xprefetch -xarch=v8plusa -mt -DNDEBUG -DTRIMMED -o regExport regExport.o -xildoff …	Installability	Maintenance	Reliability	Reliability	Requirements
Can't open the 'Mail & Newgroups' window anymore	Using version 1.2a Even after having reinstalled the complete application : (In my preferences, I had choosed to 'Open Mail & Newgroups' on startup) When I start the main 'icon', the starting window (with the Picture) open and nothing else happen ; I start again the main 'icon' and a browser window open ; If I choose "Mail & Newsgroups' in the QuickLaunch, or the browser window menu, nothing seam…	Capability	Usability	Capability	Reliability	Requirements
nsPresContext.cpp has "bad" #include	A recent change to nsPresContext.cpp managed to merge together the end of a comment block with an #include directive. While this should still be valid, because of the funky pre-processing we currently do on OpenVMS we end up missing the #include directive. Will attach patch to fix this. Would like permission to check it in for 1.2 beta.	Capability	Maintenance	Maintenance	Maintenance	Maintenance
please add me to group "nspr" on stage.mozilla.org	I'm trying to push the v4.2.2 release of NSPR for Wan-Teh, but I don't have write access to that directory because I'm not in the "nspr" group. Anthony Fox (tfox), our normal build engineer, is on sabbatical, and he is the only person who currently has access.	Integrity/Security	Maintenance	Requirements	Maintenance	Documentation
Composer dead : An error occured while creating a message compose window. Please try again. [	seen on commercial trunk builds: windows 2002-10-24-04-trunk linux 2002-10-24-04-trunk mac os9 2002-10-24-03-trunk -Open a new composer window. Very few menu itmes seem to be working -browse a page in navigator -select File | Edit Page a blank composer window opens (also dead)	Capability	Reliability	Reliability	Reliability	Reliability
Cannot compose new message: An error occurred while creating a message compose window.	User-Agent: Mozilla/5.0 (Windows; U; Windows NT 5.0; en-US; rv:1.2b) Gecko/20021024 Build Identifier: Mozilla/5.0 (Windows; U; Windows NT 5.0; en-US; rv:1.2b) Gecko/20021024 I cannot compose new messages with the latest build 2002102404 Reproducible: Always Steps to Reproduce: 1.Compose a new message 2. 3. Actual Results: Error dialog, JS console error: Error: redeclaration of const MOZ_HELP_URI …	Capability	Reliability	Reliability	Reliability	Reliability
Repeated Error [-621] during mozilla-installer execution	User-Agent: Mozilla/5.0 (compatible; Konqueror/3; Linux; en_US) Build Identifier: ftp://ftp.mozilla.org/pub/mozilla/releases/mozilla1.2b/mozilla-i686-pc-linux-gnu-1.2b-sea.tar.gz Installing Mozilla as a normal user in the user's home directory. Installation worked fine, but a bungled theme install (my fault) forced an uninstallation. Reinstalling the same way, there are a series of seven error di…	Installability	Reliability	Reliability	Reliability	Installability
Exctracting libplc4.so: Fatal Error [-618]: Couldn't open xpistub library	User-Agent: Mozilla/5.0 (compatible; Konqueror/3.0.0-10) Build Identifier: Nightly build downloaded 20021105 The summary says it all. The installer stops with this error and the only possible action is "OK", which means "cancel". Reproducible: Always Steps to Reproduce: 1. Unpack 2. Run mozilla-installer-bin	Installability	Installability	Maintenance	Reliability	Maintenance
file name field must *not* include full windows paths	C:\WINNT\Profiles\pschwartau\Desktop\169707_TALKBACK.txt Attachment Type Created Flags Actions Talkback stack traces (2) text/plain 2002-09-20 14:37:32 none Edit ------- Additional Comment #6 From Phil Schwartau 2002-09-20 14:41 ------- The stack traces both show crashes in the MRJ plug-in. Reassigning to Patrick and OJI component - sorry phil, it was a random attachment number (generated by zero…	Requirements	Maintenance	Maintenance	Maintenance	Maintenance
Need to fix use of $| (for buffering)	The pre-CGI.pm code did $| = 1. I dropped that with the CGI.pm update on the basis that it wasn't generally needed, could theoretically slow stuff down, since apache will be doing buffering anyway, and that CGI::Push did set $| when it was needed a) I forget that we weren't using CGI::Push yet, so that doesn't exactly help.... b) When we fork in the footer for syncshadowdb, if perl has a buffer, …	Capability	Maintenance	Maintenance	Maintenance	Maintenance
regetlastlist returns all bugs	regetlastlist changes $::buffer, but then the params object is created from $cgi. Quick fix - change my $params = new Bugzilla::CGI($cgi); to use $::buffer instead Better fix is to rearrange code a bit; pathc coming	Usability	Usability	Documentation	Reliability	Usability
When filing a new bug, the generated bugmail doesn't include Product/Component	Date: Sat, 9 Nov 2002 02:17:25 -0800 (PST) From: bugzilla-daemon@mozilla.org To: justdave@netscape.com Subject: [Bug 179174] New: Need to fix use of $| (for buffering) X-Bugzilla-Reason: CC http://bugzilla.mozilla.org/show_bug.cgi?id=179174 Summary: Need to fix use of $| (for buffering) Version: 2.17 Platform: PC OS/Version: Linux Status: NEW Severity: blocker Priority: -- AssignedTo: bbaetz@stud…	Usability	Requirements	Reliability	Requirements	Requirements
Composer adds extra code into HTML while file is saved and changes HTML	User-Agent: Mozilla/5.0 (X11; U; Linux i686; en-US; rv:1.1) Gecko/20020826 Build Identifier: Mozilla/5.0 (X11; U; Linux i686; en-US; rv:1.1) Gecko/20020826 This is example HTML as entered in to composer: <a href="http://edit.yahoo.com/config/send_webmesg?.target=trentcus&.src=pg"> <img border=0 src="http://opi.yahoo.com/online?u=trentcus&m=g&t=2"></a> This is the same code after I have performed …	Usability	Usability	Integrity/Security	Reliability	Usability
b.m.o, lxr, and m.o need to disable aggregated queries from the sidebar	As discussed in bug 179500, people appear to be selecting all search engines, and os bugzilla gets hits meant for google + friends. Due to the query being a silly one anyway, plus a bugzilla bug in bracketing the epxressions for the sql generation (bug 179697), this query is horrible sql, and is even worse now that product/components have a join which mysq can't optimsie due to this bracking erro…	Requirements	Requirements	Documentation	Requirements	Requirements
The installer did not install mail or newsgorups.	User-Agent: Mozilla/5.0 (Windows; U; Win 9x 4.90; en-US; rv:1.2) Gecko/20021112 Build Identifier: Mozilla/5.0 (Windows; U; Win 9x 4.90; en-US; rv:1.2) Gecko/20021112 Hi, When I installed this bulid 2002111211 for windows. I made sure that the mail and newsgorups box was checked so it will install mail and newsgroups. But when I luunched the borwser I went to check my mail and in the window menu m…	Installability	Installability	Installability	Installability	Installability
The installer did not install mail or newsgorups.	User-Agent: Mozilla/5.0 (Windows; U; Win 9x 4.90; en-US; rv:1.2) Gecko/20021112 Build Identifier: Mozilla/5.0 (Windows; U; Win 9x 4.90; en-US; rv:1.2) Gecko/20021112 Hi, When I installed this bulid 2002111211 for windows. I made sure that the mail and newsgorups box was checked so it will install mail and newsgroups. But when I luunched the borwser I went to check my mail and in the window menu m…	Installability	Installability	Installability	Installability	Installability
when loading Netscape feedback goes into loop and freezes/crashes PowerBase180 w/ G3 newer tech upgrade	User-Agent: Mozilla/4.76 (Macintosh; U; PPC) Build Identifier: Mozilla/1.1 When Mozilla begins to load--while the dragon is displayed-- two or three frames of the Netscape feedback report appear but do not respond to mouseclick. Hard-drive goes into frenzy that does not respond to 'force quit', so I hit reset. I downloaded Mozilla 1.1 last week and it was wonderful for 5 days. I have deleted all …	Reliability	Reliability	Performance	Reliability	Reliability
In mail/news messages all national letters are displayed as '?'	In OS/2 build 2002112212 it became unable to read e-mail with russian letters. Them all are displayed as '?'. That doesn't depend on chosen codepage and fonts. Everything worked fine in the build 20021112. BTW, the subject field is diplayed properly. The problem is with e-mail content.	Usability	Usability	Reliability	Requirements	Usability
Mozilla installer reports: "error while loading shared libraries: libstdc++-libc6.1-1.so.2"	User-Agent: Mozilla/5.0 (X11; U; Linux i686; en-US; rv:1.2b) Gecko/20021016 Build Identifier: Mozilla/5.0 (X11; U; Linux i686; en-US; rv:1.2b) Gecko/20021016 When running ./mozilla-installer (from mozilla-1.2b distribution) with my Debian Linux (2.4.18-bf2.4), the mozilla-installer-bin complains about not finding the libstdc++-libc6.1-1.so.2 shared library. Reproducible: Always Steps to Reproduce…	Installability	Installability	Reliability	Installability	Installability
Sometimes open trying to bring up pages, the new one loads but isn't displayed. Content of the previous site remains until new site is reloaded	User-Agent: Mozilla/5.0 (Macintosh; U; PPC Mac OS X; en-US; rv:1.2) Gecko/20021123 Build Identifier: Mozilla/5.0 (Macintosh; U; PPC Mac OS X; en-US; rv:1.2) Gecko/20021123 Seemingly at random, Mozilla will not actually display the content of a new page even though from what I can tell it has loaded it. For example links on the previous page can't be clicked, new address shows in the address bar. …	Capability	Usability	Performance	Reliability	Requirements
crash opening bugtraq-digest mails via IMAP, no error message	User-Agent: Mozilla/5.0 (X11; U; Linux i686; en-US; rv:1.2a) Gecko/20020910 Build Identifier: http://ftp.mozilla.org/pub/mozilla/releases/mozilla1.2/ in the folder view, I select the Lotus-Notes (sub)folder with the bugtraq-digest mails, and click on one in order to open it in the lower right portion of the screen. Loading starts, and suddenly mozilla exits without any message. Reproducible every…	Reliability	Reliability	Reliability	Reliability	Reliability
libmsgimap_s.a error during compile	User-Agent: Mozilla/5.0 (X11; U; Linux i686; en-US; rv:1.1) Gecko/20020904 MultiZilla/v1.1.22 Build Identifier: Mozilla 1.2 CVS checkout c++ -Os -march=i686 -I/usr/X11R6/include -fno-rtti -fno-exceptions -Wall -Wconversion -Wpointer-arith -Wcast-align -Woverloaded-virtual -Wsynth -Wno-ctor-dtor-privacy -pedantic -Wno-long-long -Os -march=i686 -fshort-wchar -pthread -pipe -DDEBUG -D_DEBUG -DDEBUG_…	Installability	Maintenance	Maintenance	Reliability	Installability
Worked fine about 20 minutes, the got connection refused from news server (Outlook Express still works fine ) , any changes of account/creating new news account not worked out, reinstalling of the Mozilla gave the same result(not working)	User-Agent: Mozilla/5.0 (Windows; U; WinNT4.0; en-US; rv:1.2) Gecko/20021126 Build Identifier: Mozilla/5.0 (Windows; U; WinNT4.0; en-US; rv:1.2) Gecko/20021126 Newsreader worked fine about 20 minutes, the got connection refused from news server (Outlook Express still works fine), any changes of account/creating new news account not worked out, reinstalling of Mozilla gave the same result(not work…	Capability	Usability	Reliability	Reliability	Capability
Installation stops due to error	User-Agent: Mozilla/4.0 (compatible; MSIE 6.0; Windows NT 5.1; Q312461; Cox High Speed Internet Customer; YComp 5.0.0.0) Build Identifier: Error Message Received Follows "Error Occurred during installation" "Mozilla XPCOM: -207 CANT_READ_ARCHIVE" Reproducible: Always Steps to Reproduce: 1. Download Mozilla 1.01 2. Run the Installation Program - Click Next After Installation Summary Description 3.…	Installability	Installability	Installability	Installability	Installability
no display window - browser, composer, news or mail	User-Agent: Mozilla/5.0 (Macintosh; U; PPC Mac OS X; en-US; rv:1.0.1) Gecko/20021104 Chimera/0.6 Build Identifier: www.mozilla.org when I open Mozilla in OSX I get a single horizontal line like "|" instead of a window. The top navigation is working properly unless it nees a browser window to display any information. I have deleted the software and installed a fresh download and install with the s…	Reliability	Usability	Capability	Reliability	Usability
Error on install using Full Install version of mozilla 1.2.1 for OS/2	User-Agent: Mozilla/4.61 [en] (OS/2; U) Build Identifier: www.mozilla.org I get a message: Error Error ocurred during install Mozilla XPCOM: -322 INIT_STUB_ERROR Reproducible: Always Steps to Reproduce: 1.Run mozilla....(full install) .exe 2. 3. Actual Results: Installation is stopped.	Installability	Installability	Installability	Installability	Installability
configure test needed for File::Spec v 0.8	I just spent a while (an hour or so at least) building the current phoenix source. Then as chrome was being archived: updating: skin/classic/global/toolbarbutton.css (deflated 79%) updating: skin/classic/global/button.css (deflated 71%) gmake[4]: Leaving directory `/home/bzbarsky/phoenix_src/mozilla/toolkit/skin/unix' Unknown option: - +++ making chrome /home/bzbarsky/phoenix_src/mozilla/toolkit …	Requirements	Maintenance	Documentation	Installability	Requirements
New build freezes before first browser page is generated	User-Agent: Mozilla/5.0 (Macintosh; U; PPC Mac OS X; en-US; rv:1.1) Gecko/20020826 Build Identifier: http://ftp.mozilla.org/pub/mozilla/releases/mozilla1.2.1/mozilla-macosX-1.2.1.smi.bin I've twice downloaded and installed Mozilla 1.2.1 for Mac OS X. (I'm running X.2.1) Both time, the same problem has occurred: On the Mozilla "splash" screen, it reads that it is starting Mozilla, then that it is …	Reliability	Reliability	Migration	Reliability	Migration
installing 1.2.1 over 1.0.1 and getting this error message: "error occurred during installation - Navigator: -215 READ_ONLY"	User-Agent: Mozilla/4.0 (compatible; MSIE 6.0; Windows NT 5.1; Cox High Speed Internet Customer) Build Identifier: Mozilla 1.2.1 Tried to install version 1.2.1 over version 1.0.1. After selecting the install options, it was progressing nicely, then this error came up: error occurred during installation - Navigator: -215 READ_ONLY. Same error comes up if I try to reinstall 1.0.1 after uninstalling…	Installability	Migration	Installability	Installability	Installability
Phoenix won't start (Popup Error Window says "Phoenix.exe has encountered a problem...)	User-Agent: Mozilla/5.0 (Windows; U; Windows NT 5.1; en-US; rv:1.2.1) Gecko/20021130 Build Identifier: http://ftp.mozilla.org/pub/phoenix/releases/0.5/phoenix-0.5-win32.zip Phoenix is installed in a separate and clean directory of its own. No previous installation exists. When executed, a popup error window reports "phoenix.exe has encountered a problem and needs to close. We are sorry for the in…	Reliability	Reliability	Reliability	Reliability	Reliability
Installation aborts with the message: error -229	User-Agent: Mozilla/4.75 (Macintosh; U; PPC) Build Identifier: http://ftp.mozilla.org/pub/mozilla/releases/mozilla1.2.1/mozilla-macos9-1.2.1-stub.bin After successfull download of installer components, the installer then kicks in to install the program. It then aborts with the error code -229 (sound manager error btw) Reproducible: Always Steps to Reproduce: 1. 2. 3. Actual Results: Expected Resu…	Installability	Installability	Installability	Installability	Installability
CVS Error	I tried to check in some skin stuff tonight, and it seems that the cvs server is barfing: hash.c:312: failed assertion `key != NULL' cvs [server aborted]: received abort signal I backed out everything, but there is one file mozilla/browser/base/skin/Go.png that I can't seem to access, and get that error every time. This seems to have broken the phoenix build. I'm at a loss as to what I should do.	Capability	Reliability	Reliability	Reliability	Reliability
[SECURITY] Physical path to files revealed in error messages	See the URL for bugtraq posting. "Currently we are not aware of any vendor-supplied patches for this issue. If you feel we are in error or are aware of more recent information, please mail us at: vuldb@securityfocus.com <mailto:vuldb@securityfocus.com>." not setting security flag because this is already publicly disclosed.	Integrity/Security	Integrity/Security	Integrity/Security	Integrity/Security	Integrity/Security
Fails to launch with XML parsing error	seen on commercial trunk builds: windows 2003-01-06-04-trunk linux 2003-01-06-04-trunk mac os9 2003-01-06-03-trunk mac osx 2003-01-06-04 -trunk -use either full of stub installer the build installs and goes to splash screen but soon after fails to launch with the following error: I back tested linux: This did not happen with Fridays 2003-01-03-05-trunk build. But it did happen with Saturdays 2003…	Reliability	Reliability	Reliability	Reliability	Capability
Installed latest mozilla over old mozilla. Now won't let me start new mozilla.	User-Agent: Mozilla/5.0 (Windows; U; Windows NT 5.0; en-US; rv:0.9.4.1) Gecko/20020314 Netscape6/6.2.2 (CK-BOL) Build Identifier: http://ftp.mozilla.org/pub/mozilla/releases/mozilla1.3a/mozilla-win32-1.3a-installer.exe The old Mozilla I had was opening window with only a one-inch title bar and no contents when the auto-start thing started mozilla when I turned on the computer. Then if I tried to …	Reliability	Installability	Installability	Reliability	Installability
unable to find my own reported bugs	User-Agent: Mozilla/5.0 (Macintosh; U; PPC Mac OS X; en-US; rv:1.3a) Gecko/20021212 Build Identifier: Mozilla/5.0 (Macintosh; U; PPC Mac OS X; en-US; rv:1.3a) Gecko/20021212 I have tried the search engine to find tds@fred.net and no matter what I do I cannot locate my set of bugs. Sometimes it yells at me for using too many options, but when I just set it to cc list I get Zaro bugs. Reproducible:…	Usability	Maintenance	Capability	Reliability	Requirements
Cannot change product of a bug	User-Agent: Mozilla/5.0 (Windows; U; Windows NT 5.0; en-US; rv:1.3b) Gecko/20030116 Build Identifier: Mozilla/5.0 (Windows; U; Windows NT 5.0; en-US; rv:1.3b) Gecko/20030116 When trying to change the product of a bug. Bugzilla gives a short Bug processed message but does not change the product. I could reproduce this in ladfill. Reproducible: Always Steps to Reproduce: 1. Go to http://landfill.bu…	Capability	Maintenance	Capability	Requirements	Requirements
XML error trying to manage bookmarks	This is likely a Mozilla bug too. Todays build gives me an XML error trying to use bookmark manager. And copy from the JS console seems broken, so I'll ad lib: Parsing error: not well formed location: jar:foo/bar!long/path/bookmarkeTree.xml	Capability	Usability	Reliability	Reliability	Capability
chosing Product on bugzilla query.cgi makes all components disappear	Something broke the JS on the bugzilla query page. Choosing a Product makes all the components (and the other things next to it, like Target Milestone) disappear, rather than just the ones not appropriate for the Product. Steps to reproduce: 1. load http://bugzilla.mozilla.org/query.cgi 2. Click on "Browser" in the "Product" dropdown. Actual results: The "Component", "Version" and "Target" listbo…	Reliability	Capability	Reliability	Reliability	Capability
Enter key is not working in address bar.	User-Agent: Mozilla/5.0 (Windows; U; Windows NT 5.1; en-US; rv:1.3b) Gecko/20030121 Build Identifier: Mozilla/5.0 (Windows; U; Windows NT 5.1; en-US; rv:1.3b) Gecko/20030122 Simple. Grab 200301200 nightly and try to go to a website pressing enter, for example, http://www.mozilla.org/ and nothing happens, besides killing your enter key. I also see this on a "homemade" build with current CVS trunk.…	Usability	Reliability	Capability	Reliability	Requirements
Browser Gives /content/newserver.xul error and hangs	User-Agent: Mozilla/5.0 (Windows; U; Windows NT 5.1; en-US; rv:1.3b) Gecko/20030122 Build Identifier: Mozilla/5.0 (Windows; U; Windows NT 5.1; en-US; rv:1.3b) Gecko/20030122 When you try loggin in to upromise.com the browser gives the following error The file /content/newserver.xul cannot be found. please check the location and try again. and then hangs the whole browser and any other browser win…	Reliability	Reliability	Reliability	Reliability	Reliability
after installing calendar, I cannot open any new windows (browser, mail, calendar, etc)	User-Agent: Mozilla/5.0 (X11; U; Linux i686; en-US; rv:1.3a) Gecko/20021212 Build Identifier: Mozilla/5.0 (X11; U; Linux i686; en-US; rv:1.3a) Gecko/20021212 1. Installation from the webpage proceeds without any problems - done as root 2. Open Mozilla - as non-root user 3. The browser window appears, but if I try to open any component of Mozilla that requires a new window (such as a new browser w…	Reliability	Installability	Reliability	Reliability	Capability
Brand new calendar install - but cannot add any item ( event or task )	User-Agent: Mozilla/5.0 (Windows; U; Windows NT 5.0; en-US; rv:1.3a) Gecko/20021212 Build Identifier: Mozilla/5.0 (Windows; U; Windows NT 5.0; en-US; rv:1.3a) Gecko/20021212 I have a new installation of calendar which starts ok. However I cannot add any item. Clicking at new event or trying to add a new task shows no reaction of the calendar app at all. There is no difference whether I use the to…	Reliability	Installability	Reliability	Reliability	Requirements
Opening Mozilla gives a DDE server memory error about referencing memory at 0x0000000, the memory could not be "written"	User-Agent: Mozilla/5.0 (Windows; U; Windows NT 5.0; en-US; rv:1.3a) Gecko/20021212 Build Identifier: Mozilla/5.0 (Windows; U; Windows NT 5.0; en-US; rv:1.3b) Gecko/2003012709 Not sure what else to add. 1.3a works fine, 1.3b installed after I uninstalled 1.3a and deleted the mozilla.org directory however whenever it launched the DDE server error pops up. Reproducible: Always Steps to Reproduce: 1…	Reliability	Reliability	Reliability	Reliability	Reliability
NS_ERROR, NS_ASSERTION, NS_WARNING do not work on Linux	BUILD: Linux debug objdir build pulled from CVS at "Sat Jan 25 17:45:47 CST 2003" CONFIGURE OPTIONS: ac_add_options --enable-extensions=all ac_add_options --enable-svg ac_add_options --enable-mathml ac_add_options --enable-crypto ac_add_options --enable-jsd STEPS TO REPRODUCE: 1) Add the following code to a function you know will be called: fprintf(stderr, "printf"); NS_ERROR("error") 2) Run Mozi…	Usability	Migration	Reliability	Reliability	Requirements
XPCOM needs to store GRE relative paths.	In order to support applications using mutliple copies of the GRE, the xpcom files may not have absolute paths pointing at particular version of the GRE.	Requirements	Maintenance	Requirements	Maintenance	Maintenance
Add config.ini option making GRE "private" vs "shared"	Mozilla installer's config.ini needs to offer option to have GRE installed in the application dir (local GRE) as opposed to a global area. There should also be a command line option to toggle this for quick testing.	Requirements	Installability	Documentation	Maintenance	Maintenance
nightly is debug	the nighlies are debug versions. I cant use the at all. complains about a msvcrtd.dll not installed	Usability	Maintenance	Reliability	Reliability	Reliability
Installation stops, while searching for msvcrtd.dll (maybe not includet in installer)	User-Agent: Mozilla/5.0 (Windows; U; Windows NT 5.0; en-US; rv:1.3b) Gecko/20030112 Build Identifier: Mozilla/5.0 (Windows; U; Windows NT 5.0; en-US; rv:1.3b) Gecko/20030207 Installation stops, while searching for msvcrtd.dll (maybe not includet in installer) installer tries to create a temp-dir (C:\Dokumente und Einstellungen\celikkol\Lokale Einstellungen\Temp\ns_temp1\xpcom.ns\bin) in which it …	Installability	Installability	Installability	Installability	Installability
try to install 1.3b and get error msg	User-Agent: Mozilla/5.0 (Windows; U; Windows NT 5.1; en-US; rv:1.3b) Gecko/20030119 Build Identifier: Mozilla/5.0 (Windows; U; Windows NT 5.1; en-US; rv:1.3b) Gecko/20030119 i get a msg stating that the install file for mozilla is corupt and i need to obtane a new installer (the mozilla 1.3b .exe file), i have downloaded the installer on about 4 ocasions and it hasnt worked yet Reproducible: Alwa…	Installability	Installability	Installability	Installability	Installability
[1.3b] "tar" errors when doing "gmake" in xpinstall/packager ; resulting SDK tarball is defunct	Building 1.3b on Solaris 2.7/SPARC using Sun Workshop 7, I am getting the following errors from "tar" when building the SDK tarball: -- snip -- a xpt_dump 55K a xpt_link 47K Stripping package directory... Compressing... cd ../../dist; tar -cf - mozilla | gzip -vf9 > mozilla-sparc-sun-solaris2.7.tar.gz 61.6% cd ../../dist; if [ -d sdk ]; then tar -cf - sdk | gzip -vf9 > mozilla-sdk-sparc-sun-solar…	Installability	Maintenance	Capability	Installability	Installability
Installer fails to install, exits with error message	User-Agent: Mozilla/5.0 (X11; U; Linux i686; en-US; rv:1.0.1) Gecko/20020823 Netscape/7.0 Build Identifier: Mozilla/5.0 (X11; U; Linux i686; en-US; rv:1.0.1) Mozilla1.3b after updating pam .rpms yesterday from RedHat8.0 up2date (unrelated???) Mozilla-mail would not start (Mozilla-1.3.a). A an automated bug send popped up. I repeaded this one more time. Then I downloaded the 1.3b and tried to inst…	Installability	Installability	Installability	Installability	Installability
Errors from SendSQL aren't being reported	So, we need to hide errors _after_ we execute the statement, not before. 'Oops'	Requirements	Maintenance	Reliability	Capability	Requirements
Cannot import mail from previous install of Mozilla; transfer of files from old 'Documents and Settings' to new 'Documents and Settings'.	User-Agent: Mozilla/5.0 (Windows; U; Windows NT 5.0; en-US; rv:1.3a) Gecko/20021212 Build Identifier: Mozilla/5.0 (Windows; U; Windows NT 5.0; en-US; rv:1.3a) Gecko/20021212 Had a system crash, reloaded Win2K on new partition. Saved all files from previous 'Documents and Settings' on the old system - undamaged. I have not found a way to import the mail! We can import from everyone else *but* anot…	Capability	Migration	Migration	Requirements	Migration
crash if i click on any mail or news article :-/	User-Agent: Mozilla/5.0 (Windows; U; Windows NT 5.1; en-US; rv:1.3b) Gecko/20030222 Build Identifier: Mozilla/5.0 (Windows; U; Windows NT 5.1; en-US; rv:1.3b) Gecko/20030222 I am using an homemade build, based on 21st february sources + CVS updates until 02/22 - 01:17 configure.in patch. Here is the "about:buildconfig" datas : about:buildconfig Build platform target i686-pc-cygwin Build tools Com…	Reliability	Reliability	Reliability	Reliability	Reliability
Nightly 1.3 are debug builds (file size ~ 40MB) (missing MSVCRTD.DLL)	User-Agent: Mozilla/5.0 (Windows; U; Win95; en; rv:1.3b) Gecko/20030216 Build Identifier: Mozilla/5.0 (Windows; U; Win95; en; rv:1.3) Build 2003022510 (.zip) The latest 1.3 nightly will not start, gives error: "Cannot find required DLL-file MSVCRTD.DLL" (translated). Neither browser nor profile manager works. I guess this is a resurface of bug 192220 Reproducible: Always Steps to Reproduce: 1. Do…	Reliability	Installability	Reliability	Reliability	Installability
Installing 2003-02-26-05-1.3 (branch) failed on Windows 98. Error loading xpistub.dll.	User-Agent: Mozilla/5.0 (Windows; U; Win98; en-US; rv:1.2.1) Gecko/20021130 Build Identifier: ftp://ftp.mozilla.org/pub/mozilla/nightly/2003-02-26-05-1.3/mozilla-win32-installer-sea.exe Installing Win32 1.3 branch build on my Windows 98 failed. I got the following error: "1157: Could not load C:\TEMP\ns_temp\xpcom.ns\bin\xpistub.dll" After the failed installation my TEMP-directory included a sub-…	Installability	Installability	Installability	Installability	Installability
Fails to launch with XML Parsing Error	seen with commercial trunk builds: windows 2003-02-27-04-trunk linux 2003-02-27-05-trunk -install build -launch the build the installation fails to launch with the following error: XML Parsing Error: undefined entity Location: chrome://communicator/content/profile/profileSelection.xul Line Number 40, Column 1: <windows ^	Reliability	Reliability	Reliability	Installability	Reliability
I installed Mozilla 1.2.1, and then 1.3b. Latter install never completed, and never does, claiming to need to exit to allow another install to complete.	User-Agent: Mozilla/4.0 (compatible; MSIE 5.5; Windows 98) Build Identifier: Install Mozilla 1.2.1 and then 1.3b; get into infinite loop. I installed Mozilla 1.2.1, claimed to be the "Latest and Greatest" at www.mozilla.org, on my wife's Windows 98 PC. Upon completing the install Mozilla launched, and took me another page at Mozilla.org asking me to test 1.3b. I downloaded this and ran the instal…	Installability	Installability	Installability	Installability	Installability
Double-clicking the icon on the lastest nightly build (3/6) resulted in error 1000 and it did not launch.	User-Agent: Mozilla/5.0 (Macintosh; U; PPC Mac OS X; en-us) AppleWebKit/60 (like Gecko) Safari/60 Build Identifier: It failed to launch with error 1000 Double-clicking the icon on the lastest nightly build (3/6) resulted in error 1000 and it did not launch. Reproducible: Always Steps to Reproduce: 1. Install (PowerBook 12", 10.2.4)2.try to launch3. Actual Results: It did not launch Expected Resul…	Reliability	Installability	Capability	Reliability	Reliability
Makefile ended with 'mcom_db.h' error due to scripting problem with cdefs.h	User-Agent: Mozilla/5.0 (Windows; U; Windows NT 5.0; en-US; rv:1.3b) Gecko/20030221 Build Identifier: Mozilla/5.0 (Windows; U; Windows NT 5.0; en-US; rv:1.3b) Gecko/20030221 After the ./configure script was sucessfull and so begin the compiling. After a while, it reached at the file, 'mcom_db.h' and the script there found no such file as 'cdefs.h' and terminated with an error. After reviewing the…	Installability	Maintenance	Maintenance	Reliability	Maintenance
Yahoo! Mail Remains Broken After Bug 198870 Fixed	2003032804 trunk As requested in bug 198870, here are the cookie prefs from my prefs.js: --- user_pref("network.cookie.cookieBehavior", 1); user_pref("network.cookie.lifetime.enabled", true); ---	Capability	Maintenance	Maintenance	Reliability	Requirements
Can't import address books from Mozilla 1.1 OS9	User-Agent: Mozilla/5.0 (Macintosh; U; PPC Mac OS X; en-US; rv:1.2a) Gecko/20020910 Build Identifier: Mozilla/5.0 (Macintosh; U; PPC Mac OS X; en-US; rv:1.2a) Gecko/20020910 The only import options displayed are Eudora and text, and neither of those will allow me to open my old Mozilla address books. Reproducible: Always Steps to Reproduce: 1. Tools - Import 2. Choose Address Books 3. No option f…	Capability	Migration	Capability	Requirements	Migration
Software Error occurs when trying to logon or add new user	User-Agent: Mozilla/4.0 (compatible; MSIE 6.0; Windows NT 5.0; yie6_SBCDSL; sbcydsl 3.12; YComp 5.0.0.0) Build Identifier: Mozilla/5.0 (X11; U; Linux i686; en-US; rv:1.0.1) Error message: select bit, userregexp from groups where userregexp != '': Unknown column 'bit' in 'field list' at globals.pl line 276 occurs when I try to create a new user. Reproducible: Always Steps to Reproduce: 1.Start up …	Capability	Reliability	Reliability	Reliability	Reliability
Creating new users from LDAP at authentication time is broken	When using LDAP authentication and a user exists in LDAP but does not in Bugzilla, the system is supposed to automatically create a matching user in Bugzilla and let you log in anyway. If you try to log into Bugzilla with such an account, it results in an Internal Server Error. If you back out and log in again, it works (so the account did get created in Bugzilla, the error ocurred after that app…	Capability	Reliability	Reliability	Reliability	Requirements
some scrollbars not working in mailnews, calendar, address book	User-Agent: Mozilla/5.0 (X11; U; SunOS sun4u; en-US; rv:1.4b) Gecko/20030409 Build Identifier: Mozilla/5.0 (X11; U; SunOS sun4u; en-US; rv:1.4b) Gecko/20030409 [Note: this is not a mailnews bug, but I don't know where to file generic cross-app front-end bugs] Various scrollbars are not working: o mailnews headers window o calendar event list window o address book card list window By not working, …	Usability	Usability	Capability	Usability	Usability
XML Parsing Error blocking account wizard	seen on mozilla builds: windows 2003-04-16-04-trunk linux 2003-04-16-05-trunk -create a new profile then launch the app -launch Mail/News An xml parsing error pops up when opening mailnews account wizard: XML Parsing Error: unidentified entity Location: chrome://messenger/content/AccountWizard.xul Line Number 260, Column 44: <checkbox id="downloadMsgs" label="&downloadOnLogin;" checked="true"/> -…	Capability	Reliability	Reliability	Reliability	Capability
Mail & Newsgroups / Composition options crashes mozilla since bugfix for 107877 was added.	User-Agent: Mozilla/5.0 (X11; U; Linux i686; en-US; rv:1.4b) Gecko/20030418 Build Identifier: Mozilla/5.0 (X11; U; Linux i686; en-US; rv:1.4b) Gecko/20030417 Since last wednesday, when bugfix for 107877 was added, everytime I want to go to Mail & Newsgroups / Composition option, Mozilla quits without warning. I am using a trunk based build Mozilla (lastest sources available) ; my build option are…	Reliability	Reliability	Maintenance	Reliability	Reliability
Save Page As fails to save webpage from new profile	seen on mac OSX commercial build 2003-04-21-03-trunk -Browse a page -Select File | Save Page As in the save as dialog make sure Format Web Page Complete is selected -click save the web page an associated files are not saved as expected.	Capability	Capability	Capability	Capability	Requirements
TM in new Firebird UA string causes 400 bad request server error	User-Agent: Mozilla/5.0 (Windows; U; Windows NT 5.1; en-US; rv:1.4a) Gecko/20030422 Firebird™ Browser/0.6 Build Identifier: Mozilla/5.0 (Windows; U; Windows NT 5.1; en-US; rv:1.4a) Gecko/20030422 Firebird™ Browser/0.6 This server returns error 400 when visited. Using the uabar extension (http://uabar.mozdev.org/) I removed the TM from the current Firebird UA string. The site then gave me the page…	Capability	Maintenance	Reliability	Reliability	Capability
Browser fails to start with error FACTORY_NOT_REGISTERED	User-Agent: Mozilla/5.0 (X11; U; OSF1 alpha; en-US; rv:1.2) Gecko/20021205 Build Identifier: Mozilla/5.0 (X11; U; OSF1 alpha; en-US; rv:1.2) Gecko/xx -> CVS pull of trunk 030428. Browser gets error mainResult=NS_ERROR_FACTORY_NOT_REGISTERED in main() at line 1647. The browser not only fails to start but also gets a gMemory error because the memory manager gets shutdown (early) due to the first er…	Reliability	Reliability	Reliability	Reliability	Reliability
Freeze at startup - unable to answer yes or no to 'set as default browser' - CPU 100% - kill needed	User-Agent: Mozilla/5.0 (Windows; U; Windows NT 5.0; en-US; rv:1.3) Gecko/20030312 Build Identifier: Mozilla/5.0 (Windows; U; Windows NT 5.0; en-US; rv:1.4b) Gecko/200300430 When being asked to choose whether Mozilla is your default browser, start page doesn't load and Mozilla freezes and you are unable to select any option on the pop-up. The only choice is to kill the app. Reproducible: Always S…	Reliability	Reliability	Reliability	Reliability	Reliability
Navigator Displays DOS-Like Gibberish	User-Agent: Mozilla/4.0 (compatible; MSIE 6.0; Windows NT 5.1; .NET CLR 1.1.4322) Build Identifier: 1.4a Launching Mozilla opens up a completely mangled window. It looks like a bad DOS nightmare from the early 90s. See attached screenshot for more information, as I can't really describe this with words. Reproducible: Always Steps to Reproduce: 1. Launched Mozilla 2. Went to preferences, turned of…	Reliability	Usability	Capability	Reliability	Usability
Error while installation of 1.3.1 with fatal error 618 (Couldn't open xpistub library)	User-Agent: Mozilla/5.0 (X11; U; Linux i686; en-US; rv:1.3) Gecko/20030312 Build Identifier: Mozilla/5.0 (X11; U; Linux i686; en-US; rv:1.3) Gecko/20030312 While installation of Mozilla 1.3.1 the error pops up. I've tested the installer-version and the talkback-version. Reproducible: Always Steps to Reproduce: 1. Just try to install 2. 3.	Installability	Installability	Installability	Reliability	Installability
Compile error on nsDocAccessible in slackware 9.0	User-Agent: Mozilla/5.0 (X11; U; Linux i686; en-US; rv:1.3) Gecko/20030401 Build Identifier: Mozilla/5.0 (X11; U; Linux i686; en-US; rv:1.3) Gecko/20030401 ... gmake[4]: Leaving directory `/jochu/src/mozilla/ac cessible/src/atk' gmake[4]: Entering directory `/jochu/src/mozilla/a ccessible/src/base' nsDocAccessible.cpp c++ -o nsDocAccessible.o -c -DOSTYPE=\"Linux2.4\" -DOSARCH=\"Linux\" -I. -I./..…	Installability	Maintenance	Maintenance	Reliability	Installability
XML Parsing Error starting profile manager - build fails to launch	seen on Windows commercial trunk build 2003-06-04-04-trunk -attempt to launch the profile manager a message appears: XML Parsing Error: undefined entity Location: chrome://communicator/content/profile/profileSelection.xul Line Number 40, Column 1 the build won't launch. note: in the past, when this type of error has appeared, it has been cross platform. But, this mornings Mac build (2003-06-04-03…	Reliability	Reliability	Reliability	Reliability	Reliability
Loading a large script in the Rhino debugger results in an endless loop (100% CPU utilization)	User-Agent: Mozilla/4.0 (compatible; MSIE 6.0; Windows NT 5.0; .NET CLR 1.0.3705) Build Identifier: Loading a large script in the Rhino debugger results in an endless loop. The CPU utilization will jump to 100% and stay there. A <ctrl><break> thread dump from the VM indicates an endless loop in org.mozilla.javascript.Context.readReader(). Looking at the code, an error was introduced with Context.…	Performance	Performance	Performance	Reliability	Performance
install does not complete, instead Windows says that Mozilla shut down unexpectadly and asks whether I want to file a bug report	User-Agent: Mozilla/5.0 (Windows; U; Windows NT 5.1; en-US; rv:1.3a) Gecko/20021207 Phoenix/0.5 Build Identifier: http://ftp.mozilla.org/pub/mozilla/releases/mozilla1.4rc1/ I am trying to install 1.4RC1 over 1.4beta. I have shut down all programs, restarted my computer, and still get the same error each time. Instead of completing the install, the installer stops with the bar about 85% of the way…	Installability	Installability	Installability	Installability	Installability
http://matrix.webteckies.org/mozilla/js_dotbug.php	User-Agent: Mozilla/5.0 (Windows; U; Windows NT 5.0; en-US; rv:1.5a) Gecko/20030616 Build Identifier: Mozilla/5.0 (Windows; U; Windows NT 5.0; en-US; rv:1.5a) Gecko/20030616 There's a bug in the JS parser that finds dots in declarations wrong. Reproducible: Always Steps to Reproduce: 1. Go to above url Actual Results: Error: missing ; before statement Source File: http://matrix.webteckies.org/moz…	Capability	Reliability	Reliability	Reliability	Capability
GetInt() can crash mozilla and thunderbird on misaligned address assignment	User-Agent: Mozilla/5.0 (X11; U; SunOS sun4u; en-US; rv:1.5a) Gecko/20030611 Build Identifier: Mozilla/5.0 (X11; U; SunOS sun4u; en-US; rv:1.5a) Gecko/20030611 Clicking in the search box in the mail window frontend and typing any text will crash mozilla 100% reproduceably. Stripped stack: [New LWP 8] Program received signal SIGSEGV, Segmentation fault. 0xff23fc9c in PR_vsprintf_append () from /sh…	Reliability	Reliability	Maintenance	Reliability	Reliability
Can't install 1.4RC3 (error 1009)	User-Agent: Mozilla/5.0 (Windows; U; Win98; en-US; rv:1.4) Gecko/20030612 Build Identifier: Mozilla/5.0 (Windows; U; Win98; en-US; rv:1.4) Gecko/20030612 I can't install Mozilla 1.4RC3 on Windows 98. I've uninstalled Mozilla 1.4RC2 from my system and completely deleted the Mozilla directory, then I've started 1.4RC3 installation without "Mozilla Mail & Newsgroups" and "Chatzilla". The installatio…	Installability	Installability	Installability	Installability	Installability
Error 221: "TypeInState.h", line 71 # Member 'UpdateSelState' not declared	User-Agent: Mozilla/5.0 (X11; U; HP-UX 9000/785; en-US; rv:1.4a) Gecko/20030402 Build Identifier: Mozilla/5.0 (X11; U; HP-UX 9000/785; en-US; rv:1.4a) Gecko/20030402 I successfully compiled 1.4a but when compiling 1.4 I get : Error 221: "TypeInState.h", line 71 # Member 'UpdateSelState' not declared in class TypeInState ["TypeInState.h", line 61]. nsresult TypeInState::UpdateSelState(nsISelection…	Capability	Maintenance	Reliability	Reliability	Maintenance
Can't install 1.4 (error 1009)	User-Agent: Mozilla/4.0 (compatible; MSIE 6.0; Windows 98; Win 9x 4.90; Q312461; YComp 5.0.0.0) Build Identifier: 1.4 I had 1.3. downloaded 1.4 and installed. It failed with "Error occurred during installation - Navigator: 1009". I ran uninstall for 1.3. ran 1.4 install again, same error. I am stuck; no browser/mail. Bugzilla 210613 was closed due to "invalid registry". But everything except 1.4 …	Installability	Installability	Installability	Installability	Installability
After installation of the newest nightly build I lost all my mail boxes, the settings remained but that was it.	User-Agent: Mozilla/5.0 (Windows; U; Windows NT 5.1; en-US; rv:1.4) Gecko/20030624 Build Identifier: Mozilla/5.0 (Windows; U; Windows NT 5.1; en-US; rv:1.4) Gecko/20030624 After installing the lastest nightly build of Mozilla (excl chatzilla) I received a message that the install will clear out all third party software but all else would remain. But when I started up Mozilla and then from the com…	Integrity/Security	Capability	Installability	Reliability	Migration
jitters and bounces quickly when new entry is made	User-Agent: Mozilla/5.0 (Windows; U; Windows NT 5.1; en-US; rv:1.4b) Gecko/20030516 Mozilla Firebird/0.6 Build Identifier: Mozilla/5.0 (Windows; U; Windows NT 5.1; en-US; rv:1.4b) Gecko/20030516 Mozilla Firebird/0.6 When I add a new calendar entry, the view "bounces" or "jitters" very quickly. The scroll bar on the side vanishes and reappears several times a second, and elements on screen are con…	Usability	Capability	Maintenance	Usability	Usability
Crash Opening Mail/News Component	Win98SE Build 2003072804 1.5b Trunk Opening mail/news causes crash in KERNEL32.DLL 100% reproducible	Reliability	Reliability	Reliability	Reliability	Reliability
compiletime error in nsIAbAutoCompleteSession.idl:39	I'm compiling from cvs I've pulled a fresh tree at 20030803 14:00 UTC+02:00 but previous trees from at least yesterday has had this problem: 19 14:12 cvs login 20 14:12 cvs co mozilla/client.mk 21 14:12 cp mozconfig-sunbird mozilla/.mozconfig 22 14:12 cd mozilla 23 14:12 make -w -f client.mk checkout 24 14:35 sudo chmod -R 777 * 25 14:36 make -w -f client.mk build_all which gives this error: ../.…	Installability	Maintenance	Maintenance	Reliability	Installability
starting Mozilla 1.4 causes an error in xpcom.dll and cannot be open	User-Agent: Mozilla/5.0 (Windows; U; Win 9x 4.90; en-US; rv:1.3.1) Gecko/20030425 Build Identifier: Mozilla/5.0 (Windows; U; Win 9x 4.90; en-US; rv:1.3.1) Gecko/20030425 I have been using Mozilla 1.3.1 without any problems. When I uninstalled this version and went to install the newest 1.4, problem occurred on first starting during installation (reported as "Mozilla caused error in xpcom.dll) aft…	Reliability	Reliability	Reliability	Installability	Reliability
Operation timed out when attempting to connect to <any webpage> NOT SAME BUG AS 211591	User-Agent: Mozilla/4.0 (compatible; MSIE 6.0; Windows NT 5.1) Build Identifier: Mozilla/5.0 (Windows; U; Windows NT 5.1; en-US; rv:1.5a) Gecko/20030718 Every single webpage I attempt to pull up returns the popup error message "The operation timed out when attempting to contat [webpage name]" IE pulls up every webpage without trouble Removing firewall does not help Completely removing and reinsta…	Capability	Capability	Performance	Reliability	Capability
Mozilla doesnt start because of relocation errors after being build with Sun CC 5.5 (Forte 8) on Solaris/sparc	User-Agent: Mozilla/5.0 (X11; U; SunOS sun4u; en-US; rv:1.3b) Gecko/20030305 Build Identifier: ftp://ftp.mozilla.org/pub/mozilla/releases/mozilla1.4/src/ When buiding mozila-1.4 release on Sun Solaris 9 08/03 with Forte 8 (all patches applied to both the OS and the compiler) the build will not start up. It will report relocation errors for libraries which are stored in the dist/bin/components dir…	Reliability	Migration	Reliability	Installability	Reliability
email CC = exact never returns buglist (always timeout)	Don't be tempted to dupe this to bug 57350 or bug 96101. This is new since the new server started duty monday. Try any of these queries: http://bugzilla.mozilla.org/buglist.cgi?email1=mrmazda%40ij.net&emailtype1=exact&emailreporter1=1 http://bugzilla.mozilla.org/buglist.cgi?bug_status=UNCONFIRMED&bug_status=NEW&bug_status=ASSIGNED&bug_status=REOPENED&bug_status=RESOLVED&bug_status=VERIFIED&bug_st…	Usability	Maintenance	Performance	Reliability	Reliability
tinderbox3 login script has a perl parse error	User-Agent: Mozilla/5.0 (Windows; U; Windows NT 5.1; en-US; rv:1.4) Gecko/20030612 Build Identifier: Mozilla/5.0 (Windows; U; Windows NT 5.1; en-US; rv:1.4) Gecko/20030612 when clicking on the Login link from the admin.pl script I get the following error: DBD::Pg::db do failed: ERROR: parser: parse error at or near ")" at character 148 at Tinderbox3/Login.pm line 53. Reproducible: Always Steps to…	Capability	Reliability	Maintenance	Reliability	Capability
"Table 'namedqueries' was not locked with LOCK TABLES" on ThrowUserError('product_edit_denied')	User-Agent: Mozilla/5.0 (X11; U; Linux i686; en-US; rv:1.3) Gecko/20030312 Build Identifier: Mozilla/5.0 (X11; U; Linux i686; en-US; rv:1.3) Gecko/20030312 Product group settings: Group X: Default/Mandatory CANEDIT Actual User is not member of X Reproducible: Always Steps to Reproduce: 1. select bug 2. change e.g. Platform 3. commit URL: http://localhost/bugzilla/process_bug.cgi Template->process…	Requirements	Maintenance	Reliability	Reliability	Maintenance
Mac builds not loading URLs because PRNetAddr::raw.family is 4098 instead of 2	The mac builds on our two trunk tinderboxes (including the current nightly) don't load URLs. This is because on Linux, struct sockaddr looks like this: unsigned short int sa_family; unsigned char sa_data[14]; but on Mac it looks like this: u_char sa_len; /* total length */ u_char sa_family; /* address family */ char sa_data[14]; /* actually longer; address value */ So you can't memcpy a sockaddr …	Capability	Migration	Documentation	Installability	Reliability
Bookmarks do not execute from either toolbar, menu. Manual Addresses do not execute	User-Agent: Mozilla/5.0 (Macintosh; U; PPC Mac OS X Mach-O; en-US; rv:1.5b) Gecko/20030911 Build Identifier: Mozilla/5.0 (Macintosh; U; PPC Mac OS X Mach-O; en-US; rv:1.5b) Gecko/20030913 Mozilla build 20030913 8:47am seems to have broken the execution of bookmarks from either the menu or the toolbar. All that happens is you get a quick flash in the status area of the URL, and then the word Done.…	Capability	Usability	Capability	Reliability	Capability
trying to build errors reported with /usr/bin/unzip	User-Agent: Mozilla/4.0 (compatible; MSIE 6.0; Windows NT 5.0) Build Identifier: checking for autoconf... /usr/bin/autoconf checking for unzip... /usr/bin/unzip checking for zip... no configure: error: zip not found in $PATH *** Fix above errors and then restart with "make -f client.mk build" make: *** [/usr/local/src/Mozilla-CVS/mozilla/Makefile] Error 1 but as you can see: [root@walter1604 mozi…	Installability	Maintenance	Documentation	Installability	Installability
Make new DNS code build/run on OpenVMS	The DNS rewrite (bug 205726) leaves NSPR not building on OpenVMS. In order to get it to build I need to no longer define "struct addrinfo" in _openvms.h. I also need to define the environment variables GETADDRINFO and FREEADDRINFO so that the new code which does getenv() calls for these (only for OpenVMS) will work. I'll post the patch next. Both files are OpenVMS specific and so shouldn't break …	Capability	Migration	Documentation	Installability	Requirements
No new (or sporadic) Win32 builds due to issues around transition to new servers.	There has not been any win32 builds either installer or zip since BuildID 2003091704.	Migration	Migration	Migration	Installability	Migration
Bugfix for 215981 kills build process of MozillaFirebird.	User-Agent: Mozilla/5.0 (Windows; U; Windows NT 5.1; fr-fr; rv:1.6a) Gecko/20030926 Firebird/0.7+ Build Identifier: Mozilla/5.0 (Windows; U; Windows NT 5.1; fr-fr; rv:1.6a) Gecko/20030926 Firebird/0.7+ All is in the title. It is discussed on MozillaZine Forum. When compiling nsChromeRegistry.cpp, build process is killed. Firebird and Thunderbird are both concerned. See http://forums.mozillazine.o…	Installability	Maintenance	Maintenance	Installability	Reliability
left-clicking on a bookmark folder in the sidebar opens all its bookmarks in new tabs	Left-click on a bookmarks folder in the bookmarks sidebar. -> All the bookmarks the folder contains are opened in new tabs. The folder is not expanded. You'd expect this if you middle-clicked. But it should only expand the folder. Mozilla/5.0 (Windows; U; Windows NT 5.1; en-US; rv:1.6a) Gecko/20031009 Firebird/0.7+ I didn't see this with a 10/07 build.	Usability	Usability	Capability	Usability	Capability
Bugzilla::Auth->can_edit needs to be more specific (what can they edit?)	In converting Zippy's Bugzilla to use the new Auth.pm, we have a discrepancy in the usage of the can_edit flag... in particular, Zippy's custom authentication method only provides a means to authenticate who the user is, it doesn't provide a means to tell whether or not they're allowed to log into Bugzilla. So we can't change the user's password from Bugzilla, but we *can* create accounts (they c…	Requirements	Migration	Usability	Requirements	Usability
cygwin posix subsystem entry needs to be added to the OS field	User-Agent: Mozilla/4.0 (compatible; MSIE 6.0; Windows NT 5.0; .NET CLR 1.0.3705; .NET CLR 1.1.4322) Build Identifier: there are just so many issues which are different between ActiveState and cygwin perl just look at all the bzwin32 issues. Reproducible: Always Steps to Reproduce:	Requirements	Maintenance	Requirements	Reliability	Maintenance
v1.6a is missing PSM module: SSL protocols like HttpS, Pop3/Ssl, ... are unavailable	Mozilla/5.0 (Windows; U; Win98; en-US; rv:1.6a) Gecko/20031030 Build ID: 2003103019 Using Mozilla Mailclient, I can´t access my account at myrealbox.com Same account accessed via browser gives an Alert: you must install PSM ... Same with another account accesses with an https:\\ URL, I get the alert before anything is loaded. reproducable: always Did a clean install, after download installed into…	Capability	Maintenance	Requirements	Requirements	Maintenance
compilation error: Undefined symbol invoke_count_words	User-Agent: Mozilla/5.0 (compatible; MSIE 6.0; Windows NT 5.1) Build Identifier: ftp://ftp.mozilla.org/pub/mozilla.org/firebird/releases/0.7/MozillaFirebird-source-0.7.tar.gz Compiling FireBird 0.7 on Solaris8, using gcc 3.3.1 with the -m64 (64-bit) compilation option. The problem is due to using gcc with the -m64 option, the Makefile in xpcom/reflect/xptcall/src/md/unix does not allow for this c…	Installability	Maintenance	Maintenance	Reliability	Installability
Cannot launch mailnews. It doesn't open :(	User-Agent: Mozilla/5.0 (Windows; U; Windows NT 5.1; fr-FR; rv:1.6b) Gecko/20031113 Build Identifier: Mozilla/5.0 (Windows; U; Windows NT 5.1; fr-FR; rv:1.6b) Gecko/20031113 Simple. I had made a build, based on trunk sources up-to-date at 10:00pm mozilla.org time. When I try to launch mailnews, I have 2 errors in JS console : Error: ViewChangeByValue is not defined Source File: chrome://messenger…	Reliability	Maintenance	Reliability	Reliability	Capability
build error: build.dtd not found	"make clean" removes mozilla/toolkit/locale/build.dtd. But it's not created anymore from build.dtd.in. So the build fails with a file not found error: make[4]: Entering directory `/cygdrive/g/mozilla/mozilla/toolkit/locale' +++ making chrome /cygdrive/g/mozilla/mozilla/toolkit/locale => ../../dist/bin/chrome/en-US.jar +++ adding chrome ../../dist/bin/chrome/installed-chrome.txt +++ locale,install…	Installability	Maintenance	Maintenance	Installability	Installability
compilation error: ld: fatal: file now.o: wrong ELF class: ELFCLASS64. -m64 flag lost	User-Agent: Mozilla/5.0 (compatible; MSIE 6.0; Windows NT 5.1) Build Identifier: ftp://ftp.mozilla.org/pub/mozilla.org/firebird/releases/0.7/MozillaFirebird-source-0.7.tar.gz compiling with the -m64 option to gcc 3.3.1 notice that in compiling the now.o file below there is a -m64 flag. However, on the second compile, using now.o as in input file, the -m64 flag has mysteriously disappeared, result…	Installability	Maintenance	Maintenance	Reliability	Installability
downloading the newest build mozilla-win32-installer.exe installs version 2003111415 instead of the newest one and the downloaded file does not hava an .exe extension.	User-Agent: Mozilla/5.0 (Windows; U; Win 9x 4.90; en-US; rv:1.6b) Gecko/20031118 Build Identifier: Mozilla/5.0 (Windows; U; Win 9x 4.90; en-US; rv:1.6b) Gecko/20031118 the file mozilla-win32-installer.exe in http://ftp.mozilla.org/pub/mozilla.org/mozilla/nightly/latest-trunk/ downloads version 2003111415 instead of the newest version. It has been like that for more than 2 days. I had to use IE to…	Installability	Installability	Migration	Installability	Installability
Error establishing an encrypted connection after requesting a new certificate, error # -8075	User-Agent: Mozilla/5.0 (Windows; U; Windows NT 5.1; en-US; rv:1.5) Gecko/20031007 Firebird/0.7 Build Identifier: Mozilla/5.0 (Windows; U; Windows NT 5.1; en-US; rv:1.5) Gecko/20031007 Firebird/0.7 After requesting a client certificate (PKI) from a CA and setting up a password for the Software security device (NSS PKCS #11), I cannot see any https url, gettin always the "Error establishing an enc…	Capability	Usability	Reliability	Reliability	Reliability
Bugfix for bug 64230 break account settings display	All in the summary. I open this bug, following comment #36 on bug 64230.	Integrity/Security	Maintenance	Maintenance	Reliability	Reliability
Blocking error when starting Mozilla: can't SendMsg[Exception... "Not enough arguments [nsIMsgCompose.SendMsg]"	User-Agent: Mozilla/5.0 (X11; U; Linux ppc; en-US; rv:1.6a) Gecko/20031101 Build Identifier: http://ftp.mozilla.org/pub/mozilla/nightly/latest/mozilla-source.tar.bz2 When I start Mozilla, an error window opens with the following message: can't SendMsg[Exception... "Not enough arguments [nsIMsgCompose.SendMsg]" nsresult: "0x80570001 (NS_ERROR_XPC_NOT_ENOUGH_ARGS)" location: "JS frame :: chrome://c…	Reliability	Reliability	Reliability	Reliability	Reliability
INTERNAL ERROR on Browser End: Expected a version > 5! Version = 4	User-Agent: Mozilla/5.0 (X11; U; Linux i686; en-US; rv:1.6b) Gecko/20031210 Build Identifier: Mozilla/5.0 (X11; U; Linux i686; en-US; rv:1.6b) Gecko/20031210 When trying to start mozilla, I'm getting this message : jmspaggi@nrspc:~$ mozilla INTERNAL ERROR on Browser End: Expected a version > 5! Version = 4 System error?:: Aucun fichier ou répertoire de ce type Reproducible: Always Steps to Reprod…	Reliability	Reliability	Reliability	Reliability	Migration
Mising #include <stdio.h> in nsScreenBeOS.cpp halts build	User-Agent: Mozilla/5.0 (BeOS; U; BeOS BePC; en-US; rv:1.7a) Gecko/20040103 Firebird/0.7+ Build Identifier: Mozilla/5.0 (BeOS; U; BeOS BePC; en-US; rv:1.7a) Gecko/20040103 Firebird/0.7+ Build halts on implicit function printf. Reproducible: Always Steps to Reproduce: 1. Compile Mozilla adding #include <stdio.h> fixes this	Installability	Maintenance	Maintenance	Installability	Installability
Installed with no errors but Broswer does not run	User-Agent: Mozilla/4.0 (compatible; MSIE 6.0; Windows NT 5.1; .NET CLR 1.0.3705; .NET CLR 1.1.4322) Build Identifier: Mozilla/1.5b for Open VMS OpenVMS ver 7.3, Mozilla M1.5b. Performed install on my Alpha with no erros, but when I invoke @[directory]mozilla, the system disks for about 30 seconds and then returns to the command prompt without opening a broswer window. Sys requirements met per th…	Reliability	Capability	Reliability	Reliability	Capability
Trunk Firebird shows xul error in chrome://content/browser/browser.xul	User-Agent: Mozilla/5.0 (Windows; U; Windows NT 5.1; en-US; rv:1.7a) Gecko/20040107 Firebird/0.7+ (MozJF) Build Identifier: Mozilla/5.0 (Windows; U; Windows NT 5.1; en-US; rv:1.7a) Gecko/20040107 Firebird/0.7+ (MozJF) Simple. See details. Seems to be related to bugfix for bug 224818. Reproducible: Always Steps to Reproduce: 1.Grab trunk sources for firebird and get'em up-to-date at midnight. 2.bu…	Capability	Reliability	Reliability	Reliability	Maintenance
need xptcall port for Red Hat Linux Advanced Server release 2.1AS for IA64	User-Agent: Mozilla/5.0 (Windows; U; Windows NT 5.0; en-US; rv:1.4) Gecko/20030624 Netscape/7.1 (ax) Build Identifier: mozilla-source-1.5.1 after running config, during make I get gmake[7]: Entering directory `/usr/local/src/mozilla/xpcom/reflect/xptcall/src/md/unix' gcc -o xptcstubs_asm_ipf64.o -c xptcstubs_asm_ipf64.s xptcstubs_asm_ipf64.s: Assembler messages: xptcstubs_asm_ipf64.s:17: Error: R…	Installability	Migration	Maintenance	Reliability	Installability
Jan 9 Build will not create new Calendar, Event, or Task for *first time* installation	User-Agent: Mozilla/5.0 (X11; U; Linux i686; en-US; rv:1.6) Gecko/20040106 Build Identifier: Mozilla/5.0 (X11; U; Linux i686; en-US; rv:1.6) Gecko/20040106 Calendar GUI comes up, showing a multi-week Calendar. Current day is highlighted. On the toobar, only "New Event" and "Multiweek" are highlighted. Pressing either of these icons has no effect. The corresponding MenuItems also fail to present a…	Capability	Installability	Capability	Installability	Installability
error in nsRegion.h	User-Agent: Build Identifier: cc-1132 CC: ERROR File = ../../dist/include/gfx/nsRegion.h, Line = 73 The class "nsRegion::nsRectFast" has no member "operator=". nsRectFast::operator = (aRect); // Copy only the nsRectFast part ^ 1 error detected in the compilation of "../../../mozilla/gfx/src/nsRegion.cpp". Reproducible: Always Steps to Reproduce: 1. 2. 3. mipspro 7.3.1.3m, irix 6.5.21f.	Capability	Maintenance	Maintenance	Reliability	Installability
error during install of mozilla 1.6	User-Agent: Mozilla/5.0 (X11; U; Linux i686; en-US; rv:1.5) Gecko/20031007 Build Identifier: Mozilla 1.6 Linux The installer returns an error during install /tmp/mozilla-installer # ./mozilla-installer -ma -ms Error [-621]: An Installer module browser.xpi (.xpi) failed to install Reproducible: Always Steps to Reproduce: 1. run the installer ./mozilla-installer -ma -ms Actual Results: Error [-621]…	Installability	Installability	Installability	Installability	Installability
build also failed with gcc 3.3 like #230687	User-Agent: Build Identifier: ../../../../dist/include/gfx/nsRegion.h: In member function `virtual nsresult nsPageFrame::Reflow(nsIPresContext*, nsHTMLReflowMetrics&, const nsHTMLReflowState&, nsReflowStatus&)': ../../../../dist/include/gfx/nsRegion.h:161: error: `nsRegion& nsRegion::Copy(const nsRect&)' is private ../../../../../mozilla/layout/html/base/src/nsPageFrame.cpp:228: error: within thi…	Installability	Maintenance	Maintenance	Installability	Installability
New target milestones for Rhino product	Could you add the following target milestones to bugzilla for the Rhino component to target bugs accordingly? 1.5R5, 1.5R4.1, 1.5R4, 1.5R3 and 1.5R6 as well...	Requirements	Maintenance	Requirements	Maintenance	Requirements
"GetBugLink() called with non-integer bug number" error on bug 65697	When I try to view bug 65697 I get the following error: Internal Error Bugzilla has suffered an internal error. Please save this page and send it to myk@mozilla.org with details of what you were doing at the time this message appeared. undef error - GetBugLink() called with non-integer bug number at /usr/lib/perl5/5.6.1/CGI/Carp.pm line 312.	Reliability	Maintenance	Reliability	Reliability	Reliability
Error occurred during installation - Navigator: -211 INSTALL_NOT_STARTED	User-Agent: Build Identifier: Mozilla/5.0 (Windows; U; Windows NT 5.0; en-US; rv:1.7a) Gecko/20040202 When I install todays build (2004020317) installer fails with the following message: Error occurred during installation - Navigator: -211 INSTALL_NOT_STARTED Reproducible: Always Steps to Reproduce: 1. Run mozilla install. 2. 3. Actual Results: Installer failed with an error. Expected Results: In…	Installability	Installability	Installability	Installability	Installability
error while loading shared libraries: libmozjs.so: ...	User-Agent: Build Identifier: Mozilla/5.0 (X11; U; Linux ppc; en-US; rv:1.7a) Gecko/20040202 I've compiled Mozilla (from the CVS) last night and installed it (there were no errors). But when I want to start it, I get the following error: ay:~> mozilla /home/lefevre/mozilla/lib/mozilla-1.7a/mozilla-bin: error while loading shared libraries: libmozjs.so: cannot open shared object file: No such file…	Reliability	Reliability	Reliability	Installability	Maintenance
during the install of mozilla an error occured causing the installation to quit	User-Agent: Build Identifier: Mozilla Nightly build 20040203 During the install of mozilla an error occured causing the installation to quit with the error message "Error occurred during installation - navigator: 211- INSTALL_NOT_STARTED" Previous to this a script error occurs. After then trying to install it again it immediately errored, and i thusly found out that 90% of all my EXECUTABLE items…	Installability	Installability	Installability	Installability	Installability
neither browser or mail won't load - error msg "cannot find file \content\navigator.zul"	User-Agent: Build Identifier: Mozilla/5.0 (OS/2; U; Warp 4.5; en-US; rv:1.7a) Gecko/20040204 First - Fantastic work!! thank you all for such a fine product!! fitst bug for a while. Using MOZILLA_HOME unzipped MOZILLA_OS2,ZIP into usual directory(as I have done for many nightly builds). Tried to start Warpzilla and receive message Cannot find file \content\navigator.zul Warpzilla fails to start Re…	Capability	Reliability	Reliability	Installability	Reliability
Build fails, layout not building needed dependencies first	User-Agent: Build Identifier: Build is broken in layout. Trying to build get you errors like: make[3]: *** No rule to make target `../../dist/lib/libgkxulbase_s.a', needed by `gbdate.h'. Stop. make[3]: Leaving directory `/mozdev/mozilla/layout/build' This can be temporarily fixed by building sub-dirs (html, xul) first, but someone broke this bad. Could someone verify this on other platform than B…	Installability	Maintenance	Reliability	Installability	Installability
mozilla.org needs a public policy on root CA certs	The mozilla organization/foundation needs a policy concerning the criteria for admission of root certificates from Certificate Authorities into mozilla's list of trusted root certificates. The policy needs to be published (a web page would be good). It should be well thought out. It MUST be uniformly applied to applicants. It must consider the public trust and confidence in PKI. It should conside…	Requirements	Capability	Requirements	Maintenance	Integrity/Security
Add "GTK+ >= 2.1" configure check for SVG GTK2 builds	2004-02-08-13-trunk on Solaris 2.8/SPARC, building the GTK2 port with Sun Workshop 8. The build fails like this: -- snip -- nsSVGLibartBitmapGdk.cpp Building deps for ../../../../../../mozilla/layout/svg/renderer/src/libart/nsSVGLibartBitmapGdk.cpp /opt/SUNWspro/bin/CC -o nsSVGLibartBitmapGdk.o -c -DOSTYPE=\"SunOS5\" -DOSARCH=\"SunOS\" -I../../../../../../mozilla/gfx/src/gtk -I../../../../../../m…	Installability	Maintenance	Maintenance	Installability	Installability
XML Parsing Error on Startup	User-Agent: Build Identifier: Mozilla Firefox 0.8 02/13/04 nightly XML Parsing Error: Undefined Entity Location: chrome://navigator/content/navigator.xul Line Number 46 Column 1: <window id="main-window" Reproducible: Always Steps to Reproduce: 1. Download the firefoxsetup.exe of 13/02/04 2. Start up Fire fox and the window pops up 3.	Capability	Reliability	Reliability	Reliability	Reliability
Installer crashes on new install of Windows 98 SE (16 colors, 640x480)	This as far as I can tell is not a duplicate, but I am prepared to be wrong. I just installed a new copy of Windows 98 on this machine and proceeded to do the Windows Update dance. I downloaded Firefox 0.8's setup and ran it, but it crashed in VGA.DRV: SETUP caused a general protection fault in module VGA.DRV at 0001:00002a91. Registers: EAX=00420400 CS=031f EIP=00002a91 EFLGS=00000246 EBX=000200…	Installability	Installability	Installability	Installability	Installability
Building process while compiling in NsModule.cpp - related to bugfix for bug 182928 ?	User-Agent: Build Identifier: Mozilla/5.0 (Windows; U; Windows NT 5.1; en-US; rv:1.7a) Gecko/20040216 Firefox/0.8.0+ Simple to reproduce. Have a current CVS trunk source up-to-date for Thunderbird, and type make -f client.mk build. Here is the .mozconfig I used : . $topsrcdir/mail/config/mozconfig ac_add_options --enable-optimize='-O1 -G6' ac_add_options --disable-debug ac_add_options --disable-p…	Capability	Maintenance	Maintenance	Installability	Installability
Bug 123743 is happening with vc7.1 now	User-Agent: Build Identifier: The same symptoms for bug 123743 are now happening with vc7.1 I used the vc7 lib, includes and dll's but I'm getting the same error as bug 123743. When I commented out IDL_tree_to_IDL everything compiled fine. Reproducible: Always Steps to Reproduce: 1.Install vc7.1 - 2003 2.compile xpcom Actual Results: 3.Crash when calling xpidl.exe Expected Results: continued with…	Capability	Reliability	Maintenance	Reliability	Reliability
downloaded latest OS X nightly, 2-19, but when I tried to open browser received the following error message: "The application firefox-bin has unexpectedly quit	User-Agent: Build Identifier: http://ftp.mozilla.org/pub/mozilla.org/firefox/nightly/latest-trunk/ I downloaded latest OS X nightly, 2-19, download went smoothly. When I tried to open the browser I received the following error message: "The application firefox-bin has unexpectedly quit". I deleted the download and tried 3 additional times downloading and opening and received the same error messag…	Reliability	Reliability	Reliability	Reliability	Reliability
"/export/home/timeless/mozilla/xpcom/io/nsLocalFileCommon.cpp", line 110: Error: nsACString::nsACString(const nsACString&) is not accessible from nsLocalFile::CreateUnique(unsigned, unsigned).	Solaris Forte build failed $ CC nsLocalFileCommon.i "/export/home/timeless/mozilla/xpcom/io/nsLocalFileCommon.cpp", line 110: Error: nsACString::nsACString(const nsACString&) is not accessible from nsLocalFile::CreateUnique(unsigned, unsigned). 1 Error(s) detected. I can fix this by using PromiseFlatCString. I can't understand from the documentation whether i'm supposed to...	Installability	Migration	Maintenance	Installability	Installability
Missing DTD errors, unable to start thunderbird	Caused by the checkin for Bug #235317 Thunderbird is currently DOA until we can get this fixed	Reliability	Reliability	Reliability	Reliability	Reliability
crash when configuring new account on fresh Mac	I downloaded Thunderbird last month, entered the basic settings to get started and it crashed. I tried a newer build (today) and I see the same behavior. Here is a partial stack from crashreporter: #0 0x90000e60 in strlen #1 0x0a001df4 in nsFileSpec::GetLeafName() const #2 0x0195aabc in NSGetModule #3 0x0195a9d0 in NSGetModule #4 0x0194e060 in NSGetModule #5 0x0194c8ec in NSGetModule #6 0x01954b3…	Reliability	Reliability	Reliability	Reliability	Reliability
compile error by static build(extensions/spellcheck/myspell/src)	checkout date is 3/21. c++ -fno-rtti -fno-exceptions -Wall -Wconversion -Wpointer-arith -Wcast-align -Woverloaded-virtual -Wsynth -Wno-ctor-dtor-privacy -Wno-non-virtual-dtor -Wno-long-long -O2 -fpascal-strings -no-cpp-precomp -fno-common -fshort-wchar -I/Developer/Headers/FlatCarbon -pipe -DNDEBUG -DTRIMMED -O2 -fPIC -arch ppc -o libmyspell.dylib mozCStr2CStrHashtable.o mozAffixMod.o myspAffixmg…	Installability	Maintenance	Maintenance	Installability	Installability
compiling error in nsWindowsShellService under cygwin	User-Agent: Mozilla/5.0 (Windows; U; Windows NT 5.1; en-US; rv:1.6) Gecko/20040206 Firefox/0.8 Build Identifier: Mozilla/5.0 (Windows; U; Windows NT 5.1; en-US; rv:1.6) Gecko/20040206 Firefox/0.8 Please note , at end before } typedef enum { NO_SUBSTITUTION = 0x00, PATH_SUBSTITUTION = 0x01, EXE_SUBSTITUTION = 0x02, NON_ESSENTIAL = 0x04,} SettingFlags; Removing it will allow a compile Reproducible:…	Installability	Maintenance	Maintenance	Reliability	Installability
nsIAbAutoCompleteSession.idl error	User-Agent: Build Identifier: current head irix 6.5.23, mipspro 7.41, smp ../../../dist/bin/xpidl -m header -w -I../../../../mozilla/mailnews/addrbook/public -I../../../dist/idl -o _xpidlgen/nsIAbDirectorySearch ../../../../mozilla/mailnews/addrbook/public/nsIAbDirectorySearch.idl ../../../../mozilla/mailnews/addrbook/public/nsIAbAutoCompleteSession.idl:39: can't open included file nsIAutoComplet…	Installability	Maintenance	Maintenance	Reliability	Installability
[OS/2] MailNews crashes in LIBC05.DLL when panacea.dat is corrupted or missing	OS/2 build 2004040108 To reproduce: 1. Run Mozilla 2. Try to open MailNews ------------------------------------------------------------ 04-02-2004 15:11:41 SYS3175 PID 01be TID 0001 Slot 00c6 P:\INTERNET\MOZILLA\MOZILLA.EXE c0000005 1d5f108a P1=00000001 P2=00000000 P3=XXXXXXXX P4=XXXXXXXX EAX=20054270 EBX=20053f70 ECX=00000002 EDX=ffffffff ESI=00000000 EDI=20053960 DS=0053 DSACC=f0f3 DSLIM=ffffff…	Capability	Reliability	Integrity/Security	Reliability	Reliability
xpidl aborts with GLib-ERROR **: could not reallocate 34359738368 bytes	User-Agent: Mozilla/4.0 (compatible; MSIE 6.0; Windows NT 5.1; .NET CLR 1.1.4322) Build Identifier: http://ftp.mozilla.org/pub/mozilla.org/mozilla/releases/mozilla1.7b/src/mozilla-source-1.7b-source.tar.bz2 Recieving the following error while attempting to compile Mozilla on a AlphaPC 164SX running Linux Redhat 7.2 (kern 2.4.22): GLib-ERROR **: could not reallocate 34359738368 bytes aborting... .…	Installability	Reliability	Reliability	Reliability	Reliability
Default assignees and QA contacts full of formerly-netscape.com.tld addresses	There are quite a few components that have addresses in formerly-netscape.com.tld for their default assignees and QA contacts. As we all know, these refer to people who aren't around anymore and are not real email addresses. This means, surely, that bugs in these components are not been quality assured by anybody. It would make sense to change the contacts for these bugs, except that we don't kno…	Capability	Maintenance	Reliability	Reliability	Usability
unable to click on dialogue boxes when setting up new account	User-Agent: Mozilla/5.0 (Macintosh; U; PPC Mac OS X Mach-O; en-US; rv:1.8a) Gecko/20040425 Firefox/0.8.0+ Build Identifier: Mozilla/5.0 (Macintosh; U; PPC Mac OS X Mach-O; en-US; rv:1.8a) Gecko/20040425 Thunderbird When Thunderbird starts, the dialogue boxes that come up telling you to create a new account can't be clicked on. Hitting keys on the keyboard (such as the Return key) sometimes does s…	Capability	Capability	Capability	Usability	Usability
compile error on linux platforms on tbird .6 branch	User-Agent: Mozilla/5.0 (X11; U; Linux i686; en-US; rv:1.8a) Gecko/20040427 Firefox/0.8.0+ Build Identifier: Mozilla/5.0 (X11; U; Linux i686; en-US; rv:1.8a) Gecko/20040427 Firefox/0.8.0+ Simple to reproduce. See details. Reproducible: Always Steps to Reproduce: 1.Get your source up to date 2.Launch build process and wait Actual Results: Crash in nsMsgDBView.cpp. Expected Results: Continues to bu…	Installability	Maintenance	Maintenance	Reliability	Installability
Quicktime 6.5.1 and Mozilla 1.7rc1 Very buggy and unstable. [js_Mark] [nsFrame::IsVisibleForPainting]	User-Agent: Mozilla/5.0 (Macintosh; U; PPC Mac OS X Mach-O; en-US; rv:1.7a) Gecko/20040218 Build Identifier: Mozilla/5.0 (Macintosh; U; PPC Mac OS X Mach-O; en-US; rv:1.7a) Gecko/20040218 I installed the latest Quicktime security update from version 6.5 to 6.5.1 . Mozilla became unstable after this update. It would either quit unexpectedly or cause a kernel panic. Mozilla's instability became wor…	Reliability	Reliability	Reliability	Reliability	Performance
[gtk2] Thunderbird / mozilla mailnews crashes when sending mail / newsgroup post. [IM_get_input_context]	User-Agent: Mozilla/5.0 (X11; U; Linux i686; en-US; rv:1.8a) Gecko/20040506 Firefox/0.8.0+ Build Identifier: Mozilla/5.0 (X11; U; Linux i686; en-US; rv:1.8a) Gecko/20040506 Firefox/0.8.0+ Simple. I saw it with the latest official trunk build, and my own homemade build (based on sources up to date at midnight). Reproducible: Always Steps to Reproduce: 1.Launch Thunderbird. 2.Create a mail / news p…	Reliability	Reliability	Reliability	Reliability	Reliability
Platform-specific en-mac/unix/win.jar localization files not all included for each distribution	User-Agent: Mozilla/5.0 (Windows; U; Windows NT 5.0; en-GB; rv:1.6) Gecko/20040113 Build Identifier: http://ftp.mozilla.org/pub/mozilla.org/thunderbird/releases/0.6/ The TB 0.6 release for windows only contains the en-win.jar, but not en-mac and en-unix. Similarly, the linux release contains only en-unix.jar. I presume the Mac release is the same, but I cannot extract files from the .dmg archive.…	Requirements	Migration	Maintenance	Installability	Maintenance
Assertion failure: &dummy2 < dummy1addr, at c:/mozilla_source/mozilla/js/src/jsapi.c	Latest trunk debug build under WinXP compiled with MS VC++ .NET 2003. Right after autoregistration is done and java plugin found message is displayed on the console I get this assertion failure. Trying to remove the assertion leads to a corrupted heap. This has been a problem for a few days. Meanwhile I pulled and compiled a completely clean tree to no avail.	Capability	Reliability	Reliability	Reliability	Maintenance
enable-debug in 1.8a causes MSVC6 to complain about invalid pointers	User-Agent: Mozilla/4.0 (compatible; MSIE 6.0; Windows NT 5.1; .NET CLR 1.1.4322) Build Identifier: Mozilla 1.8a official source (using Microsoft Visual C++ 6.0 SP 5 on cygwin) Reproducible: Always Steps to Reproduce: 1. d/l the 1.8a source tarball 2. put "ac_add_options --enable-debug" in .mozconfigure 3. run make -f client.mk build 4. run dist/bin/mozilla Actual Results: browser should come up,…	Usability	Reliability	Reliability	Reliability	Maintenance
Unable to insert line breaks to break quoted replies (Enter acts like backspace)	Seen using Thunderbird and Seamokey builds from 05/24. Asa reports first seeing this in builds from the evening of the 18th. Reply to a message. Try to break a part the quoted reply by hitting enter. line breaks don't work at all within the quoted part. It looks like the line return is acting like a backspace character A build from the morning of May 18th doesn't have this problem. A build from l…	Usability	Requirements	Reliability	Usability	Requirements
[OSX, AVIARY_BRANCH] build error(link error on thunderbird-bin)	build was tried by AVIARY_1_0_20040515_BRANCH. But an error generates the last thunderbird-bin in creation. build was made of 1.7BRANCH satisfactory using the same .mozconfig. Mac OS X 10.3.4 .mozconfig . $topsrcdir/mail/config/mozconfig ac_add_options --enable-strip ac_add_options --enable-optimize="-O2" ac_add_options --enable-prebinding ac_add_options --disable-tests ac_add_options --disable-d…	Installability	Maintenance	Maintenance	Installability	Installability
Firefox crashes at installation [@ nsGlobalHistory::AddNewPageToDatabase ]	User-Agent: Mozilla/5.0 (Windows; U; Windows NT 5.0; en-US; rv:1.7) Gecko/20040602 Firefox/0.8.0+ Build Identifier: Mozilla/5.0 (Windows; U; Windows NT 5.0; en-US; rv:1.7) Gecko/20040604 Firefox/0.8.0+ Firefox 20040603 AVIARY (zip) Firefox 20040604 AVIARY (zip) crash when you start it the first time Reproducible: Always Steps to Reproduce: 1.delete profiles/FF dirs 2.Set IE as default browser 3.O…	Reliability	Installability	Installability	Installability	Installability
bugzilla login submit button doesn't work	User-Agent: Mozilla/5.0 (Windows; U; Windows NT 5.0; en-US; rv:1.7) Gecko/20040602 Firefox/0.8.0+ Build Identifier: Mozilla/5.0 (Windows; U; Windows NT 5.0; en-US; rv:1.7) Gecko/20040604 Firefox/0.8.0+ Unable to submit bug in bugzilla Reproducible: Always Steps to Reproduce: 1.Post a new bug in bugzilla 2.Submit the bug and you are redirected to the lbugzilla loginpage 3.enter loginname + passwor…	Usability	Maintenance	Capability	Usability	Requirements
Checkin for Bug 240552 broke clobber builds and builds w/ disable-cookie	The checkin for Bug 240552 broke both AIX and HP-UX tinderboxes. They are both failing with similar errors. AIX: xlC_r -o nsInstallTrigger.o -c -DOSTYPE=\"AIX5.1\" -DOSARCH=\"AIX\" -DHAVE_DEPENDENT_LIBS -I/home/tbox/builds/tinderbox/AIX_5.1_Clobber/mozilla/xpinstall/src/../public -I../../dist/include/xpcom -I../../dist/include/xpcom_obsolete -I../../dist/include/string -I../../dist/include/jar -I…	Capability	Maintenance	Documentation	Reliability	Maintenance
The procedcure entry point ?ToNewUTF8String@@YAPADABVnsAString@@PAI@Z could not be located in the dynamic link library xpcom.dll	User-Agent: Mozilla/5.0 (Windows; U; Windows NT 5.1; en-US; rv:1.7) Gecko/20040614 Firefox/0.9 Build Identifier: Mozilla/5.0 (Windows; U; Windows NT 5.1; en-US; rv:1.7) Gecko/20040614 Firefox/0.9 I was currently using Thunderbird 0.6 and downloaded the 0.7RC1, I installed over the old build and when I went to start the program, I got this error, "The procedcure entry point ?ToNewUTF8String@@YAPAD…	Reliability	Reliability	Maintenance	Reliability	Maintenance
(PATCH)mozilla-thunderbird fails to build on 64-bit solaris 9 with compile error under freetype2 tree	User-Agent: Mozilla/5.0 (X11; U; SunOS sun4u; en-US; rv:1.6) Gecko/20040424 Galeon/1.3.14 Build Identifier: Mozilla/5.0 (X11; U; SunOS sun4u; en-US; rv:1.6) Gecko/20040424 Galeon/1.3.14 I get compile error when I try to build mozilla-thunderbird-0.7. The /private/portage/var/tmp/portage/mozilla-thunderbird-0.7/work/mozilla/gfx/src/freetype directory fails to compile with errors like this: -------…	Installability	Maintenance	Maintenance	Installability	Installability
link error on AVIARY_1_0_20040515_BRANCH	As follows, an error occurs by the link of "firefox-bin". Mac OS X 10.3.4 It is source of clean AVIARY_1_0_20040515_BRANCH which checkouted yesterday. nss3 -lsoftokn3 -L../../dist/lib -lxpcom_compat -Wl,-headerpad -Wl,5a0c ld: multiple definitions of symbol nsTypeAheadFind::PrefsReset() ../../dist/lib/components/libtoolkitcomps.a(nsTypeAheadFind.o) definition of nsTypeAheadFind::PrefsReset() in s…	Usability	Reliability	Maintenance	Maintenance	Maintenance
[WinNT] Compile error in /mozilla/browser/components/migration/src/nsIEProfileMigrator.cpp(783)	Using Windows NT4 SP6a / Visual C++ 6.0 SP5 I get the following error when compiling Firefox: nsIEProfileMigrator.cpp c:/mozilla/browser/components/migration/src/nsIEProfileMigrator.cpp(122) : warni ng C4390: ';' : empty controlled statement found; is this the intent? c:/mozilla/browser/components/migration/src/nsIEProfileMigrator.cpp(141) : warni ng C4390: ';' : empty controlled statement found;…	Installability	Maintenance	Maintenance	Installability	Installability
23 errors in npunix.c	User-Agent: Build Identifier: irix 6.5.24, mipspro 7.41 ------------------------- cc -o npunix.o -c -DOSTYPE=\"IRIX6\" -DOSARCH=\"IRIX\" -I../../../../dist/include/java -I../../../../dist/include/plugin -I../../../../dist/include/plugin -I../../../../dist/include -I/mnt/3/moz/obj2/dist/include/nspr -KPIC -I/usr/local/include -I/usr/nekoware/include -woff 3262 -G 4 -n32 -DNDEBUG -DTRIMMED -O3 -I/u…	Capability	Maintenance	Maintenance	Reliability	Installability
Compile error : modules/plugin/base/src	User-Agent: Mozilla/5.0 (X11; U; OSF1 alpha; en-US; rv:1.8a3) Gecko/20040719 Build Identifier: Mozilla/5.0 (X11; U; OSF1 alpha; en-US; rv:1.8a3) Gecko/20040719 cxx: Error: ../../../../dist/include/plugin/nptypes.h, line 89: could not open source file "stdint.h" #include <stdint.h> ---------------------^ cxx: Error: ../../../../dist/include/plugin/nptypes.h, line 92: could not open source file "st…	Installability	Maintenance	Maintenance	Reliability	Installability
Cannot launch Thunderbird ; a lot of xul errors when starting.	User-Agent: Mozilla/5.0 (X11; U; Linux i686; en-US; rv:1.7) Gecko/20040720 Firefox/0.9.1+ Build Identifier: Mozilla/5.0 (X11; U; Linux i686; en-US; rv:1.7) Gecko/20040720 Firefox/0.9.1+ Simple to reproduce : Catch a *brand new* source of aviary branch via CVS. Build it. Package it using make -C mail/installer. Launch it. Got a lot of xul errors : <window id="messengerWindow" ^ <broadcaster id="Co…	Reliability	Reliability	Reliability	Reliability	Reliability
Error [-621]: An Installer module langenus.xpi (.xpi) failed to install.	User-Agent: Mozilla/4.0 (compatible; MSIE 6.0; Windows NT 5.0; .NET CLR 1.1.4322) Build Identifier: 2004-07-20-13-0.9 This looks a lot like bug 184844, but I don't think it is. During install, an error dialog pops up with the message "Error [-621]: An Installer module langenus.xpi (.xpi) failed to install." The last nightly Linux build (2004-07- 17-11) installs fine. If you let the install comple…	Installability	Installability	Installability	Installability	Installability
Bad Makefile generated upon a custom configuration of Firefox; build error	I downloaded the source code for Firefox 0.9.2 in hopes of building my own version to obtain a backtrace to debug another problem that I was going to submit. The compiler that I use is: gcc (GCC) 3.3.4 20040623 (Gentoo Linux 3.3.4-r1, ssp-3.3.2-2, pie-8.7.6) The build problem was fully logged and saved at the given URL. However, here are the last few lines in case someone searches for this bug in…	Installability	Maintenance	Maintenance	Installability	Installability
Scrolling causes crash [@ nsCOMPtr_base::assign_with_AddRef() ] [@ nsTransferableFactory::Produce]	Seen with windows Firefox trunk build 2007-07-30-07-trunk -load any page large enough to show the scroll bars -click and drag the slider tested results: crash expected results: page scrolls without crash semi-workaround: Don't use the slider. Instead use the keyboard arrows/pgup/pgdwn or the scroll bar arrows. Still crashing with these but not as reliably as dragging the slider.	Reliability	Reliability	Reliability	Reliability	Reliability
Localized firefox needs to register all chrome properly	User-Agent: Mozilla/5.0 (X11; U; Linux i686; es-ES; rv:1.7) Gecko/20040616 Build Identifier: Mozilla/5.0 (X11; U; Linux i686; es-ES; rv:1.7) Gecko/20040616 In the url, there are spanish firefox installers. It seems to happen to the last firefox 0.9.x family, not sure if not platform dependant. The problem is that those installers fail to create correctly a new profile. In http://nave.hispalinux.o…	Capability	Requirements	Requirements	Maintenance	Migration
Context Menue of Message Pane in Mail/News does not appear on right click	User-Agent: Mozilla/5.0 (X11; U; Linux i686; en-US; rv:1.8a3) Gecko/20040825 Mnenhy/0.6.0.100 Build Identifier: Mozilla/5.0 (X11; U; Linux i686; en-US; rv:1.8a3) Gecko/20040825 Mnenhy/0.6.0.100 Context Menue of Message Pane in Mail/News does not appear on right click Reproducible: Always Steps to Reproduce: 1. Open Mail/News 2. Open a mail or posting 3. Right click in the message pane Actual Resu…	Usability	Requirements	Capability	Usability	Requirements
Error in "intl/src/mac" when trying to build Firefox with Apple GCC-3.5-tree-ssa	I tryed to compile Firefox AVIARY_BRANCH (both 0.9.3 and recent source) with Apple's gcc-3.5-tree-ssa in OS X 10.3.5 and it failed at the following file: http://lxr.mozilla.org/aviarybranch/source/intl/locale/src/mac/nsCollationMacUC.cpp The message I got: ---------------8<---------------- nsCollationMacUC.cpp c++ -o nsCollationMacUC.o -c -DOSTYPE=\"Darwin7.5.0\" -DOSARCH=\"Darwin\" -I../../../..…	Installability	Maintenance	Maintenance	Reliability	Installability
Error in "/gfx/src/mac" when trying to build Firefox with Apple GCC-3.5-tree-ssa	as in bug 256994, I got this error when trying to compile Firefox with the Apple gcc-3.5-tree-ssa compiler: in the file "mozilla/gfx/src/mac/nsImageMac.cpp " (trunk, expect it to be the same in all live branches) ---------------8<--------------------- nsImageMac.cpp: In member function `virtual nsresult nsImageMac::Draw(nsIRenderingContext&, nsIDrawingSurface*, PRInt32, PRInt32, PRInt32, PRInt32,…	Installability	Maintenance	Maintenance	Reliability	Installability
Error in "/modules/plugin/base/src/" when trying to build Firefox with Apple GCC-3.5-tree-ssa	as in bug 256994 and bug 257096, I got this error when trying to compile Firefox with the Apple gcc-3.5-tree-ssa compiler: in the file "http://lxr.mozilla.org/mozilla/source/modules/plugin/base/src/ns4xPlugin.cpp" (trunk, expect it to be the same in all live branches) ---------------8<------------------------------------ ns4xPlugin.cpp: In static member function `static void ns4xPlugin::CheckClas…	Maintenance	Maintenance	Maintenance	Reliability	Installability
[Tracker] Errors when trying to build Firefox with Apple GCC-3.5-tree-ssa	This is a tracker bug for all errors one can get when trying to build Firefox with Apple's gcc-3.5-tree-ssa additional information about my compiler: Reading specs from /usr/lib/gcc/powerpc-apple-darwin/3.5.0-tree-ssa/specs Configured with: /Volumes/FW_Jaguar/TEMP/Builds/GCC/gcc-1765/build/obj/src/configure --disable-checking --prefix=/usr --disable-libmudflap --mandir=/share/man --enable-languag…	Installability	Maintenance	Maintenance	Installability	Installability
Error in "/modules/plugin/samples/default/mac" when trying to build Firefox with Apple GCC-3.5-tree-ssa	I tryed to compile Firefox AVIARY_BRANCH (both 0.9.3 and recent source) with Apple's gcc-3.5-tree-ssa in OS X 10.3.5 and it failed at the following file: http://lxr.mozilla.org/mozilla/source/modules/plugin/samples/default/mac/npmac.cpp ------------------8<---------------------------------------------------------- (NOTE: project DefaultPlugin was written by an older version of Xcode (38) -- tempo…	Installability	Maintenance	Maintenance	Installability	Installability
Error in "toolkit/profile/src/" when trying to build Firefox with Apple GCC-3.5-tree-ssa	As in all bugs tracked by bug 257100, I got an error when trying to compile Firefox with the Apple gcc-3.5-tree-ssa compiler: in file ------------8<---------------- nsToolkitProfileService.cpp c++ -o nsToolkitProfileService.o -c -DOSTYPE=\"Darwin7.5.0\" -DOSARCH=\"Darwin\" -I./../../xre -I../../../profile/dirserviceprovider/src -I../../../dist/include/xpcom -I../../../dist/include/string -I../../…	Installability	Maintenance	Maintenance	Installability	Installability
Error in "toolkit/xre/" when trying to build Firefox with Apple GCC-3.5-tree-ssa	As in all bugs tracked by bug 257100, I got an error when trying to compile Firefox with the Apple gcc-3.5-tree-ssa compiler: in file http://lxr.mozilla.org/mozilla/source/toolkit/xre/nsAppRunner.cpp ------------8<-------------------- nsAppRunner.cpp c++ -o nsAppRunner.o -c -DOSTYPE=\"Darwin7.5.0\" -DOSARCH=\"Darwin\" -D_BUILD_STATIC_BIN -I../../xpfe/bootstrap -I./../profile/src -I../../dist/incl…	Installability	Maintenance	Maintenance	Installability	Installability
modifications on the file nptypes.h are needed to build mozilla/modules/plugin folder under BeOS	User-Agent: Mozilla/5.0 (BeOS; U; BeOS BePC; en-US; rv:1.8a3) Gecko/20040827 Build Identifier: Mozilla/5.0 (BeOS; U; BeOS BePC; en-US; rv:1.8a3) Gecko/20040827 In the file /mozilla/modules/plugin/base/public/nptypes.h i had to add a defined(BEOS) to build. Now the line looks like this: #elif defined(bsdi) || defined(FREEBSD) || defined(BEOS) Use of #include <stdbool.h> must be investigate later. …	Requirements	Maintenance	Maintenance	Installability	Installability
/mailnews/base/resources/content/newFolderDialog.xul is broken	license checkin from 236613 broke /mailnews/base/resources/content/newFolderDialog.xul line 39 and 40 both have comment ends "-->"	Capability	Reliability	Maintenance	Reliability	Requirements
compilation error "i" has already been declared in the current scope	User-Agent: Mozilla/5.0 (X11; U; IRIX64 IP35; en-US; rv:1.7) Gecko/20040617 Build Identifier: http://ftp.mozilla.org/pub/mozilla.org/mozilla/nightly/latest-trunk/ compiler doesn't like scoping I'm getting tired of moving variable definition attached error message. Reproducible: Always Steps to Reproduce: 1. 2. 3. Actual Results: Building deps for ../../../xpfe/bootstrap/nsAppRunner.cpp CC -o nsAp…	Installability	Maintenance	Maintenance	Reliability	Reliability
Cannot register own JavaScript Component with new interface	User-Agent: Mozilla/5.0 (Windows; U; Windows NT 5.1; en-US; rv:1.7) Gecko/20040803 Firefox/0.9.3 Build Identifier: Mozilla/5.0 (Windows; U; Windows NT 5.1; en-US; rv:1.7) Gecko/20040803 Firefox/0.9.3 With the latest Firefox and Thunderbird builds (Thunderbird >= 20040901), it is not possible anymore to correctly register a component written in JavaScript that provides a specific interface not pre…	Capability	Requirements	Requirements	Requirements	Requirements
It tries to build Dogbert for BeOS and it's not needed	User-Agent: Mozilla/5.0 (BeOS; U; BeOS BePC; en-US; rv:1.8a3) Gecko/20040829 Build Identifier: Mozilla/5.0 (BeOS; U; BeOS BePC; en-US; rv:1.8a3) Gecko/20040829 in the file mozilla/mail/components/migration/src/Makefile.in CPPSRCS = \ should look like this: CPPSRCS = \ nsProfileMigrator.cpp \ nsMailProfileMigratorUtils.cpp \ nsNetscapeProfileMigratorBase.cpp \ nsSeamonkeyProfileMigrator.cpp \ $(NU…	Usability	Migration	Maintenance	Reliability	Performance
gtk2 postscript error	User-Agent: Build Identifier: irix 6.5.25, mipspro 7.42. current checkout. gtk1 runs fine. ----------------- cc-1020 CC: ERROR File = ../../../../mozilla/gfx/src/ps/nsFontMetricsPS.h, Line = 344 The identifier "FTC_Image_Desc" is undefined. FTC_Image_Desc mImageDesc; ^ cc-1020 CC: ERROR File = ../../../../mozilla/gfx/src/ps/nsFontMetricsPS.h, Line = 347 The identifier "FTC_Image_Cache" is undefin…	Capability	Maintenance	Reliability	Reliability	Capability
nsCOMPtr.h(197) : error C2504: 'imgIRequest' - base class undefined	User-Agent: Mozilla/4.0 (compatible; MSIE 6.0; Windows NT 5.1; .NET CLR 1.0.3705; .NET CLR 1.1.4322) Build Identifier: I'm getting this while compiling the trunk on Windows XP SP1 with VS .NET 2002: Building deps for nsNativeTheme.cpp /cygdrive/c/mozillasrc/mozilla/build/cygwin-wrapper cl -FonsNativeTheme.obj -c - DOSTYPE=\"WINNT5.1\" -DOSARCH=\"WINNT\" -Ic:/mozillasrc/mozilla/gfx/src/shared/.. -…	Installability	Maintenance	Reliability	Reliability	Capability
6 errors nsProfile.cpp	User-Agent: Build Identifier: irix 6.5.25, mipspro 7.42. -------------------------- CC -o nsProfile.o -c -DOSTYPE=\"IRIX6\" -DOSARCH=\"IRIX\" -I../../../mozilla/profile/src/../dirserviceprovider/src -I../../dist/include/xpcom -I../../dist/include/xpcom_obsolete -I../../dist/include/string -I../../dist/include/content -I../../dist/include/docshell -I../../dist/include/webbrwsr -I../../dist/include…	Installability	Maintenance	Maintenance	Reliability	Installability
creating a new event with the same start and end time/date renders the current day view and further days in week view EMPTY	User-Agent: Mozilla/4.0 (compatible; MSIE 6.0; Windows NT 5.1) Opera 7.53 [en] Build Identifier: Mozilla/5.0 (Windows; U; Windows NT 5.1; en-US; rv:1.8a4) Gecko/20040907 Creating a new event with the same start and end time/date renders the current day view and further days in week view as EMPTY, you will not see ANY events in this view for the days having zero-time events. Reproducible: Always S…	Capability	Requirements	Reliability	Requirements	Reliability
Unable to launch: "Error launching browser window:no XBL binding for browser error message	User-Agent: Mozilla/4.0 (compatible; MSIE 6.0; Windows NT 5.1; SV1; .NET CLR 1.1.4322; .NET CLR 1.0.3705) Build Identifier: http://www.mozilla.org/products/firefox/download.html?http%3A//ftp.mozilla.org/pub/mozilla.org/firefox/releases/0.10/Firefox%20Setup%201.0PR.exe Unable to launch: "Error launching browser window:no XBL binding for browser error message received every time I try to run the pr…	Reliability	Reliability	Reliability	Reliability	Reliability
Download from website. After download, tries to run setup. Fails with error "7-ZIP".	User-Agent: Mozilla/4.0 (compatible; MSIE 6.0; Windows 98; Win 9x 4.90; .NET CLR 1.1.4322) Build Identifier: http://www.mozilla.org/products/firefox/ PC with Win XP has the problem. But I was able to install successfully on another PC with Win ME. Download was today (9/18/04). I thought maybe the problem on the XP box was that setup has to run something on the PC to unzip the files. I had a trial…	Reliability	Installability	Reliability	Reliability	Installability
Cannot Install Nightly Due to Installer Error	User-Agent: Mozilla/5.0 (Windows; U; Windows NT 5.1; rv:1.7.3) Gecko/20040913 Firefox/0.10 Build Identifier: ThunderbirdSetup.EXE Installer dated 22 Sept. 04, cannot install Reproducible: Always Steps to Reproduce: 1.Download file twice 2. Click on ThunderbirdSetup.Exe 3. Follow normal installer steps Actual Results: Wil not install; gives this error: Error occurred during installation - English …	Installability	Installability	Installability	Installability	Installability
rampant uninitialized value error in log with fix for bug 255512	Ever since the fix for bug 255512 was checked in and landfill's tip install upgraded to it, landfill's httpd error log has been bombarded with the following error: [Thu Sep 23 13:30:16 2004] [error] [client 67.109.126.2] [Thu Sep 23 13:30:16 2004] buglist.cgi: Use of uninitialized value in numeric eq (==) at /var/www/html/bugzilla-tip/buglist.cgi line 842., referer: http://landfill.bugzilla.org/b…	Installability	Capability	Maintenance	Reliability	Maintenance
Requesting a new ID to use for sending the Nightly build binaries to "stage.mozilla.org" server.	User-Agent: Mozilla/5.0 (OS/2; U; Warp 4.5; en-US; rv:1.7) Gecko/20040617 Build Identifier: Mozilla/5.0 (OS/2; U; Warp 4.5; en-US; rv:1.7) Gecko/20040617 We need a new ID for sending the nightly build binaries to "stage.mozilla.org" server. This new ID should have the same write permissions as our current ID, "btiffany@stage.mozilla.org". We are currently submitting two Nightly based builds. One …	Requirements	Maintenance	Requirements	Reliability	Maintenance
XML Parsing Error in migration/import preventing trunk FF from launching Import Wizard.	Seen on: Windows trunk build 2004-09-30-08-trunk Mac trunk build 2004-09-30-07-trunk -clean install (remove all profiles) to get migration dialog on launch. -launch FF or -File | Import tested results: XML Parsing Error: unidentified entity Location: chrome://browser/content/migration/migration.xul Line Number 23, column 53: <description id="importBookmarkss" hidden="true">&importFromBookmarks.la…	Capability	Reliability	Migration	Reliability	Migration
Firefox should indicate a restart is needed after installing 0.10.1 update	User-Agent: Mozilla/5.0 (Windows; U; Windows NT 5.1; rv:1.7.3) Gecko/20040913 Firefox/0.10.1 Build Identifier: Mozilla/5.0 (Windows; U; Windows NT 5.1; rv:1.7.3) Gecko/20040913 Firefox/0.10 Hi. While using 1.0 Preview Release (0.10), I was notified that a critical update was available via that red arrow icon (thank you!). I clicked on the icon and the dialog indicated that a critical update was a…	Requirements	Installability	Requirements	Usability	Requirements
Thunderbird display is awfully broken with a XUL error box	User-Agent: Mozilla/5.0 (Windows; U; Windows NT 5.1; en-US; rv:1.7.3) Gecko/20041003 Firefox/0.10 Build Identifier: Mozilla/5.0 (Windows; U; Windows NT 5.1; en-US; rv:1.7.3) Gecko/20041003 Firefox/0.10 Simple to reproduce. See below. Results is a list of XUL error in the bottom of the windows, no menus at all. XUL Errors are : <Broadcaster ID="Communicator:Workmode" / ---^ <key id="key_selectAll"…	Usability	Usability	Usability	Reliability	Usability
Fonts options in pref UI, Outgoing Server in Account Settings are broken with a xul parsing error	User-Agent: Mozilla/5.0 (Windows; U; Windows NT 5.1; en-US; rv:1.7.3) Gecko/20041003 Firefox/0.10 Build Identifier: Mozilla/5.0 (Windows; U; Windows NT 5.1; en-US; rv:1.7.3) Gecko/20041003 Firefox/0.10 Maybe it is related to bug 262701 or not ; seen on aviary branch. When I go to tools / options / fonts, instead of getting font options, I get this xul error : XML Parsing Error: undefinded entity …	Usability	Usability	Usability	Reliability	Capability
XUL errors in Tools, Options	User-Agent: Mozilla/5.0 (Windows; U; Windows NT 5.0; de-AT; rv:1.7.3) Gecko/20040910 Build Identifier: Thudnerbird version 0.8 (20041005) Options menu shows XUL errors Reproducible: Always Steps to Reproduce: 1. Open tools, options menu 2. Go to "Fonts" 3. XUL error, see attachment 4 [review]. See Advanced, Saved Passwords, "View Saved Passwords", another xul error Actual Results: XUL errors disp…	Usability	Usability	Reliability	Reliability	Capability
Address Book/Mail - Tools - Import => produces a pop-up with an XML error	User-Agent: Mozilla/5.0 (Windows; U; Windows NT 5.1; en-US; rv:1.7.3) Gecko/20041005 Firefox/0.10 (Huerkamp) Build Identifier: Mozilla/5.0 (Windows; U; Windows NT 5.1; en-US; rv:1.7.3) Gecko/20041005 Firefox/0.10 (Huerkamp) Address Book - Tools - Import => produces a pop-up with an XML error XML Parsing Error: undefined entity Location: chrome://messenger/content/importDialog.xul Line Number 37, …	Capability	Reliability	Reliability	Reliability	Capability
More DTD errors in Thunderbird	In todays 10/06 bits, I get a DTD error about closeCmd.label not being defined in the main mail 3:pane window. The xul error box shows up at the bottom of the window.	Capability	Usability	Reliability	Reliability	Capability
Adding bookmarks does not work	User-Agent: Mozilla/5.0 (Windows; U; Windows NT 5.1; en-US; rv:1.7.3) Gecko/20041012 Firefox/0.10 Build Identifier: Mozilla/5.0 (Windows; U; Windows NT 5.1; en-US; rv:1.7.3) Gecko/20041012 Firefox/0.10 In todays latest tinderbox branch build adding new bookmarks does not work. Dragging links to the bookmark manager works though. Reproducible: Always Steps to Reproduce: 1. Clean install of Firefox…	Capability	Requirements	Capability	Requirements	Requirements
Plugins embedded in html behave like regular images on click and keys (can't type in Flash)	User-Agent: Mozilla/5.0 (Macintosh; U; PPC Mac OS X Mach-O; en-US; rv:1.8a5) Gecko/20041012 Camino/0.8+ Build Identifier: Mozilla/5.0 (Macintosh; U; PPC Mac OS X Mach-O; en-US; rv:1.8a5) Gecko/20041012 Camino/0.8+ It appears that even when the focus is on the Flash movie, (ie, you've clicked on something in the Flash movie, to which Flash has responded), Camino is intercepting keypresses that the…	Usability	Usability	Capability	Usability	Usability
Home/End/PgUp/PgDn doesn't work in Input/TextArea/Composer/MailNews on Solaris Xserver	Use Soalris Xserver, Input something in Input/TextArea/Composer/MailNews, Press Home/End/PgUp/PgDn, nothing happens. It can be reproduced on Mozilla 1.7.3, Mozilla 1.8a5, Firefox 1.0PR Mozilla/5.0 (X11; U; Linux i686; en-US; rv:1.7.3) Gecko/20041014 Firefox/0.10	Capability	Usability	Reliability	Reliability	Requirements
Crash on viewing source of any webpage. [@ SinkContext::AddLeaf]	Camino and Firefox on OS X crash instantly when you try to open the source view of the page. using FF 20041018: 0 <<00000000>> 0x00000000 0 + 0 1 org.mozilla.firefox 0x00377f30 SinkContext::AddLeaf(nsIParserNode const&) + 0x1b4 2 org.mozilla.firefox 0x0037aab4 HTMLContentSink::AddLeaf(nsIParserNode const&) + 0x12c 3 org.mozilla.firefox 0x0013a5d0 CViewSourceHTML::WriteTag(int, nsAString const&, i…	Reliability	Reliability	Reliability	Reliability	Reliability
help content/contents.rdf includes chrome DTD file, really bad mojo	/toolkit/components/help/content/contents.rdf 42 <!DOCTYPE RDF:RDF [ 43 <!ENTITY % brandDTD SYSTEM "chrome://global/locale/brand.dtd"> 44 %brandDTD; 45 ]> Which means that if we register help/content before global/locale we have XML parsing errors and we're screwed. There is no need for this entity, the description isn't used anywhere. This causes most/all of the localized ZIP builds to not work …	Integrity/Security	Reliability	Reliability	Reliability	Maintenance
Embedded plugin content behave like regular images on click (showing a dotted border)	Using 20 october trunk nighlies from Firefox and Camino on OS X 10.3.5 and the latest Flash plugin. Flash file behave like regular images with in html page. When you go to the test URL there is a flash movie mebedded in a regulare html file. When trying to use the scrollbar at the bottom of the flash movie, instead of being able to drag and drop the scrollbar, the entire flaash movie gets selecte…	Usability	Usability	Capability	Usability	Usability
Installer does not work: gives error message "Can't open xpistub library"	User-Agent: Mozilla/5.0 (X11; U; Linux i686; en-US; rv:1.0.1) Gecko/20020823 Netscape/7.0 Build Identifier: Firefox 1.0 Preview Release from CD, Firefox download from web 10/23/2004 I tried installing Firefox on my Linux box with two different methods: -1- CD obtained by mail, marked Firefox 1.0 Preview Release -2- Download from mozilla.org (10/23/2004) Reproducible: Always Steps to Reproduce: 1.…	Installability	Installability	Installability	Installability	Installability
XML parsing error upon restarting Firefox after upgrade to RC-1	User-Agent: Mozilla/4.0 (compatible; MSIE 6.0; Windows NT 5.0) Build Identifier: RC-1 using Software Update: http://update.mozilla.org/update/firefox/en-US-1.0-rc.rdf Automatic Upgrade from PR to RC looks like it has completed, but upon restart, I get a modal error dialog with "XML Parsing Error: undefined entity. Location: chrome://browser/content/browser.xul Line Number 910, Column 33: chromedi…	Reliability	Migration	Migration	Reliability	Reliability
Same problem as in resolved bug # 219355 (XML Parsing Error: undefined entity on files with Mime-Type: application/xhtml+xml, including about:, or "text/xml")	User-Agent: Mozilla/4.0 (compatible; MSIE 6.0; Windows NT 5.1; {B7231743-DD8A-461E-B4E9-9EDBFF597323}; SV1; .NET CLR 1.1.4322; .NET CLR 1.0.3705) Build Identifier: Mozilla/5.0 (Windows; U; Windows NT 5.1; en-US; rv:1.7.3) Gecko/20040910 I am experiencing the same problem that was addressed in the bugzilla bug # 219355. When trying to style XML with XSL containing a reference to a DTD entity, I am…	Capability	Reliability	Maintenance	Reliability	Capability
Aviary branch : cannot open usenet-news, because access is denied.	*** Bug 267470 has been marked as a duplicate of this bug. ***	Integrity/Security	Maintenance	Maintenance	Reliability	Capability
javascript error when gong to page editflagtypes.cgi?action=enter&target_type=bug	User-Agent: Mozilla/4.0 (compatible; MSIE 6.0; Windows NT 5.0; Q312461; .NET CLR 1.0.3705; .NET CLR 1.1.4322) Build Identifier: using IE 6.01 when in page bugzilla/editflagtypes.cgi and pressing the link "Create Flag Type for Bugs " i go to the page /editflagtypes.cgi?action=enter&target_type=bug and get a javascript error Line 37: Error: 'forms' is undefined Reproducible: Always Steps to Reprodu…	Capability	Reliability	Reliability	Reliability	Capability
AMD64 support bug: Unable to compile in linux32 mode & in normal mode also :(	User-Agent: Mozilla/5.0 (X11; U; Linux i686; en-US; rv:1.7.5) Gecko/20041103 Firefox/1.0RC2 Build Identifier: Mozilla/5.0 (X11; U; Linux i686; en-US; rv:1.7.5) Gecko/20041103 Firefox/1.0 I'm trying all following AMD64 (x86_64). 1) I'm trying to compile to compile mozilla under 'linux32', it is not getting compiled properly.. Some of the components are compiled in 64 & Some are in 32 bit, When Lin…	Installability	Maintenance	Maintenance	Reliability	Installability
XML error after installing Firefox 1.0 on Firefox 1.0PR	User-Agent: Mozilla/5.0 (X11; U; Linux i686; hu-HU; rv:1.7.5) Gecko/20041108 Firefox/1.0 Build Identifier: Mozilla/5.0 (X11; U; Linux i686; hu-HU; rv:1.7.5) Gecko/20041108 Firefox/1.0 I installed firefox 1.0 on two systems, and on both systems it looks very bad... The existing users cannot use it correctly because of the following (I'm using the Hungarian localised version, therefore the translat…	Reliability	Reliability	Migration	Reliability	Installability
Build (compile) fail on Solaris using Forte compilers due to checkin for bug 261083 (nsInputStreamChannel.cpp, NS_QueryNotificationCallbacks)	User-Agent: Mozilla/4.0 (compatible; MSIE 6.0; Windows NT 5.1) Build Identifier: It looks like Darin's checkin for bug 261083 on the 15th broke Forte compile builds on Solaris with the following: /share/lang/solaris/6.0u2/SUNWspro/bin/CC -I/share/cprbld/users/scratch/mitch/mozilla/support/include -o nsInputStreamChannel.o -c -DOSTYPE=\"SunOS5\" -DOSARCH=\"SunOS\" -I../../../dist/include/xpcom -I.…	Installability	Maintenance	Maintenance	Installability	Capability
Compilation error in nsXPCOMGlue.cpp	After updating my firefox trunk tree (hadn't done so for a week or so), my build attempts fail with the following: gmake[5]: Entering directory `/snout/firefoxsrc/mozilla/xpcom/glue/standalone' nsXPCOMGlue.cpp g++31 -o nsXPCOMGlue.o -c -DOSTYPE=\"Linux2.4\" -DOSARCH=\"Linux\" -DXPCOM_GLUE -DMOZILLA_STRICT_API -I./../../build -I../../../dist/include/string -I../../../dist/include/xpcom -I../../../…	Installability	Maintenance	Maintenance	Reliability	Installability
unable to add a feed	found using 2004111805-0.9 on linux fc2. 0. already have an RSS account created. 1. go into Account Settings for the RSS account and change its name. 2. go into Account Central for the RSS account and click "Manage Subscriptions." 3. click Add to add a new feed. 4. paste in a feed URL; I tried several: http://rss.news.yahoo.com/rss/topstories http://www.livejournal.com/stats/latest-rss.bml etc...…	Capability	Requirements	Capability	Requirements	Requirements
Priority of bugs	User-Agent: Mozilla/5.0 (Windows; U; Win98; en-US; rv:1.7.5) Gecko/20041107 Firefox/1.0 Build Identifier: Mozilla/5.0 (Windows; U; Win98; en-US; rv:1.7.5) Gecko/20041107 Firefox/1.0 When creating/editing a bug:- - there is no option to give it a user assigned priority - in the voting field(s) there is no option to vote/assign the bug's priority Reproducible: Always Steps to Reproduce: 1. 2. 3. Ex…	Requirements	Maintenance	Requirements	Requirements	Capability
When building a G4 optimized build it stops building with errors.	User-Agent: Mozilla/5.0 (Macintosh; U; PPC Mac OS X Mach-O; en-US; rv:1.7.5) Gecko/20041110 Firefox/1.0 (PowerBook) Build Identifier: Mozilla/5.0 (Macintosh; U; PPC Mac OS X Mach-O; en-US; rv:1.7.5) Gecko/20041110 Firefox/1.0 (PowerBook) When building a G4 optimized build it stops building with errors. I'm using XCode Tools 1.5 with Fink and all depencies installed. I've included my .mozconfig. R…	Installability	Maintenance	Documentation	Reliability	Installability
Missing Talkback on latest 1.7 branch installer (1.7.5): "Quality Feedback Agent: -214 DOES_NOT_EXIST" error	Tested with latest 1.7 win32 installer builds. 200411-3008, -2908, -1308. All contain only a 2 KB sized dummy file talkback.xpi. During the installation process (default or with TB) you will get an "Quality Feedback Agent: -214 DOES_NOT_EXIST" error and the installation stops. No normal uninstall possible (missing entries in remove software). Installation is not completed.	Installability	Installability	Installability	Reliability	Installability
Crash while try xpi-install into newest Trunk-Nightly	User-Agent: Mozilla/5.0 (Windows; U; Windows NT 5.1; en-US; rv:1.8a6) Gecko/20041201 Mnenhy/0.6.1.10024 Build Identifier: Mozilla/5.0 (Windows; U; Windows NT 5.1; en-US; rv:1.8a6) Gecko/20041201 Mnenhy/0.6.1.10024 Try to install the latest calendar_windows_20041117.xpi into aktuall Tinderbox-Nightly, Mozilla crashes instantly. Mozilla/5.0 (Windows; U; Windows NT 5.1; en-US; rv:1.8a6) Gecko/200412…	Installability	Installability	Installability	Reliability	Installability
DLL/path errors during installing (xpcom_core.dll, xpistub.dll)	User-Agent: Mozilla/5.0 (Windows; U; Windows NT 5.0; en-US; rv:1.8a6) Gecko/20041128 Firefox/0.9.1+ Build Identifier: http://ftp.mozilla.org/pub/mozilla.org/firefox/nightly/2004-12-02-12-trunk/ After choosing your options and starting installation, these two errors immediately occur followed by the install hanging. "The dynasmic link library xpcom_core.dll could not be found in the sppecified pat…	Installability	Installability	Installability	Installability	Installability
cannot write on address bar	User-Agent: Mozilla/5.0 (Macintosh; U; PPC Mac OS X; en) AppleWebKit/125.5.5 (KHTML, like Gecko) Safari/125.12 Build Identifier: I have the same beahviour in 2 different computers and 2 sepparate locations. I cannot write or delete anything on the address bar Reproducible: Always Steps to Reproduce: 1. 2. 3.	Usability	Requirements	Capability	Requirements	Capability
DHTML added fields associated with incorrect form when multiple forms exist	User-Agent: Mozilla/5.0 (Windows; U; Windows NT 5.1; en-US; rv:1.7.5) Gecko/20041107 Firefox/1.0 Build Identifier: Mozilla/5.0 (Windows; U; Windows NT 5.1; en-US; rv:1.7.5) Gecko/20041107 Firefox/1.0 I have a page with multiple (not nested, just multiple) forms. The third form has a nested Table that can be dynamically modified on the client; e.g., if they click "Add", a new row is inserted; a ne…	Usability	Usability	Capability	Reliability	Capability
Getting Error when C:\bugzilla>perl checksetup.pl	User-Agent: Mozilla/4.0 (compatible; MSIE 6.0; Windows NT 5.0) Build Identifier: When I execute the perl script C:\bugzilla>perl checksetup.pl I get following - C:\Bugzilla>perl checksetup.pl Checking perl modules ... Checking for AppConfig (v1.52) ok: found v1.55 Checking for CGI::Carp (any) ok: found v1.27 Checking for Data::Dumper (any) ok: found v2.121 Checking for Date::Parse (any) ok: found…	Usability	Maintenance	Reliability	Reliability	Capability
NS_ERROR_FILE_UNRECOGNIZED_PATH exception	1. I have Version 0.9.84 of Venkman 2. I have an HTML file, which in turn has a <script> tag that refers to a Javascript file. The javascript file resides in a subdirectory called "jscript". 3. I open the HTML file using Firefox. 4. I start Venkman 5. In the "Open Windows" view, I select my HTML file ->Files->my Javascript file (in this case, called calendarcode.js). 6. I get the following error …	Usability	Maintenance	Reliability	Reliability	Capability
Add new extension breaks after extension upload	Steps to reproduce: 1. Log into developers section of UMO (I logged in as paul@ctomer.com). 2. Click on "Add new extension" 3. "Browse" to local file: translate-0.6.0.6-fx.xpi (the file can be downloaded here http://ctomer.com/extensions/translate/translate-0.6.0.6-fx.xpi) 4. Click on "Next" The following erros appear: Warning: move_uploaded_file(/opt/update-beta/files/temp/translate-0.6.0.6-fx.x…	Capability	Migration	Documentation	Reliability	Capability
Calendar product is not included in the product field on the default search page	The calendar product is not included in the product dropdown box on our new default search page "Find a Specific Bug". After the latest upgrade to our Bugzilla installation, it is now impossible for our users to search for bugs in our product using this page. Please add the Calendar product to the dropdown box.	Requirements	Requirements	Requirements	Usability	Capability
Charting is completely broken - can't add datasets to list	New Charts are broken on b.m.o. - you can't add any datasets to your list. They work on my local install and on landfill - both the tip and the 2.18 branch. So it must be something about b.m.o. specifically. I've tailed the webserver error log, but I can't see anything there. The only thing I can think of is that it might be dropping the data sets you try and add for security reasons - but the ca…	Capability	Reliability	Capability	Reliability	Capability
XML parser rejects valid entity names like "testing:test"	As subject. This bug is known to break a lot of extensions like RSS Editor (http://rsseditor.mozdev.org) To verify the validity of this bug, you should take a look at XML 1.0 spec: http://www.w3.org/TR/2004/REC-xml-20040204/ Or see some excerpt here: [2] Char ::= #x9 | #xA | #xD | [#x20-#xD7FF] | [#xE000-#xFFFD] | [#x10000-#x10FFFF] /* any Unicode character, excluding the surrogate blocks, FFFE, …	Capability	Requirements	Maintenance	Reliability	Capability
Installer quickly and silently crashes on Windows NT 4.0 without version 5.80 or newer of Comctl32.dll	User-Agent: Mozilla/4.0 (compatible; MSIE 6.0; Windows NT 5.1) Build Identifier: FireFox 1.0+ en-US win32 installer The EXE-installer unexpectedly crashes/terminates on an old box with Windows NT 4.0 following way: 1. It opens "Extracting" progress dialog, runs silently for a while, then it extracts (an installation) quite quickly. 2. It opens an info dialog "Initilizing Setup..." for short and c…	Installability	Installability	Installability	Installability	Installability
tzdata.c build errors in calICSService.cpp	when compiling mozilla/calendar/base/src/calICSService.cpp I received build errors in tzdata.c (MSVC7) This is with an XP SP2 computer, so not sure if that added anything new here. Leaving UNCO since I am not sure what caused it, nor if there is an easy fix... For the record Building Seamonkey calICSService.cpp Building deps for /cygdrive/D/Mozilla/Sources/Trunk/mozilla/calendar/base/src/calICSSe…	Installability	Maintenance	Maintenance	Reliability	Installability
News Announcement for 2.18, 2.16.8, and 2.19.2 Release	We need to write-up a News announcement for the 2.18 release. Normally justdave does this, I think, but he says that anybody can write it up this time if they want to.	Requirements	Documentation	Requirements	Maintenance	Documentation
Release Announcement for Bugzilla 2.18, 2.16.8, and 2.19.2	We need to have a written Release Announcement for Bugzilla 2.18. This will be reprinted as our "press release" most likely, so it should be in generally-understandable terms, targeted as much at PHBs as at Bugzilla admins.	Requirements	Documentation	Requirements	Maintenance	Documentation
Update the "New Features" page for the 2.18 release	The data for this page is in the Release Notes on bug 150149, it just needs to be pulled out of there and HTML-ized.	Requirements	Documentation	Requirements	Maintenance	Documentation
Can't create new calendar	I have build calendar with mozilla suite from cvs trunk and thunderbird trunk (0.6+) and i can't create new calendare file : New Calendar File ..., Open Calendar File ... or Import doesn't seem to do any thing and no windows open.	Capability	Requirements	Maintenance	Usability	Requirements
bugzilla.org updates for 2.16.8	Bugzilla.org needs to be updated for 2.16.8. Most of the announcements and so forth are dealt with on bug 159790, we just need to update the /releases/ directory for 2.16.8.	Requirements	Maintenance	Documentation	Maintenance	Maintenance
Release Notes for Bugzilla 2.16.8	We need some release notes for 2.16.8.	Requirements	Documentation	Documentation	Documentation	Documentation
Post Security Advisory for 2.16.7/2.18rc3/2.19.1 on bugzilla.org	The SecAdv that justdave sent out needs to be posted on the web site.	Requirements	Documentation	Documentation	Integrity/Security	Documentation
firefox won't build: error: file '../../toolkit/locales/en-US/chrome/necko/contents.rdf' doesn't exist	User-Agent: Mozilla/5.0 (X11; U; Linux i686; en-US; rv:1.7.5) Gecko/20041111 Firefox/1.0 (Debian package 1.0-2) Build Identifier: Mozilla/5.0 (X11; U; Linux i686; en-US; rv:1.7.5) Gecko/20041111 Firefox/1.0 (Debian package 1.0-2) firefox-1.0-source.tar.bz2 downloaded today from www.mozilla.org ./configure make ... error: file '../../toolkit/locales/en-US/chrome/necko/contents.rdf' doesn't exist a…	Installability	Maintenance	Maintenance	Installability	Installability
checksetup fails in Bugzilla::Auth BEGIN block	After the checkin of bug 278792 I can not run checksetup.pl on Windows (can't verify on Linux). Prior to this checkin, it works as expected. No value for param user_verify_class (try running checksetup.pl again) at Bugzilla/Config.pm line 162. BEGIN failed--compilation aborted at Bugzilla/Auth.pm line 45. Compilation failed in require at checksetup.pl line 1473. BEGIN failed--compilation aborted …	Capability	Maintenance	Installability	Reliability	Installability
Build error when "disable-v1-string-abi" is applied	The errors occur when the "ac_add_options --disable-v1-string-abi" option is applied. Mac OS X 10.3.7 https://bugzilla.mozilla.org/show_bug.cgi?id=235499#c39	Installability	Maintenance	Maintenance	Installability	Installability
building error in ../../dist/bin/chrome/en-US.jar	User-Agent: Mozilla/5.0 (Windows; U; Windows NT 5.1; en-US; rv:1.8b) Gecko/20050210 Firefox/1.0+ (Huerkamp) Build Identifier: Mozilla/5.0 (Windows; U; Windows NT 5.1; en-US; rv:1.8b) Gecko/20050210 Firefox/1.0+ (Huerkamp) Building of thunderbird is not working because file mozilla/mail/locales/en-US/chrome/messenger/h1.png' is not existing any more Error message gmake[3]: Entering directory `/hom…	Installability	Maintenance	Maintenance	Installability	Installability
perl 5.6: config.cgi dies when it tries to use Bugzilla::DB	For some reason, config.cgi dies in perl 5.6 when it tries to "use Bugzilla::DB". Actually just removing this line from the code makes everything OK. config.cgi still compiles and runs properly.	Reliability	Reliability	Reliability	Reliability	Reliability
In 2.18, process_bug.cgi lacks the dbh handle	This is to make the patch on bug 212940 usable for the 2.18 branch.	Requirements	Maintenance	Reliability	Reliability	Reliability
parser/htmlparser/src/nsExpatDriver.cpp lacs include for expat.h	User-Agent: Mozilla/5.0 (X11; U; Linux i686; en-US; rv:1.8b2) Gecko/20050225 Build Identifier: Mozilla/5.0 (X11; U; Linux i686; en-US; rv:1.8b2) Gecko/20050225 When trying to compile Mozilla 1.8b+ the whole halts at parser/htmlparser/src/nsExpatDriver.cpp as it lacks a include to parser/expat/lib/expat.h when compiling gtk+ with xft. Reproducible: Always Steps to Reproduce: 1. configure with --en…	Requirements	Maintenance	Maintenance	Reliability	Capability
new Preferences dialog unusable on Linux	I couldn't find an existing bug on this, but please dup as needed. found using 2005022511-trunk firefox bits on linux fc3. try to open the prefs dialog, eg, select Edit > Preferences from the main menu. results: the resulting dialog never finishes drawing. it's quite, ah, animated, so I couldn't cannot access any of the preferences controls. ;) Close button responds slowly (dialog closes after a …	Usability	Capability	Capability	Usability	Capability
User is not able to logon to the bugzilla when provided valid user & valid password	User-Agent: Mozilla/4.0 (compatible; MSIE 5.01; Windows 98) Build Identifier: 523 Bug is repeatedly Reproducible: Always Steps to Reproduce: 1.Launch bugzilla application 2.Enter valid user & valid password & click on OK button Actual Results: Application is throwing an error message with stack trace Expected Results: User should be able to logon successfully into the application without any error	Usability	Maintenance	Capability	Usability	Capability
No new Mac nightlies, Just an empty DMG file since 20050226	User-Agent: Mozilla/5.0 (Macintosh; U; PPC Mac OS X Mach-O; en-US; rv:1.8b2) Gecko/20050226 Firefox/1.0+ (PowerBook) Build Identifier: Mozilla/5.0 (Macintosh; U; PPC Mac OS X Mach-O; en-US; rv:1.8b2) Gecko/20050226 Firefox/1.0+ (PowerBook) The last created Mac nightly is firefox-1.0+.en-US.mac.dmg from 25-Feb-2005. Since 26-Feb-2005 there's a big (26MB), but empty file called rw.firefox-1.0+.en-U…	Reliability	Maintenance	Maintenance	Reliability	Installability
Unable to create new users (createaccount.cgi)	The checkin for bug 277623 broke createaccount.cgi: "Software error: Undefined subroutine &main::PerformSubsts called at CGI.pl line 199." Patch coming up. Gerv	Capability	Requirements	Capability	Reliability	Reliability
Classic Theme looks like Modern but with classic Icons (regression)	User-Agent: Mozilla/5.0 (Windows; U; Windows NT 5.0; en-US; rv:1.8b2) Gecko/20050318 Build Identifier: Mozilla/5.0 (Windows; U; Windows NT 5.0; en-US; rv:1.8b2) Gecko/20050318 Classic Theme looks like the Modern Theme but with Icons from Classic. Changing Theme will only change the Icon-Set. Think this one could be an regression from shavers Checkin yesterday in http://bonsai.mozilla.org/cvsview2…	Usability	Usability	Capability	Maintenance	Migration
On opening firefox you get a prompt to select a new profile, because the default profile is currently in use.	User-Agent: Mozilla/5.0 (Windows; U; Windows NT 5.1; en-US; rv:1.8b2) Gecko/20050308 Firefox/1.0+ (MOOX M3) Build Identifier: Mozilla/5.0 (Windows; U; Windows NT 5.1; en-US; rv:1.8b2) Gecko/20050308 Firefox/1.0+ (MOOX M3) Possible follow-up and confirm for following bugs that have status unconfirmed (none of them seem to get the issue quite right): Bug#: 248830 Bug#: 267327 Reproducible: Always S…	Reliability	Requirements	Reliability	Usability	Usability
jhbuild of Gnome 2.10 dies in mozilla because of nsDeviceContextGTK.cpp compiler errors	User-Agent: Mozilla/5.0 (X11; U; Linux i686; en-US; rv:1.7.6) Gecko/20050302 Firefox/1.0.1 Fedora/1.0.1-1.3.2 Build Identifier: Mozilla/5.0 (X11; U; Linux i686; en-US; rv:1.7.6) Gecko/20050302 Firefox/1.0.1 Fedora/1.0.1-1.3.2 c++ -o nsDeviceContextGTK.o -c -DNATIVE_THEME_SUPPORT -DOSTYPE=\"Linux2.6.10-1\" -DOSARCH=\"Linux\" -DUSE_POSTSCRIPT -DUSE_XPRINT -DUSE_MOZILLA_TYPES -I../.. -I./. -I./.. -I…	Reliability	Maintenance	Maintenance	Installability	Reliability
Comments on secure bugs still available to templates... show_bug leaks	In bug 287109, a strangeness was pointed out... In show_bug.cgi, the history of comments IS AVAILABLE even if the bug is not, so long as we are in the "long format" mode. So, if you hack form data, you CAN get the comments. ValidateBugID() is only called for a single bug. Try this... Search for a bunch of bugs, some non-public. Click on LONG FORMAT see results select one bug, view it, and log out…	Integrity/Security	Maintenance	Documentation	Integrity/Security	Integrity/Security
Perhaps an error on Chaprer 11 code sample in Determining If the Server Supports LDAPv3 section	User-Agent: Mozilla/5.0 (Macintosh; U; PPC Mac OS X; en) AppleWebKit/181 (KHTML, like Gecko) Safari/181 Build Identifier: I read: ... for ( i = 0; vals[i] != NULL; i++ ) { if ( !strcmp( ", vals[i] ) ) { v3supported = 1; break; } } BUT strcp MUST deal with a STRING, so "" or other.... indeed my gcc says: error: missing terminating " character Reproducible: Always Steps to Reproduce: 1. make a new …	Installability	Maintenance	Maintenance	Reliability	Maintenance
news.bbc.co.uk hangs firefox	Mozilla/5.0 (Windows; U; Windows NT 5.0; en-US; rv:1.8b2) Gecko/20050403 Firefox/1.0+ Firefox.exe CREATION 03 April 2005, 03:44:36 1. Go to http://news.bbc.co.uk 2. Observe firefox hangs. Usually with 'newsimg.bbc.co.uk' in the status bar Doesn't hang with official Mozilla/5.0 (Windows; U; Windows NT 5.0; en-US; rv:1.8b2) Gecko/20050402 Firefox/1.0+ build	Reliability	Reliability	Reliability	Reliability	Performance
Problems entering addresses in new mail composition	For the last couple days I've had problems entering addresses on new emails to the point not where it's impossible. Checking the JavaScript log I see the following: XML Parsing Error: no element found Location: jar:file:///C:/PROGRA~1/MOZILL~1/chrome/mail.jar!/content/global/autocomplete.xml Line Number 1, Column 1: XML Parsing Error: no element found Location: jar:file:///C:/PROGRA~1/MOZILL~1/ch…	Usability	Usability	Usability	Usability	Capability
When replying to a message, address fields not filled in	User-Agent: Mozilla/5.0 (Windows; U; Windows NT 5.1; en-US; rv:1.8b2) Gecko/20050402 Firefox/1.0+ Build Identifier: version 1.0+ (20050402) When you reply to a message, the To: and Cc: address fields are not properly filled in. Reproducible: Always This regressed between the 2005040110 and 2005040208 builds.	Usability	Usability	Capability	Usability	Usability
Javascript errors related to calItemBase makes Sunbird event creation/display/etc impossible	User-Agent: Mozilla/5.0 (X11; U; Linux i686; en-US; rv:1.7.6) Gecko/20050323 Firefox/1.0.2 Fedora/1.0.2-1.3.1 Build Identifier: Mozilla/5.0 (X11; U; Linux i686; en-US; rv:1.7.6) Gecko/20050323 Firefox/1.0.2 Fedora/1.0.2-1.3.1 Launching sunbird gives a lot of: * Call to xpconnect wrapped JSObject produced this error: * [Exception... "'[JavaScript Error: "CalDateTime is not a constructor" {file: "f…	Capability	Reliability	Reliability	Reliability	Capability
No value for param user_verify_class (try running checksetup.pl again) at Bugzilla/Config.pm line 162.	A CVS checkout as of about 10 minutes ago (2245 GMT on 9th April) will not run through checksetup.pl. It keeps giving the errorr: Precompiling templates ... No value for param user_verify_class (try running checksetup.pl again) at Bugzilla/Config.pm line 162. BEGIN failed--compilation aborted at Bugzilla/Auth.pm line 45. Compilation failed in require at Bugzilla/User.pm line 44. BEGIN failed--com…	Capability	Maintenance	Reliability	Reliability	Maintenance
2 errors nsHttpAuthManager.cpp	User-Agent: Mozilla/5.0 (X11; U; IRIX64 IP27; en-US; rv:1.8b) Gecko/R-A-C Build Identifier: irix 6.5.27, mipspro 7.42. happened with latest cvs checkout. ---------------- --- C++ prelinker: nsHttpAuthManager.o --- CC -DEFAULT:abi=n32:isa=mips4:proc=r10k -c -DMOZILLA_INTERNAL_API "-DOSTYPE=\"IRIX6\"" "-DOSARCH=\"IRIX\"" -DBUILD_ID=2005041001 -DIMPL_NS_NET -I../../../../../mozilla/netwerk/protocol/…	Installability	Maintenance	Maintenance	Reliability	Maintenance
when logged into mail cannot delete messages, e.g; error javascript	User-Agent: Mozilla/5.0 (Macintosh; U; PPC Mac OS X Mach-O; en-US; rv:1.8b2) Gecko/20050408 Camino/0.8+ Build Identifier: Mozilla/5.0 (Macintosh; U; PPC Mac OS X Mach-O; en-US; rv:1.8b2) Gecko/20050408 Camino/0.8+ Reproducible: Always Steps to Reproduce: 1.log into any webmail account 2.go into a folder 3.try to delete mail Actual Results: nothing -- the page would not load and the bottom indicat…	Capability	Usability	Capability	Requirements	Requirements
2 errors detected in the compilation of nsHttpAuthManager.cpp	User-Agent: Mozilla/5.0 (X11; U; IRIX64 IP27; en-US; rv:1.8b) Gecko/R-A-C Build Identifier: irix 6.5.27, mipspro 7.42, cvs checkout. same with current cvs firefox! ------------- --- C++ prelinker: nsHttpAuthManager.o --- CC -DEFAULT:abi=n32:isa=mips4:proc=r10k -c -DMOZILLA_INTERNAL_API "-DOSTYPE=\"IRIX6\"" "-DOSARCH=\"IRIX\"" -DBUILD_ID=2005041102 -DIMPL_NS_NET -I../../../../../mozilla/netwerk/pr…	Installability	Maintenance	Maintenance	Reliability	Installability
Installer fails: Error occurred during installation - Cross-Platform COM: -229 SCRIPT_ERROR	Seen on windows Fx branch build 2005-04-13-21-aviary1.0.1 -Setup clean installation environment -Download installer -Launch the installer (extraction works fine) -Proceed through installer to finish; I performed custom install to ensure Talkback and dev tools are selected for installation. tested results: the installer immediatly hangs in the first progress dialog with the following error message…	Installability	Installability	Installability	Installability	Installability
22 errors in nsComponentManagerUtils.cpp	User-Agent: Mozilla/5.0 (X11; U; IRIX64 IP27; en-US; rv:1.8b) Gecko/R-A-C Build Identifier: irix 6.5.27, mipspro 7.42. current cvs checkout. --------------------------- cc-1020 CC: ERROR File = ../../../mozilla/xpcom/glue/nsServiceManagerUtils.h, Line = 45 The identifier "nsGetServiceByCID" is undefined. const nsGetServiceByCID ^ cc-3303 CC: WARNING File = ../../../mozilla/xpcom/glue/nsServiceMan…	Installability	Capability	Maintenance	Reliability	Installability
Composer parsing error	User-Agent: Mozilla/5.0 (Macintosh; U; PPC Mac OS X Mach-O; en-US; rv:1.8b2) Gecko/20050418 Build Identifier: Mozilla/5.0 (Macintosh; U; PPC Mac OS X Mach-O; en-US; rv:1.8b2) Gecko/20050418 When selecting Composer in the file menu, a small window appears that says, "XML parsing error..." Reproducible: Always Steps to Reproduce: 1. Select File> New> Composer Page 2. Window pops up with error. 3. A…	Capability	Reliability	Maintenance	Reliability	Maintenance
XML Parsing Error when trying to open Composer	Mozilla/5.0 (Windows; U; Windows NT 5.1; en-US; rv:1.8b2) Gecko/20050418 i can no longer open Composer. Instead, another "1-line" window appears with an XML error: XML Parsing Error: undefined entity Location: chrome://editor/content/editor.xul Line Number 151, Column 11: <menuitem id:"viewTaskBar" label="&taskbarCmd.label;" type="checkbox"accesskey="&taskbarCmd.accesskey," command="cmd_viewtaskb…	Capability	Reliability	Maintenance	Reliability	Maintenance
XML Parsing error blocks launch of Firefox	Seen on Windows Fx trunk build 2005-04-20-07-trunk -Install using installer -Launch tested results: Firefox fails to launch. An XML parsing error as follows appears: XML Parsing Error: undefined entity Location: chrome://browser/content/browser.xul Line Number 23, Column 1: <window id="main-window" ^ <menu id="helpMenu" ^	Reliability	Reliability	Reliability	Reliability	Maintenance
Line length beyond word wrap size causes mail send errors.	User-Agent: Mozilla/5.0 (Windows; U; Win98; en-GB; rv:1.7.6) Gecko/20050321 Firefox/1.0.2 Build Identifier: Mozilla/5.0 (Windows; U; Win98; en-GB; rv:1.7.6) Gecko/20050321 Firefox/1.0.2 When either receiving a newsgroup post or email, if any of the text lines are longer than the line wrap set (currently 72), upon clicking on the [send] button, I get an error stating that the message could not be …	Usability	Usability	Maintenance	Requirements	Usability
Attaching a patch causes a software error in 2.18	This problem does not seem to appear on the tip, but when creating a patch and selecting the "Patch" checkbox in 2.18, the following Software Error occurs: Undef to trick_taint at Bugzilla/Util.pm line 51 Bugzilla::Util::trick_taint('undef') called at /var/www/html/bugzilla-2.18-branch/attachment.cgi line 955 main::insert('Index: Bugzilla.pm\x{a}==========================================...') cal…	Capability	Maintenance	Maintenance	Reliability	Reliability
EM needs to be more permissive when getting prefs	The EM needs to be more permissive when getting prefs: if a pref is missing, it should use a default value. This will also allow tbird and sunbird, etc. to start, see https://bugzilla.mozilla.org/show_bug.cgi?id=286034#c77	Requirements	Requirements	Requirements	Requirements	Integrity/Security
ro localisation needs extensions/reporter	The romanian localisation lacks extensions/reporter, and is thus broken. See bug 292719, too.	Requirements	Maintenance	Maintenance	Requirements	Usability
severity of bugs are set to none	User-Agent: Mozilla/4.0 (compatible; MSIE 5.01; Windows NT 5.0) Build Identifier: Most of the bugs loss theie severity. Reproducible: Always Steps to Reproduce: 1.List bugs. 2.using Search option. 3.Check severity of bugs(some of bugs having severity none). Actual Results: refer description Expected Results: Severity should not loss	Usability	Capability	Maintenance	Requirements	Capability
nsComponentManagerUtils.cpp error	User-Agent: Mozilla/5.0 (X11; U; IRIX64 IP27; en-US; rv:1.8b) Gecko/R-A-C Build Identifier: irix 6.5.27, gcc 4.0.0. firefox cvs checkout. ------------------------ gmake[3]: Entering directory `/mnt/3/moz/obj/xpcom/glue' nsComponentManagerUtils.cpp g++ -o nsComponentManagerUtils.o -c -DOSTYPE=\"IRIX6\" -DOSARCH=\"IRIX\" -DBUILD_ID=0000000000 -I../../../mozilla/xpcom/glue/../build -I../../dist/incl…	Installability	Capability	Maintenance	Reliability	Installability
Installation of new Themes and Extensions opens file picker dialog for .jar(themes) or .xpi(extensions) file	seen on Fire trunk builds: Windows 2005-05-09-07-trunk Mac 2005-05-09-07-trunk 1- Go to Tools | Extensions to bring up the Extension Manager. 2- Click the "Get More Extensions" link which should open another browser window to UMO. 3- Click on one of the popular Firefox extension links (eg, Adblock, ForecastFox, etc.) to load the extension page. 4- In the extension page, click the Install Now link…	Capability	Installability	Capability	Reliability	Installability
.mozilla/[product] directory choice corruption on Unix with debug build	User-Agent: Mozilla/5.0 (X11; U; FreeBSD i386; en-US; rv:1.7.8) Gecko/20050513 Firefox/1.0.4 Build Identifier: Mozilla/5.0 (X11; U; FreeBSD i386; en-US; rv:1.7.8) Gecko/20050513 Firefox/1.0.4 When I start Firefox built for debugging, I get the "no profiles for firefox" exist rigamarole each time. Trash directories named .mozilla/[trash] are created each time. Reproducible: Always Steps to Reprodu…	Reliability	Capability	Integrity/Security	Reliability	Reliability
extensions fail to install with unexpected error -203	Seen on Mac Deer Park build 2005-05-27-07-trunk -Use Extension manager to "Get More extensions" -Choose an extension (tested with flashgot, adblock and a few others) -Install Now -Click Install Now to the permission dialog tested results:progress begins in the Extension Manager, but then an error message appears saying that the extension could not be downloaded. unexpected error -203 This appears…	Reliability	Installability	Installability	Reliability	Installability
mozilla sends mass emails with virus attachements to random addresses	User-Agent: Mozilla/4.0 (compatible; MSIE 6.0; Windows 98) Build Identifier: 1.0.4 I have been recieving alot of returned emails with virus attachements thru using outlook express 6.00.2800.1123. I recieve these email only when I use the firefox browser. the returned emails stop when I use another browser and do not start firefox at all. I believe firefox has been turned into a zombie mass mailin…	Integrity/Security	Integrity/Security	Integrity/Security	Reliability	Integrity/Security
Release/News Announcement for 2.20rc1 and 2.18.2	I usually do this, but of course anybody can take it and do it. You can see the last one we sent out attached to bug 286281.	Requirements	Documentation	Documentation	Maintenance	Documentation
New POP account not created correctly, unusable	seen on windows Tbird branch build 2005-06-29-06-aviary1.0.1 and Mac build 2005-06-29-05-aviary1.0.1 -launch with a clean(new) profile -Create a POP account (it doesn't matter if you choose global inbox or not) tested results: The account isn't getting created correctly. The account appears in the folder pane, but is missing all the usual mail boxes and folders. Clicking Get Mail does nothing. Th…	Usability	Installability	Maintenance	Usability	Requirements
Linux builds are not beiong made possuibly due to errors in the tinderbox.	Hi, The linux gtk1 builds have not been made since the 21st of june possibly due to build errors in the tinderbox Error shows from http://tinderbox.mozilla.org/showlog.cgi? log=Mozilla1.7/1120245720.22765.gz It happens everytime it goes to build it seems. Can so me one please check the tinderbox? Build Error Summary cvs [checkout aborted]: reading from server: Connection timed out gmake[1]: *** […	Installability	Capability	Maintenance	Reliability	Installability
When trying to install 32bit Mozilla using mozilla-installer, failing because of missing xpistub library: Fatal error [-618]: Couldn't open xpistub library: libxpcom.so: cannot open shared object file: No such file or directory	User-Agent: Mozilla/5.0 (X11; U; Linux x86_64; en-US; rv:1.7.8) Gecko/20050524 Fedora/1.0.4-4 Firefox/1.0.4 Build Identifier: Mozilla/5.0 (X11; U; Linux x86_64; en-US; rv:1.7.8) Gecko/20050524 Fedora/1.0.4-4 Firefox/1.0.4 I recently installed Fedora Core 4 on my AMD64 system. I noticed that when using any browser that comes with this distro that I don't have any plugins that work. Also, whenever …	Installability	Installability	Installability	Installability	Installability
Can't create Inbox et al. in new profile	At least today's (2005-07-04) and reportedly yesterday's Linux Seamonkey trunk builds, too, can't create subfolders (like Inbox or Sent) to "Local Folders", P'OP accounts etc. in fresh profiles, because "Local Folders" etc. get created with directory permissions 600. (Setting +x manually helps, of course.) Maybe this is a regression of bug 299133.	Capability	Installability	Capability	Reliability	Requirements
1 error nsTextFormatter.cpp	User-Agent: Mozilla/5.0 (X11; U; IRIX64 IP27; en-US; rv:1.8b3) Gecko/R-A-C Firefox/1.0+ Build Identifier: irix 6.5.27, mipspro 7.43, deerpark a2 --------------- cc-1020 CC: ERROR File = ../../../mozilla/xpcom/ds/nsTextFormatter.cpp, Line = 795 The identifier "va_copy" is undefined. VARARGS_ASSIGN(nas[cn].ap, ap); ^ Reproducible: Always	Installability	Capability	Maintenance	Reliability	Maintenance
Switching folders doesn't work on 1st try/Click to mail folder displays messages not always [JS error in msgMail3PaneWindow.js::ClearMessagePane]	User-Agent: Mozilla/5.0 (Windows; U; Windows NT 5.2; en-US; rv:1.7.9) Gecko/20050712 Build Identifier: Mozilla/5.0 (Windows; U; Windows NT 5.2; en-US; rv:1.7.9) Gecko/20050712 When I click to folder, I sometimes see content of previously selected folder, not clicked. Reproducible: Sometimes Steps to Reproduce: 1. Pick a folder 2. See it content 3. Pick another folder Actual Results: I see same co…	Usability	Usability	Reliability	Reliability	Maintenance
"An error occurred while creating a message compose window"	version 1.0+ (20050715) Win2K Click the New button, get an error box that reads "An error occurred while creating a message compose window. Please try again." First time I tried this, JS console contained some errors. Clearing the console and trying again generated no errors; restarting TB and trying again *still* generated no errors. After running TB 1.0.5, then restarting the trunk build and tr…	Capability	Reliability	Reliability	Reliability	Capability
Error during installation US region pack -208 INVALID_ARGUMENTS	User-Agent: Mozilla/5.0 (OS/2; U; Warp 4.5; en-US; rv:1.8b4) Gecko/20050719 SeaMonkey/1.0a Build Identifier: Mozilla/5.0 (OS/2; U; Warp 4.5; en-US; rv:1.8b4) Gecko/20050719 SeaMonkey/1.0a Seamonkey build on 22/07/2005 tried to install to empty directory, towards end of installation when install window shows E\mozilla\defaults\profile\US\bookmarks.html get message Error! Error during installation …	Installability	Installability	Installability	Reliability	Installability
Cannot complete "Create New Calendar" wizard in lightning.	User-Agent: Mozilla/5.0 (Windows; U; Windows NT 5.1; en-US; rv:1.7.10) Gecko/20050716 Firefox/1.0.6 Build Identifier: Thunderbird version 1.0+ (20050712) I can't advance past "You can give your calendar a nickname and colorize the events from this calendar". The next button lights up after I enter text in the Name field, but remains inactive. I am trying to create a local calendar. 1. When Create…	Capability	Reliability	Maintenance	Reliability	Capability
Thunderbird Mac builds fail at runtime due to XML parsing error	XML Parsing Error: undefined entity Location: chrome://messenger/content/messenger.xul Line Number 20, Column 1:<window id="messengerWindow" ^ <broadcaster id="Communicator:WorkMode" --^ <menuitem id="hintsAndTips" label="&hintsAndTips.label;" key="key_macHelp" oncommand="loadThrobberUrl('mailnews.hints_and_tips.url');"/> ----------^ This happens on all my fresh tbird builds tonight.	Installability	Capability	Reliability	Reliability	Capability
link error in xpcom_core.dll - unresolved symbol NS_NewStaticComponentLoader	User-Agent: Mozilla/4.0 (compatible; MSIE 6.0; Windows NT 5.1; .NET CLR 1.1.4322) Build Identifier: /cygdrive/c/mozillasrc/phoenix/mozilla/build/cygwin-wrapper link -NOLOGO -DLL - OUT:xpcom_core.dll -P DB:xpcom_core.pdb -SUBSYSTEM:WINDOWS nsCOMPtr.obj nsComponentManagerUtils.obj nsDebug.obj nsIInterf aceRequestorUtils.obj nsMemory.obj nsTraceRefcnt.obj nsWeakReference.obj nsGREGlue.obj nsGenericF…	Usability	Capability	Reliability	Reliability	Maintenance
Firefox L10n builds fail at runtime due to XML parsing error	Mozilla/5.0 (Windows; U; Windows NT 5.1; sv-SE; rv:1.8b4) Gecko/2005072701 This build fail at start with a XML parser error. This is because there are no locale/branding files packaged in sv-SE.jar. If I add locale/branding to the jar file, and register it in sv-SE.manifest, the build runs OK. about:buildconfig reports that it has been built with --enable-official-branding. I don't know when this…	Installability	Capability	Reliability	Reliability	Installability
crash if I close the mail window while checking for new POP mail	User-Agent: Mozilla/4.0 (compatible; MSIE 6.0; Windows NT 5.1; SV1; .NET CLR 1.1.4322) Build Identifier: In the page at http://www.foo.com/, text in the first column should be fully justified -- text should be aligned with both the left and right margins. In Mozilla, the text is only left-justified. Reproducible: Sometimes Steps to Reproduce: 1.a 2. b Actual Results: In the page at http://www.foo…	Reliability	Reliability	Reliability	Reliability	Reliability
Update Release Notes and New Features Page for Bugzilla 2.20	We actually accidentally added a feature to 2.20rc2 -- the csv_colsepchar pref. (Had I realized that's what the bug was doing, I would have marked the blockers differently, but it's what we did and I don't think it's such a bad thing anyhow.) So at least that needs to be updated, and maybe I can get that FIXME fixed. (Not saying that *I'm* going to do this...) :-)	Documentation	Documentation	Documentation	Documentation	Documentation
Release/News Announcement for 2.20rc2	So, if anybody wants to do this besides me, I totally wouldn't object. :-)	Requirements	Documentation	Documentation	Documentation	Documentation
firefox receives SIGKILL if it runned under debugger in few seconds after main firefox window is displayed	User-Agent: Mozilla/5.0 (Windows; U; Windows NT 5.1; ru-RU; rv:1.7.8) Gecko/20050511 Firefox/1.0.4 Build Identifier: Mozilla/5.0 (Windows; U; Windows NT 5.1; ru-RU; rv:1.7.8) Gecko/20050511 Firefox/1.0.4 Slackware 10.0, glibc-2.3.2. Seems like something with libthread_db.so/libthread.so. firefox -g Using host libthread_db library "/lib/libthread_db.so.1". (gdb) prun Breakpoint 2 at 0x8057eb1: fil…	Integrity/Security	Reliability	Reliability	Reliability	Reliability
Advanced Panel in Options broken with xml error	seen on Windows, Mac and Linux nightlies from 08/02 -Open Options(Prefs) and go to the Advanced panel tested results: the panel is empty (perhaps Okay and Cancel buttons depending on OS). At the bottom of the window the following appears in red letters: <label>&auotCheck.label;</label> expected results: The Advanced panel has it's expected content and no error text. This is blocking FAYT smoketes…	Usability	Reliability	Reliability	Reliability	Capability
Mozilla is not a valid Win32 Application, Install error:	User-Agent: Mozilla/5.0 (Windows; U; Windows NT 5.1; en-US; rv:1.7.8) Gecko/20050511 Build Identifier: Mozilla/5.0 (Windows; U; Windows NT 5.1; en-US; rv:1.7.8) Gecko/20050511 With both the Mozilla 1.7.8 and the new Mozilla 1.7.11 I get an install error and Mozilla will not install because it says Not a Valid Win32 Application. This is after I installed XP Professional Clean and did all the Windo…	Installability	Installability	Installability	Installability	Installability
Bugzilla.pm causes a circular dependency somewhere which throws a warning about SHUTDOWNHTML_EXEMPT	User-Agent: Mozilla/5.0 (X11; U; Linux i686; en-US; rv:1.8b3) Gecko/20050712 Firefox/1.0+ Build Identifier: Mozilla/5.0 (X11; U; Linux i686; en-US; rv:1.8b3) Gecko/20050712 Firefox/1.0+ When using 'use Bugzilla;' in some lib like Product.pm & cia, some circular dependecy occurs and generates the follow error when running test 001: # Failed test (t/001compile.t at line 89) [Thu Aug 4 12:11:04 2005…	Reliability	Capability	Maintenance	Reliability	Installability
Fails to open compose window (error) [Trunk Only]	TB 1.6a1-0820, Win2K Attempting to open a compose window, I get the following: "An error occurred while creating a message compose window. Please try again." 'Trying again,' unsurprisingly, is an exercise in futility. No error in JS console. Same problem for plain and HTML compose, for New, Reply or Edit-as-New. This is the 3rd nightly in a row I've downloaded that's been fubar, with a different …	Capability	Reliability	Reliability	Reliability	Capability
Current trunk installer builds have no bookmarks, too long context menus, new tab only works after second click and the menus are disabled after clicking customize	User-Agent: Mozilla/5.0 (Windows; U; Windows NT 5.1; en-US; rv:1.8b4) Gecko/20050823 Firefox/1.0+ Build Identifier: Mozilla/5.0 (Windows; U; Windows NT 5.1; en-US; rv:1.8b4) Gecko/20050823 Firefox/1.0+ Current trunk builds have no bookmarks, too long context menus, New Tab only works after second click and the menus are disabled after clicking Customize. Typing an URL in the locationbar works how…	Capability	Reliability	Usability	Requirements	Usability
Compile error: building mozilla 1.7.11 as part of Gnome 2.12 on Linux using jhbuild	User-Agent: Mozilla/5.0 (Windows; U; Windows NT 5.1; en-US; rv:1.7.10) Gecko/20050716 Firefox/1.0.6 Build Identifier: Mozilla/5.0 (Windows; U; Windows NT 5.1; en-US; rv:1.7.10) Gecko/20050716 Firefox/1.0.6 2005-08-30 Compile error: building mozilla 1.7.11 as part of Gnome 2.12 on Linux Fedora Core 4 (with GCC 4) using jhbuild the following error is generated: cd pki; /usr/bin/gmake -j1 libs gmake…	Installability	Capability	Maintenance	Reliability	Installability
Release/News Announcement for 2.18.4, 2.20 and 2.21.1		Documentation	Documentation	Documentation	Documentation	Documentation
Build failure with syntax error in nsDebug.h	User-Agent: Mozilla/5.0 (Windows; U; Windows NT 5.1; en-US; rv:1.7.6) Gecko/20050317 Firefox/1.0.2 Build Identifier: Tinder box build on AIX fails with the below error from 31st Aug, 10:52 AM. /trunk/mozilla/xpcom/glue/nsDebug.h", line 219.1: 1506-046 (S) Syntax error. gmake[1]: *** [pldhash.o] Error 1 gmake[1]: Leaving directory `/trunk/mozilla/obj-opt/xpcom/glue' gmake: *** [all] Error 2 Reprod…	Installability	Capability	Installability	Installability	Installability
Updater doesn't remove the "Deer Park" on WinXP add/remove programs and replace with Firefox beta	User-Agent: Mozilla/5.0 (Windows; U; Windows NT 5.1; en-US; rv:1.8b4) Gecko/20050908 Firefox/1.4 Build Identifier: Mozilla/5.0 (Windows; U; Windows NT 5.1; en-US; rv:1.8b4) Gecko/20050908 Firefox/1.4 I have been following the Firefox/Deer Park branch for a long time now, and decided to try the updater. After maybe 4-10 updates, it was finally done and couldn't find any more today. This is after r…	Capability	Installability	Migration	Installability	Usability
Ant fails to include the javamail.providers file.	The Ant build script fails to include the javamail.providers file from sources/grendel/META-INF the one from the Sun JavaMail jar provides only POP3.	Capability	Maintenance	Reliability	Installability	Maintenance
Cannot close tab of firefox [Exception... "Failure arg 0 [nsIDocShell.contentViewer]" nsresult: "0x80004005 (NS_ERROR_FAILURE)	Error: uncaught exception: [Exception... "Failure arg 0 [nsIDocShell.contentViewer]" nsresult: "0x80004005 (NS_ERROR_FAILURE)" location: "JS frame :: chrome://global/content/bindings/tabbrowser.xml :: removeTab :: line 1197" data: no] This may be regression from bug 292865.	Usability	Reliability	Capability	Reliability	Capability
Release Notes for Bugzilla 2.18.4	We just need to point to the SecAdv -- I don't think we really have any other bug-fixes in 2.18.4.	Requirements	Documentation	Documentation	Documentation	Documentation
get time out error when using the URL for any subfolder but without including ending "/"	User-Agent: Mozilla/5.0 (Windows; U; Windows NT 5.1; en-US; rv:1.8b5) Gecko/20051003 Firefox/1.4.1 Build Identifier: Mozilla/5.0 (Windows; U; Windows NT 5.1; en-US; rv:1.8b5) Gecko/20051003 Firefox/1.4.1 I've discovered a problem with the ftp.mozilla.org website. I've tested this with both Firefox and Internet Explorer. I believe it's a configuration problem. The only reason this problem was disc…	Usability	Capability	Reliability	Reliability	Usability
updating from beta1 to beta2ish removes Add/Remove Programs listing for Mozilla Firefox	In preparation for the beta2 release we have configured a method to test updating from beta1 to a beta2ish build. 1. Install Firefox 1.5b1 into an empty directory. 2. Verify that the Mozilla Firefox (1.4) entry is listed in the Add/Remove Programs box. 3. Change Firefox's update channel from beta to betatest. 4. Run 'Check for updates'. Firefox will attempt to install the partial patch which will…	Capability	Migration	Integrity/Security	Reliability	Migration
ID Bindings in XBL need to be made local	User-Agent: Mozilla/5.0 (Windows; U; Windows NT 5.1; en-US; rv:1.9a1) Gecko/20051001 Firefox/1.6a1 Build Identifier: Mozilla/5.0 (Windows; U; Windows NT 5.1; en-US; rv:1.9a1) Gecko/20051001 Firefox/1.6a1 This is a structural problem with the XBL mechanism, one that radically limits it for larger scale development work. Currently, if an id attribute is defined within a content block, that id block…	Requirements	Maintenance	Maintenance	Maintenance	Integrity/Security
fatal error C1083: Cannot open include file: 'new': No such file or directory.	User-Agent: Mozilla/5.0 (Windows; U; Windows NT 5.1; en-US; rv:1.9a1) Gecko/20051008 Firefox/1.6a1 Build Identifier: Mozilla/5.0 (Windows; U; Windows NT 5.1; en-US; rv:1.9a1) Gecko/20051008 Firefox/1.6a1 c:\moz\mozilla\dist\include\string\nsString.h(55) : fatal error C1083: Cannot open include file: 'new': No such file or directory. Reproducible: Always Steps to Reproduce: make -f client.mk Actua…	Reliability	Capability	Maintenance	Reliability	Capability
Error occured during installation	User-Agent: Mozilla/4.0 (compatible; MSIE 6.0; Windows NT 5.1; {76FBF7ED-C75F-AD34-8E96-750B4A5F9A33}; .NET CLR 1.1.4322) Build Identifier: Firefox Setup 1.0.7 When I am instaling Firefox 1.0.7 I got an error popup is displayed. "Error occured during installation - Cross-Platform COM -322 INIT_STUB_ERROR" with OK button. After that my installation window is disabled and its not proceeding the ins…	Installability	Installability	Installability	Reliability	Installability
fail to cross-compile against uclibc. need to update config.sub & config.guess	User-Agent: Mozilla/5.0 (X11; U; Linux i686; rv:1.7.3) Gecko/20041001 Firefox/0.10.1 Build Identifier: pserver:anonymous@cvs-mirror.mozilla.org:/cvsroot checkout mozilla/client.mk when tried to cross-compile, MDCPUCFG_H is not set. After some testing, it just appears that mozilla's copy of conf.sub doesn't recognize the system name: 'i686-unknown-linux-uclibc'. This happens when trying to build n…	Installability	Capability	Maintenance	Reliability	Installability
Checksetup fails to check for existing group_group_map for new admins	bug 298688 created 2 groups, sudoers and sudo_protect. When checksetup.pl creates the groups, it automatically inserted rows into group_group_map so that: * All members of the admin group get membership in the sudoers group * All members of the admin group get bless privileges in the sudoers group * All members of the admin group get bless privileges in the sudo_protect group * All members of the…	Requirements	Maintenance	Installability	Reliability	Maintenance
Checksetup fails to check for existing group_group_map for Bugzilla <2.17	Bug 312386 fixed one problem, but a similar problem remains (at checksetup.pl lines 4208-4224) to be activated when upgrading from installations older than 2.17.	Capability	Migration	Installability	Reliability	Maintenance
"nsProfile.cpp" Error: SelectLocaleForProfile is not a member of nsDerivedSafe	User-Agent: Mozilla/5.0 (X11; U; Linux i686; en-US; rv:1.7.8) Gecko/20050831 Galeon/1.3.20 (Debian package 1.3.20-1) Build Identifier: Mozilla/5.0 (X11; U; Linux i686; en-US; rv:1.7.8) Gecko/20050831 Galeon/1.3.20 (Debian package 1.3.20-1) Hello, I cannot compile mozilla thunderbird 1.0.7 on solaris 9 with sun workshop compiler 10. gmake breaks whith the following error: Building deps for nsProfi…	Installability	Capability	Maintenance	Reliability	Installability
attachment.cgi is broken due to bug 309681	attachment.cgi, line 221: Bugzilla->user->can_edit_product_id($productid) line 233: CanEditProductId($productid) Neither can_edit_product_id() nor CanEditProductId exist. This a regression due to bug 309681.	Capability	Reliability	Maintenance	Reliability	Capability
On invoking firefox, displays Bus error and crashes	User-Agent: Opera/8.5 (X11; Linux i686; U; en) Build Identifier: 1.0.6-4.2 Whenever I invoke firefox, it generates a bus error and crashes. messages given are: ~~~~~~~~~~~~~~~~~~~~~~~~~~~~~~~~~~~~~~~~~~~~~~~~~~~~~~~~~~~~~~ Linux:~/Desktop # firefox /usr/bin/firefox: line 259: 2007 Bus error $MOZ_PROGRAM $MOZ_LANG Linux:~/Desktop # ~~~~~~~~~~~~~~~~~~~~~~~~~~~~~~~~~~~~~~~~~~~~~~~~~~~~~~~~~~~~~~~~~~…	Performance	Reliability	Reliability	Reliability	Installability
"nsGREGlue.cpp", Error: A class with a reference member must have a user-defined constructor	User-Agent: Mozilla/5.0 (X11; U; SunOS sun4u; en-US; rv:1.7.8) Gecko/20050512 Build Identifier: Mozilla/5.0 (X11; U; SunOS sun4u; en-US; rv:1.7.8) Gecko/20050512 I cannot build firefox 1.5b2 on solaris 9 with sun workshop compiler 10. gmake breaks with following error: Building deps for nsGREGlue.cpp CC -o nsGREGlue.o -c -DOSTYPE=\"SunOS5\" -DOSARCH=\"SunOS\" -DBUILD_ID=2005101717 -DXPCOM_GLUE -I…	Installability	Capability	Maintenance	Reliability	Maintenance
Talkback server needs to be functional for final 1.5 release	Tracking bug to make sure Talkback is functional for the 1.5 release	Requirements	Requirements	Maintenance	Requirements	Requirements
Camino build error:It is generated the error by copying libuniversalchardet.dylib.	There is no libuniversalchardet.dylib in the following places by FIXED of bug313199. ls universalchardet/src/ ./ .cvsignore Makefile base/ ../ CVS/ Makefile.in xpcom/ Kiki@sek:~/Documents/mozilla-current/camino/mozilla/extensions $ls universalchardet/src/base/libuniversalchardet_s.a universalchardet/src/base/libuniversalchardet_s.a Kiki@sek:~/Documents/mozilla-current/camino/mozilla/extensions $l…	Installability	Capability	Maintenance	Reliability	Installability
New version of JEP (0.9.5+b), please land on trunk and branch	Yesterday I released a new version (0.9.5+b) of the Java Embedding Plugin that fixes bug 313807, which I consider to be a critical bug, and which I think should block Firefox 1.5 RC2 and the final release. http://javaplugin.sourceforge.net/ Please land it on the trunk and branch as soon as possible, as far as possible in advance of a presumed RC2. The idea is to get it to a moderately large group…	Requirements	Maintenance	Documentation	Reliability	Documentation
Cannot enter new bugs when the CC list is emtpy	Bug 315339 fixed a regression from bug 238878; but fixing this regression made another regression (which was hidden till now due the one from bug 238878) to appear, which is due to bug 238875. Both come from deFORMication. The problem is that User::match_field() returns an empty string if there is no match for a field or if the field was left empty, such as the CC list in post_bug.cgi. In 2.18, w…	Capability	Capability	Capability	Reliability	Requirements
Build error in gfx/cairo/libpixman/src/fbpict.c: symbol `_cairo_pixman_composite' is already defined	gcc -o fbpict.o -c -DMOZILLA_INTERNAL_API -DOSTYPE=\"Linux2.6\" -DOSARCH=\"Linux\" -DBUILD_ID=0000000000 -I. -I../../../../dist/include/libpixman -I../../../../dist/include -I../../../../dist/include/nspr -I../../../../dist/sdk/include -I/usr/X11R6/include -fPIC -I/usr/X11R6/include -Wall -W -Wno-unused -Wpointer-arith -Wcast-align -Wno-long-long -pedantic -pthread -pipe -DNDEBUG -DTRIMMED -O2 -I…	Installability	Capability	Maintenance	Reliability	Installability
SeaMonkey crash when using shift+F10 in MailNews compose-window [@ nsEventListenerManager::PrepareToUseCaretPosition]	User-Agent: Mozilla/5.0 (Windows; U; Windows NT 5.1; en-US; rv:1.9a1) Gecko/20051119 SeaMonkey/1.5a Build Identifier: Mozilla/5.0 (Windows; U; Windows NT 5.1; en-US; rv:1.9a1) Gecko/20051119 SeaMonkey/1.5a SeaMonkey crash when using shift+F10 or the context-key on Windows-keyboards in the MailNews compose window. It don't crash, when using the right mouse-button. Reproducible: Always Steps to Rep…	Reliability	Reliability	Reliability	Reliability	Reliability
Crash in [@ js_GetLocalizedErrorMessage] following 215173 checkin	There looks to be a missing null check in jsexn.c following the user defined error message checkin. Crash seen on linux and win32.	Reliability	Reliability	Reliability	Reliability	Reliability
hu tb 1.5 mailnews.hints_and_tips.url	Please redirect http://www.mozilla-world.org/hu/support/thunderbird/ to http://mozilla.fsf.hu/thunderbird/.	Requirements	Documentation	Documentation	Maintenance	Documentation
Release Bugzilla 2.16.11, 2.18.5, 2.20.1, and 2.22rc1	2.16.11 and 2.18.5 will just be a sec release, pretty much. 2.20.1 actually has a LOT of small bug fixes over 2.20. And 2.21.2 should be stable enough to start testing on a larger scale, since we've fixed a lot of bugs and only made a few improvements since 2.21.1.	Documentation	Maintenance	Documentation	Maintenance	Documentation
News/Release Announcement for Bugzilla 2.16.11, 2.18.5, 2.20.1, and 2.22rc1	I'll probably do this myself, but if anybody else wants to do it, just see previous "Release Announcement" bugs for example emails and patches.	Requirements	Documentation	Documentation	Documentation	Documentation
Release Notes For Bugzilla 2.16.11	We'll just need to note that some security bugs were fixed, and give people a URL to the advisory.	Requirements	Documentation	Documentation	Documentation	Documentation
Release Notes For Bugzilla 2.18.5	Just need to note that some sec bugs were fixed, and give a URL to the sec adv. I don't think any other bugs were really fixed, of note. You can always check the bonsai logs to see.	Requirements	Documentation	Documentation	Documentation	Documentation
Release Notes for Bugzilla 2.20.1	Of all the release notes that we have to write for this release, I'd appreciate help with these. :-) Basically, you just want to take a look at the URL in the URL field, and then see which bug fixes you think would be significant to users, or which ones were "major" or "critical." Then you also have to check if any of the "Outstanding Issues" were resolved, and remove them from that list.	Requirements	Documentation	Documentation	Documentation	Documentation
need to find redirects for thunderbird 1.5 el (greek)	Kostas, I have trouble finding the bug for the redirects, it's not given in your check-in comment nor does it trigger any of my obvious searches. We need to get to the redirects for trademarks approval, though.	Requirements	Capability	Requirements	Documentation	Documentation
Tinderbox build graphs are returning error 500	Every tinderbox build graph I try to view is failing to load the image, for example: http://build-graphs.mozilla.org/graph/query.cgi?testname=xulwinopen&tbox=comet.mozilla.org&autoscale=1&days=7&avg=1&showpoint=2005:12:23:13:28:09,453 The image on that page is getting a 500 Internal Server Error instead of anything useful, even though the data itself appears to be available.	Capability	Capability	Reliability	Reliability	Capability
Win98SE and WinME / keyboard problem: Can't start trunk FFv1.6a1 or SMv1.5a tinderbox zip or exe builds as of 08 Jan with old or new profile	User-Agent: Mozilla/5.0 (Windows; U; Win98; en-US; rv:1.9a1) Gecko/20060107 Firefox/1.6a1 Build Identifier: Mozilla/5.0 (Windows; U; Win98; en-US; rv:1.9a1) Gecko/20060107 Firefox/1.6a1 I've been using trunk tinderbox hourly builds on a daily basis for over a year. Sometimes I download and set up more than one build per day. Today - as always - I unzipped into a new folder, clicked my desktop lin…	Capability	Installability	Reliability	Reliability	Usability
[SeaMonkey 1.1a] Installer fails with -229 SCRIPT_ERROR	User-Agent: Mozilla/5.0 (Windows; U; Windows NT 5.1; en-US; rv:1.8) Gecko/20060107 SeaMonkey/1.0b Build Identifier: http://ftp.mozilla.org/pub/mozilla.org/seamonkey/nightly/contrib/latest-mozilla1.8/seamonkey-1.1a.en-US.win32.installer.exe While attempting to install the latest build of SeaMonkey 1.1a (1.8 branch, correct?) I get this error during the install process immediately as the "Install p…	Installability	Installability	Installability	Reliability	Installability
Need an uninstall survey application	Bug 320504 asks the user during uninstall if they'd like to op-in to an exit survey. We need to build the survey and host it on survey.mozilla.com.	Requirements	Requirements	Installability	Requirements	Installability
Release Notes for Bugzilla 2.22rc1	We will need Release Notes for 2.22rc1. This is a fairly significant task. If anybody else in the world would like to do this besides me, please, *please* feel free. Look at the 2.20 Release Notes for an example.	Requirements	Documentation	Documentation	Documentation	Documentation
Enable SSL on landfill.bugzilla.org (for QA testing)	.	Requirements	Requirements	Requirements	Integrity/Security	Integrity/Security
build error libwidget_mac.dylib(widget/src/mac) - dynamic build only	Build was unquestionably completed until January 10. (The latest checkout date of source in which build succeeds is 2006 January 10 10:05 JST.) The same error occurs as follows by Thunderbird and SeaMonkey. Mac OS X 10.3.9 build error message: c++ -fno-rtti -fno-exceptions -Wall -Wconversion -Wpointer-arith -Wcast-align -Woverloaded-virtual -Wsynth -Wno-ctor-dtor-privacy -Wno-non-virtual-dtor -Wn…	Installability	Capability	Maintenance	Reliability	Installability
unable to build with MSYS/msvc on Windows since 2006-01-13 (after bug 317620 landed)	Attempting to build trunk Windows debug fails since the new NSS version landed last week, short version of the error (slightly varies on vc6's linker, but similar error text) Tested configurations: vc71 + msys vc6 + msys vc6 + cygwin rc.exe -DSHLIB_SUFFIX=\"dll\" -DSHLIB_PREFIX=\"\" -DSHLIB_VERSION=\"3\" -DSOFTOKEN_SHLIB_VERSION=\"3\" -DRIJNDAEL_INCLUDE_TABLES -DDEBUG -D_DEBUG -DDEBUG_Gavin -DWIN…	Installability	Capability	Maintenance	Reliability	Installability
return of the infamous unable to write new mail bug	After I started using seamonkey 1.0b, I have been severly crippled in my mail usage.. if I send a reply or write a new mail, the next time I try to reply or create a new mail, the composer window is dead. not possible to get focus to any text areas, and the same ammount of header lines as I set on the previous mail appear.. This happens nearly every time I send an email, and it's frustrating the …	Usability	Reliability	Maintenance	Reliability	Reliability
addons.mozilla.org is melllting! (under the load of people checking for 1.5.0.1 extension updates, maybe?)	addons.mozilla.org is running extremely slowly right now, most likely under load from people upgrading to Firefox 1.5.0.1 who (as part of that process) have their systems check for extension updates. This *might* (I'm not sure yet, need to check with some other people) also be causing some people's update processes to hang, or appear to go very, very slowly.	Performance	Performance	Maintenance	Reliability	Performance
Attempting to print in trunk builds shows error "An unknown error occurred while printing"	User-Agent: Mozilla/5.0 (Macintosh; U; PPC Mac OS X Mach-O; en-US; rv:1.9a1) Gecko/20060203 Camino/1.0+ Build Identifier: Mozilla/5.0 (Macintosh; U; PPC Mac OS X Mach-O; en-US; rv:1.9a1) Gecko/20060207 Camino/1.0+ When printing, I get the following sheet: Printer Error An unknown error occurred while printing Works on 1.0rc1, 20060203 nightly Reproducible: Always Steps to Reproduce: 1. Go to any …	Capability	Reliability	Reliability	Reliability	Capability
Unable to login on a fresh Bugzilla install using the login form on the home page	Regression from bug 325079: The security patch modified the login form to use 'urlbase' for the login form. The checksetup.pl message, right after performing a clean install, says: vladd@bugzilla.org is now set up as an administrator account. Now that you have installed Bugzilla, you should visit the 'Parameters' page (linked in the footer of the Administrator account) to ensure it is set up as y…	Usability	Migration	Capability	Usability	Requirements
Cairo-windows installer builds fail to install (C++ runtime error)	User-Agent: Mozilla/5.0 (Windows; U; Windows NT 5.1; en-US; rv:1.9a1) Gecko/20060225 Firefox/1.6a1 Build Identifier: Installer builds from Gaius have failed to install since 2006-02-24-11. They report the following error messages: Runtime Error! Program: D:\profile.cu\LOCALS~1\Temp\7zSDEB.tmp\setup.exe R6034 An application has made an attempt to load the C runtime library incorrectly. Please cont…	Installability	Installability	Installability	Installability	Installability
haddock network connectivity problems	haddock, a Linux VM on bl-vmware01, is having consistent networking problems. It's not pingable from the office network, and ssh connectivity is spotty (it'll work for five minutes, but then stop), and Tinderbox builds are failing on the checkouts: http://tinderbox.mozilla.org/showlog.cgi?log=Aviary-1.0.1/1141326240.2660.gz This is blocking the 1.0.8 release.	Reliability	Usability	Reliability	Reliability	Capability
Need to block the releases for 1.7.13 and 1.0.8 until Mac Tinderbox is up and making builds.	Hi, We Need to bloce the releases for 1.7.13 and 1.0.8 until Mac Tinderbox it up and making builds. There has been alot of ckeckins since the tinderbox has been taken down so we need to block the release until we can have a mac tinderbox and get the builds tested too. Thanks.	Requirements	Maintenance	Maintenance	Maintenance	Capability
Release Bugzilla 2.20.2, 2.22, and 2.23.1	This bug tracks the release of 2.20.2, 2.22, and 2.23.1. Comment on any general issues to do with these releases. Don't add any dependencies other than that of guaranteed permanent dependencies by definition. These dependencies are documented on the "How to Release Bugzilla" page[1]. [1] http://www.bugzilla.org/docs/release.html#file_bugs	Requirements	Documentation	Documentation	Maintenance	Documentation
Status Update for Bugzilla 2.20.2, 2.22, and 2.23.1	We need a Status Update for 2.20.2, 2.22, and 2.23.1. The status update should cover anything that got in before the freeze, as far as features go, what our current release plans are, and all that stuff. As always we are looking for new reviewers and contributors, since we could use some more of those.	Requirements	Documentation	Documentation	Maintenance	Documentation
Update "Download" Page for Bugzilla 2.20.2, 2.22, and 2.23.1	Three new releases means three new links on the download page. If you want to help out take a look at what was done for the previous update of the download page: Update Download Page for 2.16.11, 2.18.5, 2.20.1, and 2.22rc1 - bug 320308	Requirements	Documentation	Documentation	Maintenance	Documentation
Update "Changes" Page for Bugzilla 2.20.2, 2.22, and 2.23.1	The Changes page needs to be updated to reflect Bugzilla 2.20.2, 2.22, and 2.23.1. If you want to help out take a look at what was done for the previous update of the changes page: Update Changes Page for 2.16.11, 2.18.5, 2.20.1, and 2.22rc1 - bug 320309	Requirements	Documentation	Documentation	Maintenance	Documentation
Release/News Announcement for Bugzilla 2.20.2, 2.22, and 2.23.1	We need a News update for the release of Bugzilla 2.20.2, 2.22, and 2.23.1. An email announcement will also need to be sent out. The email announcement will have the same text as the News announcement. If you want to help out take a look at what was done for the previous Release/News announcement: News/Release Announcement for 2.16.11, 2.18.5, 2.20.1, and 2.22rc1 - bug 320310	Requirements	Documentation	Documentation	Documentation	Documentation
Update "Release Info" pages for Bugzilla 2.20.2, 2.22, and 2.23.1	The Release Info page for Bugzilla 2.20.2, 2.22, and 2.23.1 will need to be updated to reflect the new releases. If you want to help out take a look at what was done for the previous update of the "Release Info" page: Update Release Info Pages for 2.16.11, 2.18.5, 2.20.1, and 2.22rc1 - bug 320311	Requirements	Documentation	Documentation	Maintenance	Documentation
errors in nsAnnotationService.cpp	User-Agent: Mozilla/5.0 (X11; U; IRIX64 IP27; en-US; rv:1.9a1) Gecko/R-A-C SeaMonkey/1.5a Build Identifier: irix 6.5.29, mipspro 7.43, firefox cvs checkout ------------- cc-1070 CC: ERROR File = ../../../../dist/include/xpcom/nsCOMPtr.h, Line = 187 The indicated type is incomplete. class nsDerivedSafe : public T ^ A template was detected during header processing. instantiation of class "nsDerived…	Capability	Maintenance	Maintenance	Reliability	Installability
Migration fails to launch with clean/new install	Seen on Windows Trunk build 2006-03-07-06-trunk -remove any existing Firefox and Deer Park folders from Program Files -rename or delete the Firefox profile folder -launch Deer Park tested results: Deer Park bypasses the migration dialog and launches the browser expected results: Migration dialog should be presented. note: this works correctly on the Mac build from 2006-03-07 when I get some time,…	Installability	Migration	Migration	Installability	Migration
RSS feed not added	Seen on on nightly Firefox trunk builds from 2006-03-07 -Got to del.icio.us -Click the broadcast icon in the URL bar and select one of the two feeds. tested results: Nothing happens. The feed isn't added. expected results: I'm not sure exactly what should happen with Places, but at the very least the feed should appear in Places under the Subscriptions list. Should I have also been presented a di…	Capability	Usability	Requirements	Requirements	Requirements
Update New Features page for Bugzilla 2.22	We need to get a release notes document together for Bugzilla 2.22. If you would like to help out take a peak at what was done for the new features page for 2.20: http://www.bugzilla.org/releases/2.20/new-features.html	Requirements	Documentation	Documentation	Documentation	Documentation
MySQL Error on page submission in MDC Wiki	The page experiencing the error is here: http://developer.mozilla.org/en/docs/Building_Mozilla The error is screenshot here: http://mozilla.doslash.org/err.png To reproduce the problem you need only Edit (right col link) then Save (bottom of page) the page. It seems to cause the entire server to be very, very slow for a few seconds as well.	Capability	Capability	Reliability	Reliability	Capability
Crash when changing the status of a bug which has dependencies	When changing the status of a bug which has dependencies, I get the following error message: undef error - Undefined subroutine &Bugzilla::BugMail::is_open_state called at Bugzilla/BugMail.pm line 316. I can reproduce on both my local 2.23 installation and landfill-tip.	Reliability	Reliability	Reliability	Reliability	Reliability
Create additional CNAMES for start.mozilla.com	To fix bug 327208, additional CNAMES need to be added to start.mozilla.com. I will attach a list of what needs to be added. Not sure who needs to sign off on this.	Requirements	Capability	Requirements	Requirements	Maintenance
Bugzilla 3.0: Roadmap	This bug represents, in Bugzilla, the tasks outlined at http://wiki.mozilla.org/Bugzilla:Roadmap. It's here so that we can see in a single dependency tree, overall, how we're doing on our progress toward Bugzilla 3.0. No dependencies should be added to this bug other than those listed in the Roadmap. Note that the critical bugs which must be resolved before Bugzilla can be considered 3.0 are: bug…	Requirements	Documentation	Documentation	Reliability	Documentation
need to turn off --enable-official-branding on 1.8 branch tinderboxen	Need to make this switch to get the Bon Echo branding for alpha1	Requirements	Migration	Requirements	Requirements	Requirements
Unable to add a new livemark folder to the toolbar	Unable to add a new livemark folder to the toolbar This regression appears to have been caused by my patch for bug 251491. This exception results: JavaScript error: , line 0: uncaught exception: [Exception... "Component returned failure code: 0x80040111 (NS_ERROR_NOT_AVAILABLE) [nsIAnnotationService.getAnnotationString]" nsresult: "0x80040111 (NS_ERROR_NOT_AVAILABLE)" location: "JS frame :: chrom…	Usability	Usability	Capability	Usability	Requirements
process_bug.cgi is broken when changing several bugs at once	This is a regression due to bug 303696. @values is not handled correctly when changing several bugs at once. The bug ID is appended to the existing list of values at each loop, so that the second bug has now the ID "bug1 ID, bug2 ID" instead of "bug2 ID" only.	Reliability	Capability	Reliability	Reliability	Capability
http:// links to addons are being rewritten incorrectly (search engine installation is broken)	http://addons.mozilla.org/firefox/search-engines/ redirects to https://addons.mozilla.orgfirefox/search-engines/, which is bad. https://addons.mozilla.org/js/search-plugin.js points to http://addons, so that means search engine installation from https://addons.mozilla.org/firefox/search-engines/ is broken.	Usability	Installability	Maintenance	Reliability	Capability
Users with no privs cannot edit bugs anymore (if being logged out first)	A powerless user (= without editbugs privs) who has no role related to some given bug and who is logged out cannot edit the bug anymore (after entering his username and password), because show_bug.cgi displays the resolution field by default and CheckCanChangeField() no longer ignores the resolution since bug 92515 is fixed. The problem is that process_bug.cgi passes *all* fields to CheckCanChang…	Usability	Capability	Documentation	Requirements	Capability
Included RSS plugins for 2.0a2	We will need to finalize the set of RSS plugins for Firefox 2 before Beta 2, obtain the required legal clearances, agreements, etc. I will be taking the lead on this. In the interim, for the Alpha releases, let's include a minimal set of plugins with no guarantees that these will be in the final set. The proposed initial set is: (alphabetical order for now) 1. Bloglines 2. Google Reader 3. My Yah…	Requirements	Requirements	Documentation	Maintenance	Documentation
Move docshell changes for session storage into a new interface		Requirements	Usability	Requirements	Usability	Documentation
Since searchbox oval is a single hard-coded image, it breaks with the new searchbar flex behavior	We need to either disable the flex on the Mac or break the searchbox background into parts.	Usability	Usability	Reliability	Usability	Usability
Going to wiki generates database error	I get the following error going to the wiki: Database error From MozillaWiki A database query syntax error has occurred. This may indicate a bug in the software. The last attempted database query was: SELECT * FROM `job` ORDER BY job_id LIMIT 1 from within function "Job::pop". MySQL returned error "1146: Table 'mozwiki.job' doesn't exist (mrdb01)". Retrieved from "http://wiki.mozilla.org/Main_Pag…	Capability	Capability	Reliability	Reliability	Maintenance
SuiteRunner doesn't compile with --enable-debug	OSX 10.4.6, GCC 3.3. Compiling optimzed/non-debug builds of SuiteRunner works, but compiling with --enable-debug fails: c++ -I/usr/X11R6/include -fno-rtti -fno-exceptions -Wall -Wconversion -Wpointer-arith -Wcast-align -Woverloaded-virtual -Wsynth -Wno-ctor-dtor-privacy -Wno-non-virtual-dtor -Wno-long-long -nostdinc -nostdinc++ -I/Developer/SDKs/MacOSX10.2.8.sdk/usr/include/gcc/darwin/3.3/c++ -I/…	Installability	Capability	Maintenance	Reliability	Installability
Release Bugzilla 2.23.2		Documentation	Documentation	Documentation	Maintenance	Documentation
Release/News Announcement for 2.23.2		Documentation	Documentation	Documentation	Documentation	Documentation
Update bugzilla-update.xml	bugzilla-update.xml has to be fixed too. I will do it myself when the 2.23.2 tarball is available. mkanat, maybe should we update the release doc to mention bugzilla-update.xml too.	Requirements	Maintenance	Maintenance	Maintenance	Documentation
Bug 338897 may have caused other crash	According to bc, there has been a lot more crashes lately in 1.8.0 and 1.8 (Linux only). I can't reproduce the crash (even with bc's exact instructions, which required one to install an extension and run some specific chrome:// url...), but without Bug 338897 I don't see a gtk assertion which is there otherwise (Gecko:5685): Gtk-CRITICAL **: gtk_widget_destroy: assertion `GTK_IS_WIDGET (widget)' …	Reliability	Reliability	Maintenance	Reliability	Reliability
font names in locales.nsi need to be utf-8 encoded	The font names in locales.nsi for zh-TW and zh-CN seem to be copied over from the NSIS stuff in their respective encoding, but need to be in utf-8, so that the following call to iconv succeeds.	Usability	Requirements	Requirements	Requirements	Requirements
Cannot create new bugs	When creating a new bug, post_bug.cgi complains that check_component() is undefined: Undefined subroutine &Bugzilla::Component::check_component called at /var/www/bugzilla/post_bug.cgi line 145. That's a regression due to bug 337054 where I forgot to "use Bugzilla::Component".	Capability	Capability	Maintenance	Reliability	Capability
worldfirefoxday.com is being cached (leaking e-mail addresses and names)	User-Agent: Mozilla/5.0 (X11; U; Linux i686 (x86_64); en-US; rv:1.8.0.4) Gecko/20060508 Firefox/1.5.0.4 Build Identifier: Mozilla/5.0 (X11; U; Linux i686 (x86_64); en-US; rv:1.8.0.4) Gecko/20060508 Firefox/1.5.0.4 Hi, I just signed up for the worldfirefoxday.com thing. I mistyped the captach once, and the seccond time it worked. It did however get a return telling me anka@*.sk needed to download …	Integrity/Security	Integrity/Security	Integrity/Security	Integrity/Security	Integrity/Security
crash caused by GetImageData; buggy JSObject allocation	User-Agent: Mozilla/5.0 (Windows; U; Windows NT 5.1; en-US; rv:1.8.0.4) Gecko/20060508 Firefox/1.5.0.4 Build Identifier: Mozilla/5.0 (Windows; U; Windows NT 5.1; en-US; rv:1.8.0.4) Gecko/20060508 Firefox/1.5.0.4 The following code snippet from nsCanvasRenderingContext2D::GetImageData has a problem with correctly allocating JS objects. http://lxr.mozilla.org/mozilla/source/content/canvas/src/nsCan…	Reliability	Reliability	Reliability	Reliability	Reliability
I get a 403 Forbidden error for http://www.mozilla.com	When I try to reach http://www.mozilla.com, I get an 403 Forbidden error. The complete error pages reads like this: "Forbidden You don't have permission to access / on this server. Additionally, a 404 Not Found error was encountered while trying to use an ErrorDocument to handle the request. Apache/2.0.52 (Red Hat) Server at www.mozilla.com Port 80" Please confirm this bug. I could not yet find a…	Capability	Documentation	Reliability	Reliability	Capability
Need UID for Phishing Providers	Need to generate a UID for phishing providers so that they can get active user counts for the service. UID should be persistent to reduce the chance of double-counting users.	Requirements	Capability	Requirements	Integrity/Security	Integrity/Security
Impossible to open any new tab/window	[Mozilla/5.0 (Windows; U; Win98; en-US; rv:1.8.1b1) Gecko/20060717 SeaMonkey/1.1a] (nightly) (W98SE) Regressed between these two builds. [Mozilla/5.0 (Windows; U; Win98; en-US; rv:1.8.1b1) Gecko/20060721 SeaMonkey/1.1a] (nightly) (W98SE) [2006-07-20-23-mozilla1.8 !] SeaMonkey starts without problem (either Browser or MailNews); but then mouse ou keyboard can't help to open new windows: MailNews o…	Capability	Usability	Capability	Usability	Capability
Release Bugzilla 2.18.6, 2.20.3, 2.22.1, and 2.23.3		Documentation	Documentation	Documentation	Documentation	Documentation
Release Notes For Bugzilla 2.18.6		Documentation	Documentation	Documentation	Documentation	Documentation
Release Notes For Bugzilla 2.20.3		Documentation	Documentation	Documentation	Documentation	Documentation
Release Notes For Bugzilla 2.22.1		Documentation	Documentation	Documentation	Documentation	Documentation
Release/News Announcement for Bugzilla 2.18.6, 2.20.3, 2.22.1, and 2.23.3		Documentation	Documentation	Documentation	Documentation	Documentation
addons is sometimes triggering SSL_ERROR_INTERNAL_ERROR_ALERT (-12188)	SSL_ERROR_INTERNAL_ERROR_ALERT -12188 "Peer reports it experienced an internal error." It doesn't always.	Usability	Reliability	Reliability	Reliability	Maintenance
Editing keywords results in a "Software Error"	Software error: Undefined subroutine &main::Validate called at /var/www/html/bugz/editkeywords.cgi line 151. Create a keyword. Go back and change it's def'n Get this error happened on HEAD, landfill today.	Capability	Reliability	Reliability	Reliability	Capability
Unable to Start Up Debug Thunderbird Build Today	My Thunderbird build launches and gives me the following error before quitting: Error: Gecko:MinVersion not specified in application.ini and then the application quits. Benjamin, do you know what this means?	Reliability	Reliability	Reliability	Reliability	Reliability
Beta 2 redirects for new bookmarks and URIs	Most or all of the new bookmarks (from bug 348165) don't yet have content, but we don't want to hold up beta 2 for that, or ship beta 2 with a bunch of 404s. So we need to point these URLs someplace as a placeholder. I tried all of the URLs from 348165, and these are the ones that gave me 404s: http://www.mozilla.com/firefox/livebookmarks/ http://www.mozilla.com/firefox/community/ http://www.mozi…	Capability	Documentation	Reliability	Reliability	Migration
Need cvs lock removed on trunk - 5 tinders burning	We're seeing the following on galactica, hilo and sb-win32-tbox cvs checkout: [18:55:27] waiting for cltbld's lock in /cvsroot/mozilla/calendar/modules/ui/res/demo cvs checkout: [18:55:57] waiting for cltbld's lock in /cvsroot/mozilla/calendar/modules/ui/res/demo cvs checkout: [18:56:27] waiting for cltbld's lock in /cvsroot/mozilla/calendar/modules/ui/res/demo They're building trunk.	Requirements	Capability	Maintenance	Reliability	Performance
