# Supplementary material for: Two datasets of defect reports labeled by a crowd of annotators of unknown reliability
Source: Data Brief. 2018 Mar 28;18:840–5. doi: 10.1016/j.dib.2018.03.109 (PMC5996400; doi:10.1016/j.dib.2018.03.109)
Supplement: Supplementary file 3 — Supplementary material [file mmc3.zip › mmc3.arff]

@relation mozilla

@attribute L1 {Installability,Integrity/Security,Maintenance,Migration,Reliability,Performance,Documentation,Requirements,Usability,Capability}
@attribute L2 {Installability,Integrity/Security,Maintenance,Migration,Reliability,Performance,Documentation,Requirements,Usability,Capability}
@attribute L3 {Installability,Integrity/Security,Maintenance,Migration,Reliability,Performance,Documentation,Requirements,Usability,Capability}
@attribute L4 {Installability,Integrity/Security,Maintenance,Migration,Reliability,Performance,Documentation,Requirements,Usability,Capability}
@attribute L5 {Installability,Integrity/Security,Maintenance,Migration,Reliability,Performance,Documentation,Requirements,Usability,Capability}
@attribute actu numeric
@attribute ad numeric
@attribute agent numeric
@attribute al numeric
@attribute alw numeric
@attribute ar numeric
@attribute ba numeric
@attribute bin numeric
@attribute browser numeric
@attribute bug numeric
@attribute bugzil numeric
@attribute build numeric
@attribute calendar numeric
@attribute cc numeric
@attribute click numeric
@attribute compil numeric
@attribute compon numeric
@attribute const numeric
@attribute cont numeric
@attribute cp numeric
@attribute cr numeric
@attribute crash numeric
@attribute dat numeric
@attribute debug numeric
@attribute default numeric
@attribute definit numeric
@attribute del numeric
@attribute dhav numeric
@attribute di numeric
@attribute direct numeric
@attribute dist numeric
@attribute dl numeric
@attribute dmoz numeric
@attribute en numeric
@attribute error numeric
@attribute expect numeric
@attribute fail numeric
@attribute fil numeric
@attribute firefox numeric
@attribute framework numeric
@attribute funct numeric
@attribute ge numeric
@attribute geck numeric
@attribute gmak numeric
@attribute ha numeric
@attribute hav numeric
@attribute html numeric
@attribute http numeric
@attribute identif numeric
@attribute inclus numeric
@attribute inst numeric
@attribute installer numeric
@attribute int numeric
@attribute js numeric
@attribute lib numeric
@attribute lin numeric
@attribute linux numeric
@attribute loc numeric
@attribute mac numeric
@attribute mail numeric
@attribute mak numeric
@attribute mozil numeric
@attribute ns numeric
@attribute nstypeaheadfind numeric
@attribute nt numeric
@attribute open numeric
@attribute opt numeric
@attribute org numeric
@attribute pag numeric
@attribute pl numeric
@attribute pr numeric
@attribute profil numeric
@attribute program numeric
@attribute rel numeric
@attribute reproduc numeric
@attribute result numeric
@attribute run numeric
@attribute rv numeric
@attribute se numeric
@attribute seamonk numeric
@attribute sourc numeric
@attribute src numeric
@attribute start numeric
@attribute step numeric
@attribute string numeric
@attribute symbol numeric
@attribute templ numeric
@attribute text numeric
@attribute trunk numeric
@attribute typ numeric
@attribute user numeric
@attribute usr numeric
@attribute ver numeric
@attribute void numeric
@attribute wa numeric
@attribute warn numeric
@attribute win numeric
@attribute window numeric
@attribute work numeric
@attribute xpcom numeric

@data
Reliability,Reliability,Documentation,Capability,Documentation,1.022639,0,0.576371,0.835529,0.569429,0,0,0,2.291669,1.78452,2.200419,0,0,0,1.163605,0,0,0,0,0,0,0,0,0,0,0,0,0,0,0,0,0,0,0.951117,0.450477,0.661017,0,1.493444,0,0,0,0,0.737597,0,0,0.846231,1.563285,1.816105,0,0,0,0,0,0,0,0,0,0,0,0,0,1.000667,0,0,1.638791,1.128561,0,2.029536,0,0,1.508475,0,1.662528,1.1819,0.802087,0.891644,0,0,0.918683,0,0,0,0,0.55803,0,0,0,0,0,0,0.49169,0,0,0,1.770889,0,0,1.637786,0,0
Installability,Installability,Installability,Installability,Installability,0,0,0,0,0,0,0,0,0,0,0,0,0,0,0,0,0,0,0,0,0,0,2.927191,0,0,0,0,0,0,0,0,0,0,0,1.461758,0,2.147134,1.528772,0,0,0,1.653945,0,0,0,0,0,0,0,0,1.785149,4.467232,0,0,0,0,0,0,0,0,0,0.938615,0,0,0,0,0,0,0,0,0,0,0,0,0,0,0,0,0,0,0,0,0,0,0,0,0,0,0,0,0,0,0,0,0,0,2.750911,0,0,0
Reliability,Installability,Performance,Installability,Reliability,0,0,0,1.375682,0,0,0,0,0,0,0,0,0,0,0,0,0,0,0,0,0,2.173376,0,0,0,0,0,0,0,0,0,0,0,0,0.741702,1.088352,2.736849,0,0,0,0,0,1.21444,0,0,1.393304,0,0,0,0,0,0,0,0,0,0,0,0,2.160717,0,0,0.476257,0,0,0,2.945103,0,0,0,0,0,0,2.73732,0,0,0,1.977016,0,0,0,0,0,0,0,0,0,0,0,0,2.13586,0,0,1.785976,0,0,0,0,0,0,0
Installability,Capability,Reliability,Reliability,Reliability,0,0,0,3.389729,0,0,0,0,0,0,0,1.351852,0,0,0,0,0,0,0,5.726709,0,0,0,0,0,0,0,0,0,0,0,0,0,0,2.306147,0,0,0,0,0,0,0,0,0,0,0,0,0,0,0,0,0,0,0,0,0,0,0,0,0,0,0.740405,0,0,0,0,0,0,0,0,0,0,0,0,0,0,0,0,0,0,0,0,0,0,0,0,0,0,0,0,0,0,0,0,0,0,0,0,0,0
Capability,Installability,Maintenance,Installability,Installability,0,0,1.249174,0,0,0,0,0,0,0,0,0,0,0,0,0,2.048495,0,0,1.930206,0,0,0,0,0,0,0,0,0,0,0,0,0,0,0.976323,0,1.434093,1.618378,0,0,0,1.104687,0,0,0,0,0,0,0,0,0,1.882512,0,0,0,0,0,0,0,0,0,0,0,0,2.240916,1.543217,0,0,0,0,0,1.826441,0,0,0,0,0,0,0,0,0,0,0,0,0,0,0,0,0,0,0,0,2.350932,0,1.527828,0,3.674724,0,0,0
Capability,Reliability,Maintenance,Reliability,Reliability,0,0,0,0,0,0,0,0,0,0,0,0.938649,0,0,0,0,0,0,0,0,0,0,0,0,0,0,0,0,0,0,0,0,0,0,2.537934,0,2.954289,0,0,0,0,0,0,0,0,0,0,0,0,0,2.456226,0,0,0,0,0,0,0,0,0,0,0.814822,0,0,0,3.179089,0,0,0,3.513041,0,0,0,0,0,0,0,0,0,0,0,0,0,0,0,0,0,0,0,0,0,0,0,0,0,0,0,2.604693,0,0
Capability,Reliability,Maintenance,Reliability,Capability,0,0,0,1.810831,0,0,0,0,0,2.716591,2.05387,0,0,0,1.591119,0,0,0,0,0,0,0,0,0,0,0,0,0,0,0,0,0,0,0,0.976313,0,0,1.021072,0,0,0,1.104675,0,0,0,1.834026,0,0,0,0,1.192307,0,0,0,0,0,0,1.483257,1.79448,0,0,0,0,0,0,0,2.048472,0,0,1.705308,0,0,0,0,0,0,0,0,1.991049,0,0,0,0,0,0,0,0,0,0,0,1.561123,0,2.350906,0,0,0,0,0,1.454805,0
Capability,Reliability,Reliability,Reliability,Capability,0,0,0,0,0,0,0,0,0,0,0,0.461027,0,0,0,0,0,0,1.697387,0,0,0,1.978191,0,0,0,0,0,0,0,0,0,0,0,1.61112,0,0,0,0,0,0,0,0,0,0,0,0,0,0,0,0,0,0,5.550433,0,1.293748,0,2.378697,0,0,0,0,2.058533,0,0,0,0,0,0,0,0,0,0,0,0,0,0,0,0,0,0,0,0,0,0,0,0,0,0,0,0,0,0,0,0,0,0,0,0,0
Installability,Installability,Installability,Installability,Installability,0,0,0,0,0,0,0,3.268926,0,1.79112,0,0,0,0,0,0,0,0,0,0,0,0,0,0,0,0,0,0,0,0,0,0,0,0,1.049844,0,2.444148,1.740247,0,0,0,1.882736,0,0,0,0,0,0,0,0,4.718365,0,0,0,0,0,0,0,0,0,0,0.67412,0,0,0,0,0,0,0,0,0,0,0,0,0,1.311066,0,0,0,0,0,0,0,0,0,0,0,0,0,0,0,0,0,0,0,0,0,0,0,0
Usability,Reliability,Reliability,Capability,Usability,0.912865,2.827774,0,1.87363,0,0,0,0,0,1.087366,0,0,0,0,0,0,0,0,0,0,0,0,0,0,0,0,0,0,0,0,0,0,0,0,0,0,0,0,0,0,0,1.142985,0,0,1.646299,0,0,0,0,0,0,0,0,0,0,0,1.549794,0,1.856712,1.646299,0,0,2.105038,0,0,1.596718,0,0,0,0,0,2.9952,0,0,0,0.795932,0,0,1.299777,0,0,0,0,0.789516,0,0,0,0,0,1.835352,0,0,0,0,0,0,1.90106,0,0,0
Capability,Reliability,Capability,Capability,Reliability,0,0,0,0,0,0,0,0,0,0,0,0.774512,0,0,2.70463,0,0,0,0,0,0,0,0,0,0,0,0,0,0,0,0,0,0,0,0,0,3.863641,0,0,0,0,0,0,0,0,0,0,0,0,0,0,0,0,0,0,0,0,0,3.050308,2.70463,0,0,0,0,0,0,0,0,0,0,0,0,0,0,0,0,0,0,2.135346,0,0,0,0,0,0,0,0,0,2.820948,0,0,0,0,0,0,0,0,0,0,0
Reliability,Capability,Maintenance,Capability,Reliability,0,0,0,0,0,2.951767,0,0,0,0,0,0,0,0,0,0,0,0,0,0,0,0,0,0,0,0,0,0,0,0,0,4.870631,0,0,1.340989,0,0,0,0,0,0,0,0,0,0,0,0,0,0,0,0,0,0,0,0,0,0,0,0,0,0,0.861068,0,0,0,0,0,0,4.123567,0,0,0,0,0,0,0,0,0,0,0,0,0,0,0,0,0,0,0,0,0,0,0,0,0,0,0,0,0,0,0
Usability,Usability,Maintenance,Capability,Capability,1.025031,0,0,2.164863,0.570761,1.987807,1.602402,0,0,0,0,0,0,0,1.166326,0,0,0,0,0,2.214418,2.097065,0,0,0,0,1.784945,0,0,0,0,0,0,0,0,0.662563,0,1.73789,0,0,1.627221,0,0,0,0,0.848211,1.566941,0,0,0,0,0,1.323101,0,0,0,1.097957,0,0,0,0,0.579868,0,0,0,1.1312,0,0,0,0,0,1.338808,0,0,0.803963,1.127761,0,0,0.920832,0,0,0,0,0.559336,0,0,0,0,0,0,0.985679,0,1.08726,0,0,0,1.346813,0,1.690212,0
Reliability,Reliability,Maintenance,Reliability,Reliability,0,0,0,1.172252,0,0,0,0,0,1.078281,0,0.740976,0,0,0,0,0,0,0,0,0,2.935329,2.00598,0,0,0,0,0,0,0,0,3.638405,0,0,0,0,0,1.047655,0,0,0,0,0,0,1.632544,1.881775,0,0,0,0,0,0,0,0,0,0,0,0,0,1.632544,0,0,0,0,0,0,0,0,0,0,0,0,0,0,0,0,0,0,1.288918,0,0,0,0,0,0,0,0,0,0,0,0,0,0,0,1.567588,0,2.987935,0,0,0
Capability,Usability,Maintenance,Requirements,Capability,0,0,0,0,0,0,0,0,0,0,0,0.428003,0,0,3.470369,0,0,0,1.575801,0,2.8377,0,0,0,0,0,0,0,0,0,0,0,0,0,0.578621,0.849051,0,0,0,0,0,0,0,0,1.494607,0,0,0,0,0,0,0,0,1.993393,0,1.201075,1.406994,0,0,0,0,0,0,0,0,1.449594,0,0,0,0,0,3.983582,0,0,0,0,0,0,0,0,0,0,0,0,0,0,0,0,0,0,0,0,0,0,0,0,0,0.749344,0,0
Requirements,Capability,Maintenance,Requirements,Capability,0,0,0,1.09862,0,0,0,0,0,0,0,0,0,0,0,0,0,0,0,4.797798,1.832787,0,0,0,0,0,0,0,0,0,0,0,0,0,0,0,0,2.7564,0,0,0,1.062242,0,0,0,0,0,0,0,0,0,0,0,0,0,0,0,0,0,0,0,0.602823,0,0,0,0,0,0,0,0,0,0,0,0,0,0,0,1.002247,0,0,0,0,0,0,0,0,0,0,0,0,0,0,0,0,2.328507,0,0,0,0,2.979697
Usability,Reliability,Maintenance,Reliability,Maintenance,0,0,0,0,0,0,0,0,0,0,0,0.462437,0,0,2.559476,0,2.079024,0,1.702576,0,0,0,1.984238,0,0,0,0,0,0,0,0,0,0,0,0,0,0,0,0,0,0,1.121151,0,0,1.61485,0,0,0,0,0,0,0,0,4.307528,0,1.297703,0,1.505378,0,0,0,0,0,0,0,0,0,0,0,0,0,0,0,0,0,0,0,0,0,0,0,0,0,0,0,0,0,0,0,0,0,0,0,0,2.457639,0,0,1.283233,0,0
Capability,Usability,Maintenance,Reliability,Reliability,0,0,0,0,0,0,0,0,0,1.105087,2.159731,0,0,2.430083,0,0,0,0,0,0,0,0,0,0,0,0,0,0,0,0,0,0,0,0,1.818419,0,0,0,0,0,0,0,0,0,0,0,2.247823,2.611349,0,0,0,0,0,2.231492,0,3.774592,0,0,0,0,0,0.659216,0,0,0,0,0,2.312649,0,0,0,0,0,0,0,0,0,0,0,0,0,0,0,0,0,0,0,0,0,0,0,0,0,0,0,0,0,0,0,0
Reliability,Reliability,Reliability,Reliability,Reliability,0,0,0,0,0,0,0,0,0,0,0,0.506068,0,0,2.800967,0,0,0,0,0,2.116946,4.009516,0,0,0,0,0,0,0,0,0,0,0,0,0,1.003913,0,0,0,0,0,0,0,0,0,0,0,0,0,0,0,0,0,0,0,0,0,0,0,3.534427,0,0.696286,0,0,0,1.713991,0,0,0,0,0,0,0,0,0,0.85439,0,0,0,0,0,0,0,0.847503,0,0,0,0,0,0,0,0,0,0,0,0,2.040686,0.88602,0,0
Reliability,Reliability,Reliability,Reliability,Reliability,0,2.76479,0,0,0,1.371672,0,0,0,0,0,0.460942,0,4.675712,1.60963,0,0,0,0,0,0,3.651984,0,0,0,0,0,0,0,0,0,0,0,0,0,0,0,0,0,0,0,0,0,0,0,1.170603,0,0,0,0,0,0,0,0,0,0,0,0,0,1.60963,0,0,0,0,0,0,0,0,0,0,0,0,0,0,0.70004,0,0,0,0,0,0,0,0,0,0,0,0,0,0,0,0,0,0,0,0,0,0,0,0,0
Installability,Reliability,Maintenance,Installability,Reliability,0.944983,0,0.844156,0,0.83399,1.45228,0,0,3.356394,0,1.387962,0.48803,0,0,0,0,0,0,0,0,0,0,0,0,0,0,0,0,0,2.772626,0,0,0,0,1.045713,0.96813,0,0,0,0,0,0,0,0,0,0,0,0,0,0,1.277061,0,0,0,0,0,0,0,0,0,0,0.847297,0,0,0,0,0,0,0,0,0,1.956251,0,0,1.174742,1.305908,2.787362,0,0,0,0,0,1.580978,0.817295,0,0,0,0,0,0,1.141382,0,0,0,0,0,0,1.708876,0,0
Capability,Capability,Maintenance,Reliability,Capability,0,0,0,1.520426,0,0,0,0,0,3.615186,2.73325,0.606358,0,0,0,0,0,0,0,0,0,0,0,0,0,0,0,0,0,0,0,0,0,0,0,0,0,2.153682,0,0,0,0,0,0,0,0,0,0,0,0,0,0,0,0,0,0,0,0,0,0,0,0.834272,0,0,0,0,0,0,2.520718,3.596899,0,0,0,0,0,0,0,0,0,0,0,0,0,0,0,0,0,0,0,0,0,0,0,0,2.033182,0,0,0,0,0
Reliability,Reliability,Reliability,Reliability,Reliability,0.801522,0,0.716002,0,0.707379,0,0,0,0,0.95474,1.177251,0,0,0,0,0,0,0,0,0,0,0,0,0,0,0,3.50624,0,0,0,0,0,0,0,0,0.821155,0,2.153872,0,0,0,0,0,0,0,1.051239,1.942005,0,0,0,0,0,0,0,0,0,0,0,0,0,0,1.077999,1.848285,0,0,0,0,0,3.995596,0,0,0,0,0,0.9964,1.107653,0,0,0,0,0,0,0,0.693219,0,0,0,0,0,0,0.610806,0,0,0,1.387985,0,0,0,0,0
Installability,Installability,Installability,Installability,Installability,0,0,0,0,0,0,0,0,0,0,0,0.567111,0,0,0,0,0,0,0,0,0,0,0,0,0,0,0,0,0,0,0,0,0,0,1.78018,0,0,1.270871,0,0,0,2.179208,0,0,0,0,0,0,0,0,4.166107,0,0,0,0,0,0,1.846127,0,0,0,0,4.013453,0,0,0,0,0,0,0,0,0,0,0,0,0,0,0,0,0,0,0,0,0,0,0,0,0,2.065547,0,0,0,0,0,0,0,0,0.992893,0,0
Capability,Capability,Reliability,Reliability,Capability,0,0,0,0,0,0,0,0,0,5.322843,4.141033,0,0,0,0,0,0,0,0,0,0,0,0,0,0,0,0,0,0,0,0,0,0,0,0,0,0,0,0,0,0,0,0,0,0,0,0,0,0,0,0,0,0,0,0,0,0,0,0,0,0,0,0,0,0,0,0,0,0,0,0,0,0,0,0,0,0,0,0,0,0,0,0,0,0,0,0,0,0,0,0,0,0,0,0,0,0,2.549246,0,0
Capability,Usability,Migration,Capability,Migration,0,0,0,0,0,0,0,0,0,0,0,3.693042,0,0,0,0,0,0,0,0,0,0,0,0,0,0,0,0,0,0,0,0,0,4.196186,0,0,0,0,0,0,0,0,0,0,0,0,0,0,0,0,0,0,0,0,0,0,0,0,0,0,0,2.022668,0,0,0,0,0,0,0,0,0,0,0,0,0,0,0,0,0,0,0,0,0,0,0,0,0,0,0,0,0,0,0,0,0,0,0,4.07943,0,0
Reliability,Reliability,Maintenance,Reliability,Reliability,0,3.991643,0,0,0,0,0,0,0,0,0,0.665481,0,0,2.32389,0,0,0,0,0,0,4.178375,0,0,0,0,0,0,0,0,0,0,0,0,0,0,0,0,0,0,0,0,0,0,0,0,0,0,0,0,0,0,0,0,0,0,0,0,2.620905,0,0,0,0,0,0,0,0,0,0,0,0,0,0,0,0,0,0,0,0,0,0,0,0,0,0,0,0,0,2.423833,0,0,0,0,0,0,0,0,0,0,0
Reliability,Reliability,Reliability,Reliability,Reliability,0,1.572531,0,1.041929,0,1.236535,0,0,0,0,0,0,0,2.107531,0,0,0,0,0,0,0,2.609,0,1.855382,0,0,0,0,0,0,0,0,0,0.748327,0,0,0,0.931184,0,0,0,1.596736,0,0,0,0,0,0,0,0,0,0,0,1.935299,0,1.166072,0,0,3.273015,0,0,0,0,0,0,0,0,0,2.737891,0,0,1.665637,0,0,0,0,0,0,0,0,0,0,0,0,0,0,0,0,0,0,0.613152,0,0,0,0,0,0,0,1.326735,0
Installability,Maintenance,Maintenance,Installability,Maintenance,0,0,0,0,0,0,0,0,0,0,0,1.384647,0,0,0,0,0,0,0,0,0,0,0,0,0,0,0,0,0,0,0,0,0,0,0,0,0,0,0,0,0,0,0,0,0,0,0,0,0,0,0,0,0,0,0,0,0,0,3.440613,0,0,0,6.182589,0,0,0,0,0,0,0,0,0,0,0,0,0,0,0,0,0,0,0,0,0,0,0,0,0,0,0,0,0,0,0,0,0,0,0,0,0
Reliability,Maintenance,Migration,Capability,Migration,0,0,0,0,0,0,0,0,0,0,3.445287,0,0,0,0,0,0,0,0,0,0,0,0,0,0,0,0,0,0,0,0,0,0,0,1.03329,0,0,0,0,0,0,0,0,0,0,0,0,2.62828,0,0,0,0,0,0,0,0,0,0,0,0,0,1.051607,0,0,0,0,0,0,0,0,0,0,0,0,0,0,0,0,0,0,0,0,0,0,0,0,0,0,0,0,0,0,0,0,2.562844,0,3.082069,0,3.867909,0
Requirements,Installability,Maintenance,Requirements,Maintenance,0,0,0,0,0,0,0,0,0,0,0,0.769359,0,0,0,0,0,0,0,0,0,0,0,0,0,0,0,0,0,0,0,0,0,0,0,0,0,0,0,0,0,1.865265,0,0,0,0,0,0,0,0,0,0,0,0,0,0,0,0,4.802457,0,2.787215,0.667864,0,0,0,0,0,0,0,0,0,0,0,0,0,0,0,0,0,0,3.218321,0,0,0,0,0,0,0,0,0,0,0,2.504507,0,0,0,0,0,0,0
Usability,Capability,Maintenance,Requirements,Usability,0,0,0,0,0,0,0,0,0,4.722267,0,0,0,0,0,0,0,0,3.769014,0,0,0,0,0,0,0,0,0,0,0,0,0,0,0,0,0,0,0,0,0,0,3.933726,0,0,0,0,0,0,0,0,0,0,0,0,0,0,0,0,0,0,0,0,0,0,0,0,0,0,0,0,0,0,0,0,0,0,0,0,0,0,0,0,0,0,0,0,0,0,0,0,0,0,0,0,0,0,0,0,0,0
Reliability,Installability,Reliability,Installability,Reliability,0.708288,0,0.632716,0,0.625096,1.725263,0,1.539784,1.25785,0,1.040312,0.36579,0,0,0,0,0,0,0,0,0,0,0,0,0,0,0,0,0,1.311167,0,0,0,0.658752,0.783788,1.150107,0,0,0,0,0,0.886838,0.809704,0,0,0,0,0,0,0,0,0,0,0,0,1.026492,1.905885,0,0,0,0,0.891433,0,0,0,1.238887,0,0,0,0,0,0,1.825054,0,0.880498,0.97881,2.089197,0,1.008492,0,0,0,2.751442,0.612583,0,0,0,1.954867,0,2.257054,0.539757,0,0,0,0,0,0,1.015046,1.167924,0
Installability,Installability,Integrity/Security,Installability,Installability,0,0,0,1.149419,0,0,0,0,0,0,0,0,0,0,0,0,0,0,0,0,1.917533,0,1.966907,0,0,0,0,0,0,0,0,0,0,0,1.60193,0,2.28671,1.027249,0,0,0,0,0,0,0,0,0,0,0,0,1.901194,3.001728,0,0,0,1.286369,0,0,0,0,0,0.795851,0,0,0,0,0,1.395994,0,0,0,0,3.624972,0,0,0,0,0,1.263812,0,0,0,1.484984,0,0,0,0,0,0,0,0.676407,0,0,0,0,0,0,0,0,0
Maintenance,Migration,Maintenance,Requirements,Maintenance,0,0,0,1.00054,0,1.187415,0,0,0,0,0,0,0,0,0,0,0,0,0,0,0,0,0,0,0,0,0,0,0,0,0,0,0,0,0,0,0,0,0,0,0,0,0,0,0,0,0,1.372129,0,0,0,0,0,0,5.071174,1.119752,0,0,0,0,0,0.549006,0,0,0,0,0,1.215178,0,1.493408,0,0,0,0,0,0.673668,0,0,0,2.728659,1.669165,1.757769,0,0,0,0,0,0,0,0,0,0,0,0,0,0,0,0,0,1.712144
Capability,Reliability,Requirements,Requirements,Migration,0,0,0,0.705461,0,0,0,0,0,0,0,0,0,0,0.982465,0,0,2.636037,0,0,2.732665,1.114525,1.913364,1.256227,0,0,1.503564,0,0,0,0,0,0,0,0,0,0,0,0,0,0,0.682101,0,0,0,0,0,0,0,0,0,0,1.766481,0,0,2.622711,0,0,0,0,0,0.387093,1.991073,0,0,0,0,0,0,0,0,3.574902,0,0,0,0,0,0,0,0,0,0,0,0,0,0,0,0,0,0,0,0,0,0,0,0,0,0,0,0
Requirements,Reliability,Maintenance,Requirements,Maintenance,0,0,0,0,0,0,0,0,0,0,0,0,0,0,0,0,0,0,0,0,0,0,0,0,0,0,0,0,0,0,0,0,0,1.473114,0,0,0,0,0,0,0,0,0,0,0,0,0,0,0,3.078426,0,0,0,0,0,0,0,0,0,0,0,0,5.788915,0,0,0,0,0,0,0,0,0,0,0,0,0,0,0,0,0,0,0,0,0,0,0,0,0,0,0,0,0,0,0,0,0,0,0,2.611735,0
Capability,Capability,Requirements,Requirements,Requirements,0,0,0,0,0,0,0,0,0,3.542019,0,0,0,0,3.383488,0,0,0,0,0,0,0,0,0,0,0,0,0,0,0,0,0,0,1.744915,0,0,0,3.441416,0,0,0,0,2.144759,0,0,0,0,0,0,0,0,0,0,0,0,0,0,0,0,0,0,0.841093,0,0,0,0,0,0,0,0,0,0,0,0,0,0,0,2.2164,0,0,0,0,0,0,0,0,0,0,0,0,0,0,0,0,0,0,0,1.696364,0,0
Requirements,Maintenance,Integrity/Security,Maintenance,Maintenance,0,0,0,1.109275,0,0,0,0,0,0,0,0,0,0,0,0,0,0,0,0,0,0,0,0,0,0,0,0,0,0,0,0,0,0,0,0,0,2.562658,0,0,0,1.072543,0,0,0,0,0,0,0,0,0,0,1.752491,5.326026,0,0,0,1.440113,0,0,0,1.078102,0,0,0,0,0,2.135322,0,0,0,0,0,0,0,0,0,0,0,0,0,1.948796,0,0,0,0,0,0,0,0,0,0,0,0,0,0,0,0,0,0
Reliability,Reliability,Reliability,Reliability,Reliability,0,0,0,0,0,0,0,0,0,0,0,0.559033,0,0,0,0,0,0,0,0,0,3.510019,0,0,0,0,0,0,0,0,0,0,0,0,0,0,0,0,0,0,0,0,0,0,0,0,0,0,0,0,0,0,0,0,0,0,1.837736,0,2.201676,1.95217,0,0,0,0,0,1.893377,0,0,0,0,0,0,0,0,0,0,0,0,0,0,0,0,0,0,0,0,0,0,4.072254,2.176348,0,0,0,0,0,0,0,1.551283,0,0
Capability,Maintenance,Maintenance,Reliability,Maintenance,0,0,0,0,0,0,0,0,0,0,0,0,0,0,0,0,0,0,0,2.463591,2.432725,0,0,0,0,0,0,0,0,0,0,0,0,0,0,0,1.830384,0,0,0,0,1.409951,0,0,0,1.476917,0,0,0,0,0,0,0,0,0,0,0,0,0,0,0,0,0,0,0,0,0,0,0,5.053836,2.632722,0,0,0,0,0,0,0,0,0,0,0,0,0,0,0,0,0,0,0,0,0,0,0,0,0,0,0,0,0
Usability,Maintenance,Migration,Usability,Migration,0,0,0,0,0,0,0,0,0,0,0,0,0,0,0,0,0,0,0,0,0,0,0,0,0,0,0,0,0,0,0,0,0,0,0,0,0,0,0,0,0,0,0,0,0,2.200546,0,0,0,0,0,0,0,0,0,0,0,0,0,0,0,1.192189,0,0,0,0,0,4.182414,0,3.242998,0,0,0,0,0,0,3.122444,0,0,0,0,0,0,0,0,0,0,0,0,0,0,0,2.820721,0,0,0,0,0,0,0
Reliability,Reliability,Reliability,Reliability,Reliability,0,0,0,1.102583,0,0,0,0,3.908643,1.014197,0,0,0,0,1.535519,0,0,0,0,0,0,3.483839,0,0,0,0,0,0,0,0,0,0,0,0.79189,0,0,0,0,0,0,0,0,0.97335,0,0,0,0,0,0,0,0,0,0,0,0,0,0,0,0,3.969259,0,0.763422,0,0,0,0,0,0,0,0,0,0,0,0,0.667809,0,0,1.005863,0,0,0,0,0,0,0,0,0,0,0,0,0,0,0,0,0,0,0,0.769856,0,0
Usability,Capability,Capability,Requirements,Requirements,0,0,0,0,0,0,0,0,0,3.349955,0,0,0,0,0,0,0,0,0,0,0,0,0,0,0,0,0,0,0,0,0,0,0,0,0,0,0,0,0,0,0,0,0,0,0,0,0,0,0,0,0,0,0,0,0,0,0,0,0,3.200021,0,0,0,0,0,0,0,0,0,0,0,0,0,3.250334,0,0,0,0,0,0,0,0,2.968603,0,0,0,0,0,3.337643,0,0,0,0,0,0,0,0,0,0,0
Capability,Installability,Maintenance,Installability,Maintenance,0,0,1.044127,0,1.031553,1.796309,0,2.540999,0,0,1.716754,0.603639,0,0,0,0,0,0,0,0,0,0,0,0,0,0,0,0,0,2.163729,0,0,0,1.087093,1.632128,0,0,2.144023,0,0,0,1.463487,0,0,0,0,0,0,0,0,0,0,0,0,0,0,1.984369,0,0,0,0,1.354536,0,0,0,2.04445,0,0,0,0,0,0,0,0,1.453025,0,0,0,0,0,0,0,1.955494,1.010903,0,0,0,0,0,0,0.890723,0,1.965036,0,0,0,0,0,0,0
Requirements,Maintenance,Requirements,Requirements,Requirements,0,0,0,2.856432,0,0,0,0,0,0,0,0,0,0,0,0,5.121476,0,4.194133,0,0,0,0,0,0,0,0,0,0,0,0,0,0,0,0,0,0,0,0,0,0,0,0,0,0,0,0,0,0,0,0,0,0,0,0,0,0,0,0,0,0,0,0,0,0,0,0,0,0,0,0,0,0,0,0,0,0,0,0,0,0,0,0,0,0,0,0,0,0,0,0,0,0,0,0,0,0,0,0,0
Capability,Reliability,Migration,Requirements,Migration,0,0,0,3.620349,0,0,0,0,0,3.330132,0,1.443825,0,0,0,0,0,0,0,0,0,0,0,0,0,0,0,0,0,0,0,0,0,0,0,0,0,0,0,0,0,3.500468,0,0,0,3.666723,0,0,0,0,0,0,0,0,0,0,0,0,0,0,0,0,0,0,0,0,0,0,0,0,0,0,0,0,0,0,0,0,0,0,0,0,0,0,0,0,0,0,0,0,0,0,0,0,0,0,0,0,0,0
Usability,Reliability,Maintenance,Reliability,Reliability,0,0,0,0,0,0,0,0,0,0,0,0,0,0,0,0,0,0,0,0,2.174759,0,2.230757,0,0,0,0,0,0,0,0,0,0,0,1.631948,0,0,0,0,0,0,1.26044,0,0,0,0,0,0,0,0,0,0,0,4.842688,0,0,0,1.692404,0,0,0,0,2.321356,0,0,0,0,0,0,0,0,0,0,0,0,0,0,0,0,0,0,0,0,0,2.513384,0,0,0,0,0,0,0,0,0,0,0,0,0,0,0
Requirements,Reliability,Requirements,Requirements,Performance,0,0,0,0,0,0,0,0,0,4.016057,0,0,0,0,0,0,0,0,0,0,0,0,0,0,0,0,0,0,0,0,0,0,0,0,0,0,0,0,0,0,0,0,0,0,0,0,0,5.98755,0,0,0,0,0,0,0,0,0,0,0,0,0,0,0,0,0,0,0,0,0,0,0,0,0,0,0,0,0,0,0,0,0,0,0,0,0,0,0,0,0,0,0,0,0,0,0,0,0,0,0,0
Reliability,Reliability,Reliability,Reliability,Reliability,0.648702,2.943833,0.579487,0.840047,0.572508,0,0,0,1.15203,0,0.952793,0.335017,0,0,0,0,1.506172,0,0,0,0,3.081548,0,0,0,0,0,0,0,0,0,0,0,0.603333,0,0.664591,0,0.750759,0,0,0,0,0.741585,0,0,0,0,0,0,0,0,0,1.32715,0,0,0,1.101318,0,0,2.716414,0,0.675267,0,0,0,1.798398,0,0,0,0,0,0,0,0,0.806424,0.896465,0,0.766356,0,0,0,0,0,0.561048,0,0,0,0,0,1.304241,0.494348,0,0,0,2.608333,0,0,0.586545,0,0
Usability,Usability,Maintenance,Usability,Usability,0,0,0,2.426951,0,1.966071,0,0,0,0,0,0,0,0,0,0,0,0,0,0,0,0,0,0,0,0,0,0,0,0,0,0,0,0,0,0,0,0,0,0,0,0,0,0,0,0,0,0,0,0,0,0,0,0,0,0,0,0,0,2.911294,1.510142,0,0,0,0,1.411808,0,0,0,0,0,0,0,1.478534,0,0,0,0,0,0,0,0,0,0,0,0,0,5.17261,0,0,0,0,0,0,0,0,0,0.729811,0,0
Installability,Installability,Installability,Installability,Installability,0,0,0,0,0,0,0,0,0,0,0,0.589623,0,0,0,0,0,0,0,0,0,2.335756,0,0,0,0,0,0,0,0,0,0,0,1.061852,1.2634,0,2.941328,0,0,0,0,0,0,0,0,0,0,0,0,0,2.44545,3.861035,0,0,0,0,0,0,2.322151,0,0,0,0,0,0,0,0,0,0,0,0,0,0,0,0,0,0,0,0,0,0,0,0,0,0,0,0,0,2.147542,0,0,0,0,0,1.977068,0,0,0,0,0
Reliability,Installability,Maintenance,Reliability,Reliability,0.723288,0,0.646115,1.484528,0.638334,0,0,0,0,0,1.062342,0,0,0,2.067437,0,0,0,0,0,0,2.345337,0,0,0,0,0,0,0,0,0,3.668348,0,0,1.009975,0.741004,0,0,0,0,0,0,0,0,2.067437,0.948631,0,0,0,0,0,0,0,0,0,0,0,0,0,0,0,1.162458,0,0,0,0,0,0,0,0,0,0,0,0,0.899144,0.999538,1.346051,0,0,0,0,0,1.917925,0.625555,0,0,0,0,0,0,0.551187,0,1.927285,0,1.252508,0,1.506262,0.653985,0,0
Capability,Reliability,Maintenance,Requirements,Requirements,0,1.928652,0,0,0,0.758282,0,0,0,0.587725,0,0,0,0,0.889829,0,1.145603,0,0,0,0,0,1.732956,0,0,0,0,0,0,0,0,0,0,0,0.890488,0,0,0.571032,0,0,1.241461,0,0,0,0,0,3.09025,2.034567,0,0,0,0,0,3.0678,0,1.430145,0,1.314738,0,0,0.923142,0,1.803337,0,0,0,0,0,1.059307,0.953689,0,0,0,0.90382,0,0,0,0,0,0,1.065927,0,0,0,1.952514,0,0,0,0,0,0,0,0,0,0,0,0,0.892259,0,0
Capability,Capability,Maintenance,Reliability,Capability,0,0,0,0,0,1.247716,0,0,0,0.967072,2.768799,0.419287,0,0,0,0,0,0,0,0,0,0,0,0,1.764977,0,0,0,0,0,0,0,0,0,0,0.831761,0,0,0,0,2.042763,0,0,0,0,0,3.117763,1.44181,0,0,0,0,0,0,0,0,0,0,0,0,0,0.576886,0,0,0,1.420074,0,1.276888,1.743037,1.569248,0,0,0,0,0.636779,1.121961,0,0,0,0,0,0,0,0.702173,0,0,0,0,0,1.632308,0.618696,0,0,0,0,0,2.679771,0,0,0
Reliability,Reliability,Maintenance,Reliability,Reliability,0,0,0,0,0,0,0,0,2.26952,0,0,0.65999,0,0,0,0,0,0,0,0,0,0,0,2.946923,0,0,0,0,0,0,0,5.136456,0,0,0,0,0,0,0,0,0,1.600108,0,0,0,0,0,0,0,0,0,0,0,0,0,0,0,0,0,0,0,0,0,0,2.047937,0,0,0,0,0,0,0,0,0,0,0,0,0,0,0,0,0,2.138045,0,0,0,0,0,0,0,0,0,0,0,0,0,0,0,0,0
Reliability,Reliability,Reliability,Reliability,Reliability,0,0,0,0,0,0,0,0,0,0,0,0.509731,0,0,1.780004,0,0,0,0,0,2.132267,3.200463,0,0,0,0,0,0,0,0,0,0,0,0,0,0,0,0,0,0,0,0,0,0,0,0,0,0,0,0,0,0,0,0,0,0,0,0,2.007506,0,0,0,0,0,0,1.726396,0,0,0,0,0,4.744254,0,0,0,0,0,0,0,0,0,0,0,0,0,0,0,0,1.856556,0,0,0,0,0,0,0,0,0.892432,0,0
Usability,Capability,Reliability,Reliability,Reliability,0,0,0,0,0,0,0,0,0,3.392785,3.31535,0.735494,0,0,0,0,0,0,0,0,0,0,0,0,0,0,0,0,0,0,0,0,0,0,0,0,0,0,0,0,0,0,0,0,0,0,0,0,0,0,0,0,0,0,0,0,0,0,0,0,0,1.276934,0,0,2.282224,0,0,0,0,0,0,0,0,0,0,0,0,0,0,0,0,0,0,0,0,0,0,0,0,0,0,0,0,0,0,0,4.700731,0,0,0
Capability,Capability,Performance,Reliability,Capability,0,0,0,0,0,3.171503,0,0,0,0,0,0,0,0,0,0,0,0,0,0,0,0,0,0,0,0,0,0,0,0,0,0,0,0,1.440815,0,5.316549,0,0,0,0,0,0,0,0,0,0,0,0,0,0,0,0,0,0,0,0,0,0,0,0,0,0,0,0,0,0,0,0,0,0,0,0,0,0,0,0,0,0,0,0,0,0,0,0,0,0,0,0,0,0,0,0,0,0,0,0,0,3.402852,0
Reliability,Reliability,Reliability,Reliability,Reliability,0.798245,0,0.713074,1.0337,0.704486,0,0,0,0,0,1.172437,0,0,0,1.439588,0,0,0,0,0,0,3.791926,0,0,0,0,0,0,0,0,0,0,0,0.742417,0,0.817797,0,0,0,0,0,0,0.91254,0,0,0,0,0,0,0,0,0,0,0,0,0,1.355201,0,0,2.879177,0,0.357864,0,0,0,3.241952,0,0,0,0,0,0,0,0,0.992326,1.103124,0,0.943022,0,0,0,0,0,0.690384,0,0,0,0,0,0,0.608309,0,0,0,0,0,0,2.165279,0,0
Requirements,Requirements,Maintenance,Requirements,Maintenance,0,0,0,3.163572,0,1.877222,0,0,0,0,0,0,0,0,0,0,0,0,0,0,0,0,0,0,0,0,0,0,0,0,0,4.909505,0,0,0,0,0,0,0,0,3.073392,0,2.213219,0,0,0,0,0,0,0,0,0,0,0,0,0,0,0,0,0,0,0,0,0,0,0,0,0,0,0,0,0,0,0,0,0,0,0,0,0,0,0,0,0,0,0,0,0,0,0,0,0,0,0,0,0,0,0,0,0
Usability,Capability,Reliability,Requirements,Usability,0,0,0,1.746077,0,2.072198,0,0,0,0,0,0,0,0,2.431684,0,0,0,0,0,0,0,0,0,2.931262,0,0,0,0,0,0,0,0,0,0,0,0,0,0,0,0,0,0,0,2.431684,1.768443,0,0,0,0,0,0,0,0,0,0,2.289141,0,0,2.431684,0,0,0,0,0,0,0,0,0,0,3.15239,0,0,0,0,0,0,0,0,0,0,0,0,0,0,0,0,0,0,0,0,0,0,0,0,0,0,0,0,0
Installability,Installability,Installability,Installability,Installability,0,0,0,0,1.147482,0,0,0,0,0,0,0.671478,0,0,0,0,0,0,0,0,0,0,0,0,0,0,0,0,0,0,0,0,0,0,1.438791,0,0,1.504753,0,0,0,0,0,0,0,1.705279,0,0,0,0,4.079863,0,0,0,0,0,0,2.185874,0,0,0,0,0,0,0,0,3.018832,0,0,0,0,0,0,0,0,0,0,0,0,0,0,0,0,0,0,0,0,0,2.445675,0,0,0,0,0,2.251535,0,0,1.175617,0,0
Reliability,Reliability,Maintenance,Reliability,Reliability,0.310596,0,0.277456,0,0.274115,0,0,2.759939,0,0,0.456194,0,0,0,0,0,0.72115,0,0,0,0,0,0.688272,1.13519,0,0,0,0,0,0,1.790738,0,0,0.288874,0.216853,0.318204,0,0,0,0,0,0.388893,0,0,0,0,0,0,0,0,0.419743,0,0,0,2.178473,0,2.155348,2.394129,0,0,0,0.785875,0,0,0,0.543272,0.72115,0,0,0,0,0,0.800316,0,0.386113,0.429224,1.156049,0,0.44224,0,0,0,1.647201,0.268628,0,0,0,0,0,0,0.664479,3.400696,0,0,0,0,0,0,2.000928,0
Reliability,Reliability,Reliability,Reliability,Reliability,0,0,0,0,0,0,0,0,0,0,0,0.743415,0,0,0,0,0,0,0,0,0,4.667702,0,0,0,0,0,0,0,0,0,0,0,0,0,0,0,0,0,0,0,0,0,0,0,0,0,0,0,0,0,0,0,0,0,0,0,0,0,0,0,0,0,0,0,0,0,0,0,0,0,4.723113,0,0,0,0,0,0,0,0,0,0,0,0,0,0,0,0,2.707687,0,0,0,0,0,0,0,0,0,0,0
Capability,Installability,Reliability,Reliability,Reliability,0,0.690608,0,0,0,0,0,0,0.627525,1.334231,0.518998,0.182488,0,1.466984,0,0,0,4.879897,0,0,0,1.145794,0,0,0,0,0,0,0,0,0,0,0,0,0,0,0,0.648167,0,0,0,0,0,0,0,0,0,0.627525,0,0.686778,0,0,2.500877,0,0,2.512837,0,0.941558,0,0,0,0.251081,0,0,0,0,0,0.555746,0,0,0,0,0,0,0,0,0.657601,0,0,0,0,0,0.591172,0,0,0,0,0,1.053467,1.994448,0.625243,0,0,0,0.611902,0,0,0,0,0
Installability,Installability,Installability,Installability,Installability,0,0,0,0,0,0,0,2.260012,0,0,0,0.536888,0,0,0,0,0,0,0,0,0,0,0,0,0,0,0,0,0,0,0,0,0,0,1.451645,0,1.689791,1.203141,0,0,0,1.301653,0,0,0,0,0,0,0,0,1.40491,3.515705,0,0,0,0,0,0,3.351336,0,0,0.466061,0,0,0,0,0,0,0,0,0,0,0,0,0,0,1.93469,0,1.480211,0,0,0,0,0,0,0,0,0,1.955467,0,0,0,0,0,0,0,0,0,1.714215,0
Installability,Installability,Installability,Installability,Installability,0,0,0,0,0,0,0,0,0,0,0,0.449048,0,0,0,0,2.018833,0,0,0,0,0,1.926791,0,0,0,0,0,2.258789,0,0,0,0,0,0.962186,0,2.240071,1.006298,0,0,0,1.088692,0,0,1.568097,0,0,0,0,0,2.728393,2.940507,0,0,0,0,0,0,1.768515,0,0,0,0,0,0,0,0,0,0,0,0,0,0,0,0,0,0,0,0,0,0,0,0,0,0,0,0,0,0,0,0,0,0,0,3.011411,0,0,0,0,0
Capability,Capability,Maintenance,Requirements,Capability,0,0,0,0,0,2.179315,0,0,0,0,0,0.732345,0,0,0,0,0,0,0,0,3.06349,0,0,0,0,0,0,0,0,0,0,0,0,0,0,0,0,0,0,0,0,0,0,0,0,0,0,0,0,0,0,0,0,0,0,0,0,0,0,0,2.653124,0,0,0,0,0,0,0,0,0,3.315344,0,0,0,0,0,0,0,0,0,0,0,0,0,0,0,0,0,0,0,0,0,0,0,3.892081,0,0,2.032213,0,0
Capability,Reliability,Reliability,Requirements,Reliability,0.713543,0,0,0,0,0,0,0,0,0,0,0.584066,0,0,0,0,1.656723,0,1.356741,0,0,0,1.581191,0,0,0,0,0,0,0,0,0,0,0,1.156747,0.731021,0,0.825802,0,0,0,0,0,0,1.286834,0.93585,1.728841,0,0,0,0,0,1.459807,3.432563,0,1.639022,0,1.199599,0,0,0,0,2.607911,0,0,2.496158,0,0,0,0,0,0,0,0,0.559654,0,0,0,0,0,1.541499,0,0,0,0,0,0,0,0,0,0,0,0,0,0,0,1.485969,0,0,0
Installability,Installability,Installability,Installability,Installability,0,0,0,0,0,0,0,0,0,0,0,0.658293,0,0,0,0,0,0,0,0,0,0,0,0,0,0,0,0,0,0,0,0,0,0,1.779901,0,0,2.950409,0,0,0,0,0,0,0,0,0,0,0,0,5.167795,0,0,0,0,0,0,2.142952,0,0,0,0,0,0,0,0,0,0,0,0,0,0,0,0,0,0,0,0,0,0,0,0,0,0,0,0,0,0,0,0,0,0,0,0,0,0,2.65452,1.152532,0,0
Installability,Installability,Installability,Installability,Installability,0,0,0,0,0,0,0,0,0,0,0,0,0,0,0,0,0,0,0,0,0,0,0,0,0,0,0,0,0,0,0,0,0,0,3.50079,0,0,0,0,0,0,0,0,0,3.498201,0,0,0,0,0,5.242759,0,0,0,0,0,0,0,0,0,0,0,0,0,0,0,0,0,0,0,0,0,0,0,0,0,0,0,0,0,0,0,0,0,0,0,0,0,0,0,0,0,0,0,0,0,0,0,0,0
Requirements,Requirements,Requirements,Requirements,Requirements,0,0,0,0,0,2.989735,0,0,2.179747,2.317265,0,0,0,0,0,0,0,0,0,0,2.651614,0,0,0,0,0,0,0,0,0,0,0,0,0,0,0,0,0,0,0,0,0,0,0,0,0,0,0,0,0,0,0,0,0,0,0,0,0,0,2.213551,0,0.550261,0,0,0,0,0,0,0,0,4.548218,0,0,0,0,0,0,0,0,0,0,0,0,0,0,0,0,0,0,0,0,0,0,0,0,0,0,0,0,0
Installability,Installability,Installability,Installability,Installability,0,0,0,0,0,0,0,0,1.771317,0,0,0.51511,0,0,0,0,0,0,0,0,0,0,0,0,2.16834,0,0,0,0,0,0,0,0,0,1.392762,0,0,0,0,0,0,1.248854,0,0,0,2.073397,0,0,0,0,4.043768,0,0,0,0,0,0,0,3.215397,0,0,0.708726,0,0,0,0,0,0,0,0,2.331914,0,0,0,0,0,1.856213,0,0,0,0,0,0,0,0,0,0,0,0,0,0,0,0,0,0,0,0,0,0,0
Installability,Installability,Installability,Installability,Installability,0.948732,0,0.847505,0,0.837298,0,0,0,0,0,1.393468,0,0,0,0,0,0,0,0,0,0,0,0,0,0,0,0,0,0,0,0,0,0,0,1.324777,0.97197,1.542111,0,0,0,0,0,0,0,0,0,0,0,0,0,3.314249,2.024304,0,0,0,0,0,0,3.859326,0,0,0.674131,2.187746,0,0,0,0,0,0,0,0,0,0,0,1.179401,1.311088,1.765606,0,0,0,0,0,0,0.820537,0,0,0,0,0,0,0.722988,0,0,0,0,0,0,0,0,0
Reliability,Installability,Maintenance,Reliability,Migration,0,0,0,1.354513,0,0,0,0,1.857564,0,0,0,0,0,0,0,0,0,0,0,0,0,0,0,0,0,2.886902,0,0,0,0,0,0,0.972829,1.695677,0,0,0,0,0,0,1.309661,0,0,0,1.371864,0,0,0,0,0,0,0,0,0,0,0,0,0,0,0,0.743234,0,0,0,0,0,0,0,0,0,2.165336,2.695198,0,0,0,0,0,0,0,0,0,2.773611,0,0,0,0,0,0,0,0,0,2.787146,0,0,0,0,0,1.724763,0
Integrity/Security,Integrity/Security,Integrity/Security,Reliability,Capability,0,0,0,0,0,0,0,0,0,3.040561,1.874596,0.659139,0,0,0,0,2.963357,0,0,0,0,0,4.482675,0,0,0,0,0,0,0,0,0,0,0,0,0,0,0,0,0,0,0,0,0,2.301742,0,0,0,0,0,0,0,0,0,0,0,0,0,0,0,0,1.144369,0,0,0,0,0,0,0,0,0,0,0,0,0,0,0,0,1.817259,0,0,0,0,0,0,0,0,0,0,0,0,0,0,0,0,0,0,0,0,0
Installability,Installability,Installability,Installability,Installability,0.700808,0,0.626034,0.907522,0.618494,0,0,0,1.972589,0,1.029324,0.361927,0,0,0,0,0,0,0,0,1.513986,0,0,0,0,0,0,0,0,0,0,0,0,0,1.467876,1.137961,1.139124,0.811063,0,0,0,0,0,0,0,0,0,0,0,0,0.947079,4.48593,0,0,0,0,0,0,2.259206,0,0,0.314181,0,0,0,0,1.627153,0,0,0,0,0,0,0,0.871198,0.968472,0,0,0,0,0,0,0,0.606113,0,0,0,0,0,0,0.534056,0,0,0,2.427158,0,0,0,0,0
Capability,Capability,Maintenance,Reliability,Requirements,0.977929,0,0,0,0,0,0,0,0,0,0,0,0,0,3.527278,0,0,0,0,0,4.225327,0,0,0,0,0,0,0,0,0,0,0,0,0,0,1.001883,0,0,0,0,0,0,0,0,0,0,0,0,0,0,0,0,2.000703,0,0,0,0,0,0,0,0,0,0,0,0,0,0,0,2.099543,0,0,2.024454,0,0,0.76702,1.351437,0,0,1.392419,0,0,0,0,1.691578,0,0,0,0,0,0,0,0,0,0,0,0,0,0,0,0
Reliability,Reliability,Reliability,Reliability,Reliability,0.617253,0,0,0,0,0,0,0,0,0,0,0.824024,0,0,0,0,0,0,0,0,3.096243,3.54516,0,0,0,0,0,0,0,0,0,0,0,0,0,0.632372,0,0,0,0,0,0,0,0,0,0,0,0,0,0,0,0,0,0,0,0,2.095854,0,2.510912,1.113181,0,0.276723,0,0,0,0,0,0,0,0,0,2.555605,0,0,0,0.853005,0,0,0,0,0,0,0,0.533849,0,0,0,0,2.695886,1.241013,0,0,0,0,0,0,0,0,0,0
Capability,Maintenance,Maintenance,Reliability,Installability,0,0,0,0,0,0,0,1.387769,0,0,0,0.659356,0,1.672097,0,0,0,0,0,0,0,0,0,0,0,0,0,0,0,0,1.423801,0,3.632058,0,0.445694,0,1.644593,0.738794,0,0,0,0.799285,0,0,0,0,0,0,0,1.966484,0,0,1.305998,2.433631,0,0,0,1.073206,0,0,0,0.453595,0,0,0,0,1.482167,0,0,0,0,0,0,0,0,0,0,0,0,0,0,2.301823,0,0,0,0,0,0,1.903162,0,0,1.524416,0,0,1.105444,0,0,0,0,0
Usability,Capability,Maintenance,Reliability,Migration,0,2.456801,0,0,0,0,0,0,0,2.373226,0,0.649192,0,0,0,0,0,0,0,0,0,0,0,0,0,0,0,0,0,0,0,0,0,0,0,0,0,0,0,0,3.162855,0,0,0,2.267007,0,0,0,0,0,0,0,0,0,0,0,0,0,0,0,2.351877,0,0,0,0,0,0,0,0,0,0,2.602262,0,0,0,0,0,0,0,0,0,0,0,0,0,0,0,0,2.364504,0,0,0,0,0,0,0,2.617822,0,0,0
Capability,Documentation,Maintenance,Reliability,Usability,0,0,0,0,0,0,0,0,0,2.802638,2.738672,0,0,0,0,0,0,0,0,0,0,0,0,0,0,0,0,0,0,0,0,0,0,0,0,0,0,0,0,0,0,0,0,0,0,0,2.850378,2.089231,0,0,0,0,0,0,0,0,0,0,0,0,0,0.527411,0,0,0,0,0,1.850254,2.525718,0,0,0,0,0,0,0,0,0,0,0,0,0,0,0,0,0,0,0,0,3.748863,0,0,0,0,0,0,0,0,0,0
Capability,Reliability,Maintenance,Reliability,Capability,0.770249,0,0.688066,0,0.679779,0,0,0,0,0,1.131317,0.39779,0,0,0,0,0,0,0,0,0,0,0,0,0,0,5.495313,0,0,0,0,0,0,0.716379,1.075549,0.789115,0,0,0,0,0,0,0.880536,0,0,1.601165,0,0,0,0,0,0,1.575818,0,0,0,0,0,0,0,0,0.345313,0,0,1.234333,0,0,0,0,0,0,0,0,0,0.957523,1.064436,0,0.909948,0,0,0,0,2.042451,0.666171,0,0,0,0,0,0,0.586974,0,0,0,0,0,0,1.103841,0,0
Usability,Capability,Maintenance,Reliability,Requirements,0,0,0,0,0,0,0,0,2.601023,0,0,0,0,0,2.64136,0,0,0,0,0,0,0,0,0,0,0,0,0,0,0,0,0,0,0,0,0,0,0,0,0,3.685141,0,0,0,0,0,0,0,0,0,0,0,0,0,0,0,0,0,0,0,0,0,0,0,0,2.561811,0,0,0,0,0,0,0,0,0,0,0,0,0,0,0,0,0,0,0,0,0,4.042337,0,0,0,0,0,0,0,0,0,1.324287,0,0
Requirements,Capability,Requirements,Reliability,Requirements,1.432896,4.102643,0,0,0,0,0,0,0,1.076874,0,0,0,0,0,0,0,0,0,3.134824,0,0,0,0,0,0,0,0,0,0,0,0,0,0.840828,0,0,0,1.046288,0,0,0,1.131956,0,0,0,0,0,0,0,0,0,0,0,0,0,0,0,0,0,0,0,0,0,0,0,0,0,0,0,0,0,0,0,0,0,0,0,0,0,0,0,0,0,0,3.577546,0,0,2.495185,0,0,0,0,0,0,0,0,0,0,0,0
Capability,Capability,Reliability,Reliability,Capability,0,0,0,0,0,0,0,0,0,0,0,0,0,0,0,0,0,0,1.995334,0,0,0,0,0,0,0,0,0,0,0,0,0,0,0,1.701207,0,1.705733,0,0,0,0,1.313932,0,0,2.999578,0,0,0,0,0,0,0,0,2.524104,0,1.520843,0,0,0,2.999578,0,0,0,0,0,1.835527,0,0,2.252974,0,0,0,0,0,0,0,0,0,0,0,0,0,1.755661,0,0,0,0,0,0,0,0,0,0,0,0,0,0,1.503885,0,0
Reliability,Reliability,Maintenance,Reliability,Reliability,0.816195,0,0.729109,1.056944,0.720328,0,0,0,0,0.972217,1.198801,0,0,0,0,0,0,0,0,0,0,4.687768,0,0,0,0,0,0,0,0,0,0,0,0.759111,0,0.836186,0,0,0,0,0,0,0.93306,0,0,0,0,0,0,0,0,0,0,0,0,0,1.385675,0,0,2.333001,0,0.849619,0,0,0,0,0,0,0,0,0,1.689639,0,0,1.01464,1.12793,0,0.964227,0,0,0,0,2.164284,0.705908,0,0,0,0,1.535264,0,0.621987,0,0,0,0,0,0,0.73799,0,0
Capability,Documentation,Capability,Reliability,Capability,1.674449,2.064773,0,1.368079,0,0,0,0,0,3.252944,2.459378,1.091202,0,0,0,0,0,0,0,0,0,0,0,0,0,0,0,0,0,0,0,0,0,0,0,0,0,1.222668,0,0,0,0,0,0,0,0,0,0,0,0,0,0,0,0,0,0,0,0,0,0,1.976591,0,0,0,0,0,0,0,2.268142,0,0,0,0,0,0,0.921133,0,0,1.504234,0,0,0,0,0,0,0,0,0,0,0,0,0,1.776105,0,2.899621,0,0,0,0,0
Integrity/Security,Installability,Reliability,Reliability,Reliability,0.754059,0,0.673603,0,0.66549,0,0,3.806306,0,0,1.107538,0,0,1.975146,0,0,0,0,0,0,0,0,0,0,0,0,0,0,0,0,0,0,0,0.701321,0,0.772529,0,0,0,0,0,0,0,0,0,0.988988,0,0,0,0,1.615145,0,0,0,0,1.092825,0,0,0,0,0,1.25095,1.738836,0,1.208388,0,0,0,0,0,0,0,0,1.381283,0.937397,1.042062,0,0,0,0,0,0,2.523114,0.652169,0,2.444385,0,0,0,0,0.574636,0,0,0,0,0,0,0.681807,1.243396,0
Reliability,Reliability,Reliability,Reliability,Reliability,0,0,0,1.506933,0,1.788389,0,0,0,1.386134,0,1.395426,0,0,0,0,0,0,0,0,0,5.527892,0,0,0,0,0,0,0,0,0,0,0,0,0,0,0,0,0,0,0,0,0,0,0,0,0,0,0,0,0,0,0,0,0,0,0,1.956372,0,2.09864,0,0,0,0,0,0,0,0,0,0,0,0,0,0,0,0,0,0,1.656907,0,0,0,0,0,0,0,0,0,0,0,0,0,0,0,0,0,0,1.052185,0,0
Capability,Capability,Maintenance,Installability,Capability,0,0,0,0,0,0.92643,0,2.077089,0,0,0,0.311321,0,0,0,0,1.399639,0,0,0,0,0,0,1.390081,0,0,0,0,0,0,0,0,0,0,0.667075,0,0,0,0,0,0,0,0,0,0,0,0,0,0,0,1.291198,0,0,0,0,0,1.02342,3.21256,0,0,0,1.055843,0,0,0,0,0,0,0,0,0,0,1.553289,0,0,0,1.778098,0,0.858319,0,0,0,0,0,0,0,0,0,0,0,0,4.563221,0,0,1.043892,0,0,0,0,0
Capability,Reliability,Reliability,Reliability,Usability,0,0,0,0,0,1.895048,0,0,0,0,1.81112,0,0,0,0,0,0,0,0,0,0,0,0,0,0,0,0,0,0,0,0,0,0,0,1.364527,0,0,0,0,0,0,0,0,0,0,0,0,0,0,0,0,0,0,0,0,1.787061,0,2.073049,0,0,0,0,0,0,0,0,0,0,4.195948,0,0,0,0,0,0,0,0,0,0,0,0,0,0,0,3.078679,0,0,0,0,0,0,2.944624,0,0,0,0,0,0,0,0
Requirements,Maintenance,Migration,Reliability,Usability,0,0,0,0,0,0,0,0,0,6.219962,0,0,0,0,0,0,0,0,0,0,0,0,0,0,0,0,0,0,0,0,0,0,0,0,3.645756,0,0,0,0,0,0,0,0,0,0,0,0,0,0,0,0,0,0,0,0,0,0,0,0,0,0,0,0,0,0,0,0,0,0,0,0,0,0,0,0,0,0,0,0,0,0,0,0,0,0,0,0,0,0,0,0,0,0,0,0,0,0,0,0,0
Requirements,Capability,Performance,Requirements,Usability,0,0,0,0,0,0,0,0,0,3.180848,0,0,0,0,0,0,0,0,0,0,0,0,0,0,0,0,0,0,0,0,0,0,0,0,0,0,0,0,0,0,0,0,0,0,0,0,6.47006,0,0,0,0,0,0,0,0,0,0,0,0,0,0,0,0,0,0,0,0,0,0,0,0,0,0,0,0,0,0,0,0,0,0,0,0,0,0,0,0,0,0,0,0,0,0,0,0,0,0,0,0,0
Requirements,Maintenance,Migration,Migration,Migration,0,0,0,0,0,0,0,0,0,0,0,0,0,0,0,0,0,0,0,0,0,0,0,0,0,0,0,0,0,0,0,0,0,0,0,0,0,0,0,0,0,0,0,0,0,0,0,0,0,0,0,0,0,0,0,0,0,0,0,0,0,0,0,0,0,0,0,0,0,0,0,0,0,0,0,0,0,0,0,0,0,0,3.211722,0,0,0,0,0,0,0,0,0,6.45479,0,0,0,0,0,0,0
Usability,Capability,Requirements,Requirements,Usability,0,0,0,0,0,0,0,0,0,0,0,0.689039,0,0,0,0,0,0,5.073741,0,0,0,0,0,0,0,0,0,0,0,0,0,0,0,0,1.366882,0,0,0,0,0,0,0,0,0,0,0,0,0,0,0,0,0,0,0,0,0,0,2.713687,0,0,0,0,0,0,2.333691,0,0,0,0,3.119296,0,0,0,0,1.163298,0,0,0,0,0,0,0,0,0,0,0,0,0,0,0,0,0,0,0,0,0,0,0,0
Performance,Performance,Performance,Reliability,Performance,0,0,0,0,0,0,0,0,0,2.225538,0,0.764675,0,0,0,0,0,0,0,0,0,0,0,0,0,0,0,0,0,0,0,0,0,0,0,0,0,0,0,0,0,0,0,0,0,0,2.263448,0,0,0,0,0,0,0,0,0,0,0,0,0,0,0.663798,0,0,0,0,2.169028,0,5.184503,0,0,1.933909,0,0,0,0,0,0,1.330142,0,0,0,0,0,0,0,0,0,0,0,0,0,0,0,0,0,1.945472,0,0,0
Reliability,Capability,Reliability,Reliability,Requirements,0.806369,0,0.720332,0,0,0,0,0,0,0,1.184369,0,0,0,0,0,0,0,0,0,0,0,0,0,1.753006,0,0,0,0,0,0,0,0,0.749973,0,0.82612,0,0,0,0,0,1.009643,0.921828,0,0,1.67625,1.953748,0,0,0,0,0,0,0,0,0,0,0,0,1.45424,0,0.572973,0,0,1.292216,1.410443,0,0,0,0,2.988048,0,0,0,1.002425,1.114351,0,0.952619,1.148143,0,0,0,0,0.69741,0,0,0,2.225568,0,0,0.6145,0,0,0,0,0,0,2.613815,2.107449,0
Capability,Capability,Reliability,Requirements,Requirements,0,0,0,1.534044,0,1.820564,0,0,0,2.236496,0,0,0,0,0,0,0,0,0,0,0,0,0,0,0,0,0,0,0,0,0,0,0,0,0,0,1.925536,1.370993,0,0,0,0,0,0,0,2.462547,0,0,0,0,0,0,0,0,0,1.716821,0,0,0,0,0,0.841744,0,0,0,0,0,0,0,0,0,2.452336,0,0,0,0,2.2046,0,0,0,0,0,0,0,0,0,0,0,0,0,0,0,0,0,0,0,2.466999,3.007,0,0
Capability,Capability,Reliability,Requirements,Capability,0,0,0,0,0,0,0,0,1.87736,0,0,0.545948,0,0,1.906474,0,2.454473,0,0,0,0,0,0,0,0,0,0,0,0,0,0,0,0,0,0,0,0,0,0,0,0,0,0,0,0,0,0,0,0,0,0,0,0,0,0,0,0,0,0,0,0,0,0,0,0,2.930687,3.890248,0,0,0,0,0,0,0,0,0,0,0,0,0,0,0,0,0,0,0,0,0,0,0,0,0,0,0,0,0,2.201497,1.514971,2.762817,0
Capability,Capability,Maintenance,Requirements,Requirements,0,0,0,0,0,0,0,0,0,0,0,0.653671,0,0,1.440191,0,0,0,1.518429,0,0,0,0,0,0,0,0,0,0,0,0,0,0,0,0.883703,0,0,0,0,0,0,0,0,0,0,0,0,0,0,0,0,0,0,0,0,1.157346,1.355768,1.34256,1.624261,0,0,0,0,0,0,0,0,0,3.428982,0,1.867037,0,0,0,0,0,0,0,0,0,2.734386,0,0,0,0,0,0,0,3.487836,1.605576,0,0,0,0,0,0,0,1.144441,0,0
Capability,Requirements,Reliability,Requirements,Requirements,0.749653,0,0.669667,0,0.661602,1.826019,0,0,3.441383,0,1.101066,0,0,0,0,0,0,0,0,0,0,0,0,0,0,0,0,0,0,0,0,0,0,0,0,0,0,0,0,0,0,0,0,0,1.351955,0,0,0,0,0,0,0,0,0,0,0,0,1.260305,2.416668,0,0,0.943493,0,0,0,2.622477,0,0,0,0,0,0,0,0,0.931919,0.653626,2.211206,0,0,0,0,0,0,0.648358,0,0,0,2.069031,0,0,0.571278,0,0,0,0,0,0,2.429971,0,0
Capability,Installability,Requirements,Reliability,Capability,0.272003,0,0.242981,0.558279,0.48011,0.418023,0,1.373007,0.765618,0,0.39951,0,0,0,1.139004,0,1.000974,0,0,0,2.032833,0,0,0.994138,1.66005,0,0,0,0,1.596141,0,0,0,0.25298,0,0.278666,0,0.498941,0,0,0,0,0.31095,0,1.139004,0,0,0,0,0,0.853513,0,0,0,1.476583,0,1.2964,0.914576,0,0,0,0.695127,0,0,0,0,2.9328,0,0,0,0.63593,2.581727,1.110859,0.498255,0.338137,0.375891,0.802312,0.321336,0,0,0,0,1.732603,0.470499,0,0,0,2.107553,0,0,0.688577,1.029507,0.724785,0,0,0,0,0,0.448517,0
Capability,Reliability,Maintenance,Reliability,Maintenance,0,0,0,0,0,0,0,0,0,0,0,0,0,0,0,0,0,0,0,0,0,0,1.56,0,0,0,4.511455,0,0,0,0,0,0,0,2.362851,0,0,0.814735,0,0,0,0.881444,0,0,0,0,0,0,0,0,0,0,0,3.386562,0,1.617057,0,1.183523,0,2.01225,0,0,1.623358,0,0,0,0,0,0,0,0,0,0,0,0,0,0,0,0,0,0,0,0,0,0,0,0,0,0,0,0,0,0,0,0,0,0,0,0,0
Reliability,Reliability,Maintenance,Requirements,Maintenance,0,0,0,0,0,0,0,0,4.651576,0,0,0.853463,0,0,0,0,0,0,0,0,0,0,0,0,0,0,0,0,0,0,0,0,0,0,1.828735,0,0,0,0,0,0,2.069171,0,0,0,0,0,0,0,0,3.539719,0,0,0,0,0,0,0,0,0,0,0,0,0,0,0,0,0,0,0,0,0,0,0,0,0,3.075478,0,0,0,0,0,0,0,0,0,0,0,0,0,0,0,0,0,0,0,0,0,0,0
Usability,Migration,Requirements,Requirements,Requirements,0.486671,0,0,0,0,1.185443,0,0,1.36985,0,0,0,0,0,0,0,0,0,0,0,1.666392,0,0,0,0,0,0,0,0,3.11665,0,0,0,1.050983,0,0.498591,0,2.144442,0,0,0,0,0,0,0,0.638295,2.737908,0.864279,0,0,0,0,0,0,1.803388,1.117891,0.826233,0,0,0,0.91054,0,0,0,0,1.97654,0,0,0,2.184169,0,0,0,0,0,0.672548,0,0,1.608964,0,0,0,0,0.667127,0,0,0,0,0,0,0,0,0.818184,0,0.842761,0,0,0.44004,1.271916,0
Usability,Capability,Integrity/Security,Reliability,Usability,0,0,0,0,0,0,0,0,1.669741,1.119953,0,0,0,0,0,0,0,0,0,0,0,0,4.167007,0,0,0,0,0,0,0,0,0,0,0,0,0,0,0,0,0,0,1.177238,0,0,1.695636,0,0,0,0,0,0,0,0,0,0,0,0,0,0,3.937144,0,0,0,0,0,0,0,0,0,0,0,0,0,0,0.737445,0,0,0,1.338729,0,0,0,0,0,0,0,0,0,0,0,0,0,0,0,2.580587,0,0,1.347429,0,0
Capability,Reliability,Reliability,Reliability,Reliability,1.048224,0,0,1.357414,0.925104,0,0,0,0,0,0,0,0,0,1.890411,0,0,0,1.993107,0,0,0,2.322833,0,0,0,0,0,0,0,0,0,0,0,1.159958,1.073899,0,0,0,0,0,0,0,0,0,0,0,0,0,0,0,0,0,3.996145,0,1.519146,0,1.762259,0,0,0,0,2.417172,0,0,0,0,0,0,0,0,0,0,0,1.303084,1.44858,0,0,0,0,0,0,0,0.906585,0,0,0,0,0,0,0,0,0,0,0,0,0,0.947787,0,0
Reliability,Reliability,Reliability,Reliability,Reliability,0,0,0,0,0.507415,0,0,1.981051,0,0,0,0.470618,0,0,0,0,1.334924,2.782042,0,0,0,1.176257,0,0,0,0,0,0,0,0,2.032487,0,0,0,0.636232,0,0.934542,1.054634,0,0,0,0,0,0,0,0,2.207907,1.021047,0,0,0,0,0,0,0,0,0,0,0,0,0,0.598491,0,0,0,0,0,0.904254,0,1.111295,0,0,0,0,0,0,0,0,0,0,0,0,2.233456,0,0,3.727532,0,0,1.714097,0,0,0,0,0,0,0,0,0,0,0
Installability,Capability,Integrity/Security,Installability,Installability,0.864944,0,0.772657,1.120072,0.763351,1.329273,0,1.880345,1.536054,0,1.270402,0.707993,0,0,0,2.961622,0,0,0,0,0,0,0,0,0,0,0,0,0,0,1.929166,0,0,0,0.603889,0.886129,0,0,0,0,0,0,0,0,0,1.798012,0,0,0,0,0,0,0,0,0,0,1.468437,0,0,0,2.564901,0.775531,0,0,0,0,0,0,0,0,0,0,0,0,1.075241,1.195298,0,0,0,0,0,0,0,0.74807,0,0,0,0,0,0,0.659137,0,0,0,0,0,0,0,0,3.03788
Reliability,Reliability,Maintenance,Reliability,Reliability,0.560839,0,0.500999,0.726267,0.494965,0,0,0,1.991987,0.668047,2.6112,0.45907,0,0,0,0,0,0,0,0,0,3.221144,0,1.293276,0,0,0,0,0,0,0,0,0,0.521614,0,0.574576,0,0,0,0,0,0.702218,0.641141,0,0,0.73557,0,2.312625,0,0,0,0,0,0,0,0,0,0,0,0,0,0.502863,0,0,0.89875,0,0,1.398043,3.1125,0,0,0,0,0,0.697198,0.775044,0,0.662557,1.265666,0,0,0,0,0.485057,0,0,0,0,1.054939,0,0.427391,0,0,0,0,0,1.167958,1.014202,0,0
Reliability,Reliability,Reliability,Reliability,Reliability,0.655675,2.562938,0.585717,0,0.578663,0,0,0,0,0,0.963035,0.338619,0,0,0,0,0,0,0,0,0,2.682835,0,0,2.850812,0,0,0,0,1.213772,0,0,0,0.609818,0,0.671735,0,0.75883,0,0,0,0,0.749557,0,0,0,0,0,0,0,0,0,0,0,0,0,1.113157,0,0,1.182473,0,0.587896,0,0,0,0,0,0,0,0,2.429644,2.714683,0,0,0.815093,0.906102,0,0.774595,1.479688,0,0,0,1.738639,0.567079,0,0,0,0,0,0,0.791946,0,0,0,0,0,0,0,0,0
Capability,Installability,Maintenance,Requirements,Requirements,0,0,0,1.256212,0,0,0,0,4.836381,0,0,1.001975,0,0,0,0,0,0,0,0,0,0,0,0,0,0,0,0,0,1.795778,0,0,0,0,1.572616,0,0,0,0,0,0,0,0,0,0,0,0,0,0,0,2.077834,0,0,0,0,0,0,0,0,1.749471,0,0,0,0,0,0,0,0,0,0,0,0,0,0,0,0,0,0,0,0,0,0,1.622954,0,0,0,0,0,2.892097,0,0,0,0,0,0,0,0,1.390209,0,0
Installability,Installability,Installability,Installability,Installability,0,0,0,0,0,0,0,0,0,0,0,0.540113,0,0,0,0,0,0,0,0,0,0,0,0,0,0,0,0,0,0,0,0,0,0,1.157313,0,1.699944,0,0,0,0,0,0,0,0,0,0,0,0,0,2.240108,3.536829,2.139625,0,0,0,0,0,2.127162,0,0,0,0,0,0,0,0,0,0,0,0,0,0,0,0,0,0,0,0,0,0,0,0,0,0,0,0,0,3.117964,3.332687,0,0,0,0,0,0,0,0,0,0
Reliability,Installability,Maintenance,Requirements,Capability,0,0,0,0,0,0,0,0,3.677062,0,0,0,0,0,0,0,0,0,0,0,0,0,0,0,0,0,0,0,0,0,0,0,0,0,1.298512,0,0,1.469273,0,0,0,0,0,0,0,1.050543,0,0,0,0,2.164937,1.709072,0,0,1.872677,0,0,0,0,0,1.498621,0.833793,0,0,0,2.220591,0,0,0,0,0,0,0,0,0,0,2.362638,0,1.140487,0,0,0,1.340076,0,0,0,0,0,0,0,0.610402,1.912775,1.346616,0,0,0,0,0,0,0
Reliability,Reliability,Maintenance,Reliability,Reliability,0,0,0,0.987125,0,0,0,0,0,0,0,0.914081,0,0,0,0,0,0,0,0,0,3.119024,0,0,0,0,0,0,0,0,0,1.93305,0,0,0,0,0,0,0,0,0,0,0,0,0,0,0,0,0,0,0,0,0,0,0,0,0,0,0,2.74945,0,0.34174,0,0,0,2.113267,0,0,0,0,0,0,0,0,0,0,0,0,1.720264,0,0,0,2.021316,0,0,0,0,0,1.433848,0,0,0,0,0,2.092194,0,2.516066,1.378479,0,1.689186
Reliability,Reliability,Reliability,Reliability,Reliability,1.01548,0,0.907131,0,0.896206,0,0,0,0,0,1.491505,0.524437,0,0,1.831359,0,0,0,1.930847,0,0,4.155051,0,0,0,0,0,0,0,0,0,0,0,0.944459,0.708991,0,0,0,0,0,0,0,1.16088,0,0,0,0,0,0,0,0,0,0,0,0,0,0,0,0,2.902636,0,1.057065,0,0,0,0,0,0,0,0,0,0,0,0,1.262378,0.885402,0,1.199657,0,0,0,0,1.69892,0.878266,0,0,0,0,0,0,0.773854,0,0,0,0,0,0,1.455281,0,0
Reliability,Reliability,Maintenance,Reliability,Reliability,0,1.105421,0,0,0,0,0,0,0,0,0,0.14605,0,0,0,0,0,0,1.075437,3.526836,0,0.578567,3.044376,0.652127,0,0,0,0,0,0,0,0.717147,0,0.263021,0.394892,0,0.728567,2.135104,0,0,0,0.561218,0,0,0,0,0,0,0,0,0,0,0,0,1.709101,2.673676,0,0,0,0,0,0,0,0,0,0,1.697315,0,0,0.866363,0,0,0.728692,0,0,0,1.052589,0,0.402662,0,0.610944,0,0.946259,0,0.706072,0,0,0,0,0,0,0,0,1.452988,0,1.260347,0,0,0,0
Usability,Usability,Reliability,Reliability,Requirements,0,0,0,0,0,0,0,0,0,0,0,0,0,0,2.466295,0,0,0,0,0,0,0,3.030447,0,0,0,0,0,0,0,0,0,0,0,0,0,0,0,0,0,0,2.713912,0,0,0,0,0,0,0,0,0,0,0,0,0,0,0,0,0,0,0,0.971725,0,0,0,0,0,0,0,0,0,0,0,0,0,0,2.545031,0,0,0,4.682574,0,0,0,0,0,0,0,0,0,0,0,0,0,0,0,0,0,0,0
Requirements,Usability,Requirements,Requirements,Requirements,0,0,0,1.457706,0,1.091488,1.75973,0,0,0,0,0,0,0,0,0,0,0,0,0,0,0,0,0,0,0,0,0,0,0,0,0,0,0,0,0,0,1.643911,0,0,0,1.409437,0,0,0,0,4.448173,0,0,0,0,0,0,0,0,0,0,0,2.889086,0,0,0,0,0,0,0,0,0,2.416734,0,0,0,0,0,0,0,0,0,1.011242,0,0,0,0,0,0,0,0,1.960197,0,1.427925,0,0,0,0,0,0,0,0,0,0
Performance,Performance,Performance,Performance,Performance,1.46968,1.81227,0.828328,0,0,0,0,0,0,2.209037,1.361937,0,0,0,0,0,0,0,0,0,0,0,0,0,0,0,0,0,0,0,0,0,0,0.862413,0,0.949977,0,0,0,0,0,0,1.060034,0,1.672268,0,0,0,0,0,0,0,0,0,0,0,0,1.558904,0,0,0,0.415705,0,0,0,0,0,0,0,3.584561,0,0,0,0,1.454564,1.281421,0,1.095442,0,0,2.00321,0,0,1.271093,0,0,0,0,0,0,0.706629,0,0,0,1.605731,0,1.931048,0.838417,0,0
Capability,Usability,Reliability,Requirements,Capability,0,0,0,1.179189,0,1.399431,0,0,3.060879,1.368692,0,0.47027,0,0,1.642205,0,0,0,0,0,0,0,0,0,0,0,0,0,0,0,0,0,0,0,0,0,0,0.664908,0,0,0,0,0,0,1.036116,0.753515,0,0,0,0,0,0,1.862946,0,0,0,1.54594,1.530879,0,1.036116,1.703684,0.257566,0,0,0,0,0,0,1.95498,0,0,0,0,1.052407,0.450615,0.500928,0,0,0.818029,0,0,0,1.922373,0.496891,0,0,0,0,0,2.310197,0,0,0.965877,0,0,0,0,1.725651,0.94735,0
Reliability,Installability,Reliability,Reliability,Reliability,0,0,0,0,0,0,1.752556,0,0.792534,0.53158,0,0.365292,0,0,0,0,0,0,0,4.21964,0.9641,1.826016,0,0,0,0,0,0,0,0,0.995363,0,0,0,0,0,0,0,0,0,0,0,0,0,0,0,0,0,0,0,0,0,0,0,0,2.884193,1.200842,0,2.10759,0,0,0,0,0,0,0,0,0,0,1.367164,0,1.847693,0,0,0,0,1.316342,0,0,0,0,0,0,0,0,0,0,0,1.678877,0,0.340085,0,0,0,0,0,0,0.807023,0,0
Requirements,Documentation,Requirements,Requirements,Usability,0,0,0,0,0,0,0,0,0,2.448437,3.019068,0,0,0,0,0,0,0,0,0,0,0,0,0,0,0,0,0,0,0,0,0,0,0,0,0,0,0,0,0,0,0,0,0,0,2.695911,0,0,0,0,0,0,0,0,0,0,0,0,0,0,0,0,0,0,0,0,0,0,0,3.97303,0,0,0,0,0,0,0,0,0,0,0,0,0,0,0,0,0,0,0,0,0,0,0,0,0,0,0,3.717116,0,0
Reliability,Reliability,Reliability,Reliability,Reliability,0,0,0,0,0,0,0,0,0,0,0,0.486859,0,0,0,0,0,0,0,0,2.036591,4.478214,0,0,0,0,0,0,0,0,0,0,0,0,0,0,0,0,0,0,0,0,0,0,0,1.236423,0,0,0,0,0,0,0,0,0,0,0,0,0,0,0,0.422632,0,0,0,0,2.188822,0,0,1.822146,0,3.903115,0,0,0,0,0,0,0,0,0,0,1.577185,0,0,0,0,0,0,0,0,0,0,0,0,0,0,0,0,0
Capability,Reliability,Maintenance,Requirements,Requirements,0,0,0.91298,0,0.901985,1.570684,0,0,0,0,3.002244,0,0,0,0,0,0,0,0,0,3.499487,0,0,0,0,0,0,0,0,0,0,0,0,0.950549,1.130969,0,0,1.182819,0,0,0,0,1.168365,0,0,0,0,0,0,0,0,0,0,0,0,2.347616,0,0,0,0,0,0.916377,0,0,1.637811,0,0,0,0,1.975445,0,0,0,0,1.270518,0,0,1.207392,1.455208,0,0,0,0,0.883929,0,0,0,0,0,0,0.778844,0,0,0,0,0,0,1.464664,0,0
Requirements,Capability,Integrity/Security,Reliability,Reliability,0,0,0,0,0,0,0,0,0,3.281349,0,0,0,0,0,0,0,0,0,0,0,0,6.104455,0,0,0,0,0,0,0,0,0,0,0,0,0,0,0,0,0,0,0,1.986919,0,0,0,0,0,0,0,0,0,0,0,0,0,0,0,0,0,0,0,0,0,0,0,0,0,0,0,0,0,0,0,0,0,0,0,0,0,0,0,0,0,0,0,0,0,0,0,0,0,0,0,0,0,0,0,0,0
Capability,Reliability,Reliability,Requirements,Reliability,0,2.439464,0,0,0,0,0,0,0,1.486773,0,0,0,0,0,0,0,0,2.373295,0,0,0,0,0,0,0,0,0,0,0,0,0,0,0,1.381222,0,0,2.289548,0,0,0,0,0,0,0,0,0,0,0,0,0,0,0,3.002226,0,1.808925,0,0,0,2.25101,0,0,0,0,0,0,0,0,0,0,0,0,0,2.286402,0,1.08829,0,0,0,0,2.696485,0,0,0,0,0,0,0,0,0,0,0,0,0,0,0,0,0,0,0
Performance,Performance,Performance,Reliability,Performance,0,0,0,0,0,0,0,0,2.407854,0,0,0.700219,0,0,0,0,0,0,0,0,0,0,0,0,0,0,0,0,0,0,0,0,0,0,0,0,0,0,0,0,0,1.697639,0,0,0,0,0,0,0,0,0,0,0,0,0,1.964974,2.30186,0,0,3.875543,0,0,0,0,0,2.371554,0,0,0,0,0,0,0,0,0,0,0,0,0,0,0,0,0,0,0,0,0,0,2.550356,0,0,0,0,0,0,0,0,1.225936,2.235711,0
Reliability,Reliability,Maintenance,Reliability,Reliability,0,0,0,0,0,1.698394,0,0,0,0,0,0.570735,0,0,0,0,0,0,0,0,0,4.52186,0,0,0,0,0,0,0,0,0,0,0,0,0,0,0,0,0,0,0,1.383713,0,0,0,0,0,0,0,0,0,0,0,0,0,0,1.876202,0,0,3.158881,0,0,0,0,0,0,0,0,0,0,0,0,0,0,0,0,0,0,0,0,0,0,2.930438,0,0,0,0,0,2.078746,0,0,0,0,0,0,0,0,0,0,0
Installability,Installability,Maintenance,Reliability,Installability,0.996905,0,0.890538,1.290958,0.879813,0,0,0,0,0,1.464223,0.816009,0,0,0,0,0,0,0,0,0,0,0,0,0,0,0,0,0,0,0,0,0,0.927183,1.392044,1.021323,0,2.307488,0,0,0,0,1.139646,0,0,0,0,0,0,0,3.482534,0,0,0,0,0,2.682504,0,0,0,0,0.708361,0,0,0,0,0,0,0,0,0,0,0,0,1.239287,1.37766,0,1.177713,1.419437,0,0,0,0,0.862201,0,0,0,0,1.875181,0,0.759699,0,0,0,1.726327,0,0,0,0,0
Requirements,Usability,Reliability,Reliability,Requirements,0,0,0,0,0,0,0,0,0,0,0,0,0,0,0,0,0,0,1.989461,0,2.260381,0,0,0,0,0,0,0,0,0,0,0,0,0.973129,0,0,0,0,0,0,0,0,0,0,1.886953,0,0,0,0,0,0,0,0,0,0,1.516367,0,0,0,0,1.957594,0,4.825499,0,0,0,0,0,0,0,0,0,0,0,0,0,1.947193,0,1.489777,0,0,0,0,0,0,0,0,0,0,0,0,0,0,0,0,0,0,0,1.725294,0
Capability,Usability,Maintenance,Reliability,Requirements,0,4.927328,0,1.632377,0,0,0,0,0,0,0,0.651005,0,0,0,0,0,0,0,0,0,0,0,0,0,0,0,0,0,0,0,0,0,0,1.394924,0,2.048964,1.458874,0,0,0,0,0,0,2.27334,0,0,2.238623,0,0,0,0,0,0,0,0,0,0,0,0,0,0,0,0,0,2.204875,0,0,0,0,0,0,0,0,0,0,0,0,0,0,0,0,0,0,0,0,0,0,0,0,0,0,0,0,0,0,0,1.139774,0,0
Performance,Performance,Migration,Performance,Migration,0,0,0,1.769851,0,0,0,0,0,0,0,1.118716,0,0,0,0,0,0,0,0,0,0,3.028602,0,0,0,0,0,0,0,0,0,0,0,0,0,0,0,0,0,0,0,0,0,0,1.792521,0,0,0,0,0,0,0,0,0,0,0,0,0,2.464794,0,0,0,0,0,0,0,0,0,0,0,0,0,0,0,0,0,0,0,0,0,0,2.286546,0,0,0,0,0,0,0,0,0,0,0,2.366724,0,2.846215,3.194399,0,0
Usability,Usability,Requirements,Requirements,Requirements,1.406369,0,0,0,0,0,0,0,0,0,2.065631,0,0,0,4.019949,0,0,0,0,0,0,0,0,0,0,0,0,0,0,0,0,0,0,0,0,0,0,0,0,0,0,0,0,0,0,0,0,3.958558,0,0,0,0,0,0,0,0,0,0,0,0,0,0.630494,0,0,0,0,0,3.505758,0,0,0,0,0,0,1.103058,0,0,0,0,0,0,0,0,0,0,0,0,0,0,0,0,0,0,0,0,0,0,0,0,0
Reliability,Migration,Maintenance,Installability,Migration,0.899096,0,0,0,0.793492,0,0,0,3.707434,0,0,0.464332,0,0,0,0,0,0,0,0,0,0,0,0,0,0,0,0,0,0,0,0,0,0,0,0.921118,1.46143,0,0,0,0,1.125745,0,0,0,0,0,0,0,0,0,0,0,0,0,0,0,0,0,0,0,0.403077,0,0,0,0,0,0,3.059442,0,0,0,0,2.610372,1.117697,1.242494,2.65201,0,1.280172,0,0,0,1.504207,0.777608,0,0,0,0,0,0,0,0,0,0,0,0,0,1.288491,0,0
Installability,Installability,Installability,Installability,Installability,0,0,0,0,0,2.025635,0,0,0,0,0,1.361405,0,0,0,0,0,0,0,0,0,0,0,0,0,0,0,0,0,0,0,0,0,0,2.136747,0,2.142432,0,0,0,0,0,0,0,0,0,0,0,0,0,4.13591,0,0,0,0,0,2.237703,0,2.680853,0,0,0,0,0,0,0,0,0,0,0,0,0,0,0,0,0,0,0,0,0,0,0,0,0,0,0,0,0,2.479273,0,0,0,0,0,0,0,0,1.191767,0,0
Reliability,Installability,Maintenance,Reliability,Reliability,0,0,0,0,0,0.34339,2.392726,0,0,0,0,0.618231,0,0,0,0,0,0,1.469749,2.565359,0,1.061416,0,0,0,0,1.594128,0,0,0,0,0,0,0,0,0,0,0,0,0,0,0,0,0,0,0.293054,0,0,0,0,0,0,0,0,0.522392,1.734897,0,0,0,0,0,0.536673,0,0,0,0,0,0,0,0.863762,0,0,0,1.149044,0,0,0.415827,0,0.318144,4.227671,0,2.49433,0,0,0,0,0,0,0,0,0,0,0,0,0,0,0.46532,0.320212,0,1.712894
Reliability,Reliability,Maintenance,Reliability,Reliability,0,0,0,0,0,1.226567,0,0,0,0,0,0.65329,0,0,0,0,1.853081,0,0,0,0,0,0,0,0,0,2.202784,0,0,0,0,5.231768,0,0,1.293847,0,0,0,0,0,0,1.583864,0,0,0,1.046769,0,0,0,0,0,0,0,0,0,0,0,0,0,0,0,0.357805,0,0,1.278987,0,0,0,0,1.542649,0,0,0,0,0,0,1.485303,0,0,0,0,0,0,0,0,0,0,0,0,0,0,0,0,0,0,0,1.662089,0,0,0
Integrity/Security,Requirements,Integrity/Security,Reliability,Usability,0,0,0,2.846928,0.970118,2.677525,0,0,0,0,0,0.567689,0,0,0,0,0,0,0,0,0,0,2.435859,0,0,0,3.033858,0,0,0,0,0,0,0,0,1.126153,0,0,0,0,0,0,0,0,0,0,0,0,0,0,0,0,0,0,0,0,0,1.848009,0,0,0,0,0,0,0,1.922693,0,0,0,0,0,0,0,0,0.862159,0.958424,0,0,1.565131,0,0,0,0,0.950699,0,0,0,0,0,0,0,0,0,0,1.90352,0,0,0,1.812561,0
Capability,Requirements,Reliability,Requirements,Requirements,0,0,0,1.18071,0.804677,0,0,0,0,1.086062,0,0.470877,0,0,1.644323,0,0,0,1.733651,0,1.969735,1.865349,0,0,0,0,0,0,0,0,0,0,0,0,0,0,1.48203,2.110429,0,0,0,0,0,0,0,1.195834,0,0,0,0,0,0,0,0,0,0,0,0,0,0,0,0,0,0,0,0,0,0,3.102568,0,0,1.887493,0,0,0.715129,0,0,0,1.298218,0,0,0,0,0,0,0,0,0,0,0,0,0,0,0,0,0,1.898779,1.648814,2.382914,0
Reliability,Requirements,Maintenance,Reliability,Reliability,0.814425,0,0.727528,0,0.718766,0,0,0,4.80463,1.537586,1.196202,0,0,0,0,0,0,0,0,0,0,0,0,0,0,0,0,0,0,0,0,0,0,0.757465,1.137235,0.834373,0,0,0,0,0,1.01973,0.931037,0,0,0,0,0,0,0,1.100622,0,0,0,0,0,0,0,0,1.468768,0,0.365117,0,0,1.305125,1.424534,0,0,0,0,0,0,0,0,1.01244,1.125484,0,0.962137,0,0,0,0,2.159591,0.704378,0,0,0,0,0,0,0.620639,0,0,0,0,0,0,1.709843,0,0
Reliability,Maintenance,Migration,Requirements,Migration,0,0,0,1.685103,0,0,0,0,0,0,0,0.672033,0,0,0,2.811194,0,0,0,0,1.773666,0,0,0,0,0,0,0,0,1.519837,0,0,0,0,0,0,0,0,0,0,0,1.629304,0,0,0,0,0,0,0,0,0,0,1.67967,0,0,0,0,0,0,0,0,0.73614,0,0,0,0,0,1.291257,0,0,0,3.946373,0,0,0,0,0,0,0,0,0,0,2.177056,0,0,0,0,0,0,0,0,0,0,0,0,0,0,0,2.707593,0
Reliability,Reliability,Maintenance,Reliability,Reliability,0,0,0,0,0,0,0,0,5.479597,0,0,0,0,0,0,0,0,0,0,0,0,0,0,0,0,0,0,0,0,0,0,0,0,0,1.35919,0,0,0,0,0,0,2.437502,0,0,0,0,0,0,0,0,0,0,0,0,0,0,0,0,0,0,0,0.872755,0,0,0,0,0,0,0,0,0,0,0,0,0,0,0,0,0,0,0,0,0,0,0,0,0,0,0,0,0,0,0,0,0,0,0,1.760222,3.210076,0
Reliability,Reliability,Reliability,Reliability,Reliability,0,0.70154,0,0,0.316789,0,1.409631,0,0,0,0,0.185377,0,1.490205,0,0,0,3.640331,0,0,0,1.468717,0,0,0,0,0,0,0,0,0,0,0,0,0,0,0,0,0,0,0,0,0,0,0,0,0,0,0,0,0,0,2.937433,2.004703,0,0,0,0,0,0,0.671579,0.160922,1.311914,0,0,0.995116,0.833417,0,0,0,0,0,0,0,0,0,0,0,0,0,0,0,0,0,0,0,0,0,0,0,0,0,0,3.865339,0,0,0,0.514409,0,0
Installability,Maintenance,Maintenance,Reliability,Installability,0,0,0,0,0,0,2.37669,0,0,0,0,0.130112,0,0,0,0,0,0,0.759261,1.54736,0,0,0,0,0.547703,0,0,0,0,1.309306,2.247696,0,0,0,0.630594,0,0.409513,0.753712,0,0,0.633905,0,0,0,0,0,2.258831,0,0,2.353996,0,0,0,0,1.178041,0,0.677926,0.423557,0,0,1.794663,0.338843,0,0,0,0,0,0,0,0,0,0,0,0,0,0,0,0,0,0,0,2.592757,0,0,0.629023,0,0,0,0,1.176135,0,2.290631,0,1.633391,0,1.416832,0,0,0,0.55829
Requirements,Migration,Maintenance,Requirements,Installability,0,0,0,0,0,0,0,0,0,0,0,0.878835,0,0,0,0,0,0,0,3.72292,0,0,0,0,0,0,0,0,0,0,0,0,0,0,0,0,0,0,0,0,0,0,0,0,0,1.408161,0,0,0,4.173497,0,0,0,0,0,0,0,0,3.461172,0,0,0,0,0,0,0,0,0,0,0,0,0,0,0,0,0,0,0,0,0,0,2.442597,0,0,0,0,0,0,0,0,0,0,0,0,0,0,0,0,0,0
Usability,Usability,Reliability,Reliability,Requirements,0.562156,0,0.502176,0,0.496128,0.863939,0,0,1.582321,0.669617,0.825677,0,0,0,0,0,1.305228,0,0,0,0,0,1.245721,0,0,0,0,0,0,0,0,0,0,0,0,0.575925,1.448265,0,0,0,0,0.703868,0,0,0,1.168589,0,0,0,0,2.132758,0,1.82285,0,0,0,0,0,0,0,0,0.585177,1.296314,0,0,0,0,0,2.802353,0,2.083103,1.84449,0,0,0.698836,0.776864,0,0,0,0,0,0,0,0.486196,0,0,0,0,0,2.260475,0.428395,0,0,0,2.260346,0,1.170702,0.805624,0,0
Capability,Requirements,Reliability,Reliability,Requirements,0,0,1.152792,0,1.138908,0,0,0,0,0,1.89542,0,0,0,0,0,0,0,0,0,0,0,0,0,0,0,0,0,0,0,0,0,0,1.200228,0.900993,0,0,0,0,0,0,0,1.475259,0,0,0,0,0,0,2.508165,0,0,0,0,0,0,2.190885,0,0,3.6887,0,0.57854,0,0,0,0,0,0,0,0,0,0,0,0,1.604244,0,0,1.524537,0,0,0,0,2.159005,1.116109,0,0,0,0,0,0,0.983422,0,0,0,0,0,0,0,2.127926,0
Requirements,Maintenance,Migration,Usability,Migration,0,0,0,0,0,0,0,0,0,0,0,0,0,0,0,0,0,0,0,0,0,0,0,0,0,0,0,0,0,0,0,0,0,0,0,0,0,0,0,0,0,0,0,0,0,0,0,0,0,0,0,0,0,0,0,0,0,0,0,0,0,0,0,0,0,0,0,0,0,0,0,0,0,0,0,0,0,0,0,0,0,0,0,0,0,0,0,0,0,0,0,0,0,0,0,0,0,0,0,0
Reliability,Installability,Reliability,Installability,Capability,0,0,0.94013,0,0.928807,0,0,0,0,0,1.545761,0,0,0,1.897978,0,0,0,0,0,0,0,0,0,0,0,0,0,0,0,0,4.229971,0,0,0.734782,0,0,0,0,0,0,0,0,0,0,0,0,0,0,0,1.422251,0,0,0,0,0,0,0,0,0,0,0.943627,0,0,1.686515,0,0,0,0,0,2.460503,0,0,0,1.3083,0,0,0,0,0,0,0,1.760721,0.910214,0,0,0,0,0,0,0.802005,0,0,0,0,0,0,1.508219,0,2.332131
Usability,Usability,Capability,Reliability,Usability,1.223479,0,0.689567,1.999244,0.681262,0,1.91263,0,2.74174,0,1.133785,0.631857,0,0,0,0,0,0,0,0,0,1.579256,0,0,0,0,0,0,0,0,0,0,0,0.717942,0,0,0,0,0,0,0,0,0.882457,0,0,2.024853,0,0,0,0,1.043193,0,0,0,0,0,0,0,0,0,0,0.803541,0,0,1.237026,0,0,0,0,0,1.804731,0,1.989038,0,0.959612,0.673049,0,0.911934,0,0,0,0,1.291454,0.667624,0,0,0,0,0,1.551995,0.588255,0,0,0,1.336739,0,0,1.959437,1.272863,0
Reliability,Reliability,Reliability,Reliability,Reliability,0.902355,0,0.806076,0,0.796368,0,0,0,1.602492,0,1.32535,0,0,0,0,0,0,0,0,0,0,4.772067,0,0,0,0,0,0,0,0,0,0,0,0.839245,0,0.924457,0,0,0,0,0,0,1.031557,0,0,0,0,0,0,0,0,0,0,0,0,0,0,0,0,0,0,0.641177,0,0,1.446034,3.156668,0,0,0,0,0,0,0,0,1.121748,1.246997,0,1.066014,0,0,0,0,0,0.780426,0,0,0,0,0,0,0.687646,0,0,0,0,0,0,1.631788,0,0
Requirements,Requirements,Reliability,Requirements,Requirements,1.057087,0,0.944299,0,0.932926,0,2.619173,0,0,0,1.552616,0,0,0,0,0,0,0,0,0,0,0,0,0,0,0,0,0,0,0,0,0,0,0.983156,0,1.082979,0,0,0,0,0,0,1.208444,0,1.906395,2.197433,0,0,0,0,0,0,0,0,0,0,0,0,0,3.812789,0,0.751123,0,0,0,0,0,0,0,0,0,0,0,0,1.314101,1.460827,0,1.24881,0,0,0,0,0,0.914251,0,0,0,0,0,0,0.805561,0,0,0,0,0,2.201405,0.9558,0,0
Performance,Maintenance,Integrity/Security,Capability,Migration,0,0,0,0,0,0,0,0,0,4.529525,0,0,0,0,0,0,0,0,0,0,0,0,0,0,0,0,0,0,0,0,0,0,0,0,0,0,0,0,0,0,0,0,0,0,0,0,0,0,0,0,0,0,0,0,0,0,0,0,0,0,0,0,0,0,0,0,0,0,0,0,5.609177,0,0,0,0,0,0,0,0,0,0,0,0,0,0,0,0,0,0,0,0,0,0,0,0,0,0,0,0,0
Installability,Maintenance,Installability,Reliability,Installability,0,0,0,0,0,0,0,0,0,0,0,0.943697,0,0,0,0,0,0,0,0,0,0,0,0,0,0,0,0,2.994995,0,0,0,0,0,0.804935,0,0,0,0,0,0,0,0,0,0,0,0,0,0,0,0,0,0,0,0,2.64823,3.102257,0,0,0,3.418804,0.819204,0,0,0,0,0,0,0,3.531934,0,0,0,0,0,0,0,0,0,0,0,0,0,0,0,0,0,0,0,0,0,0,0,0,0,0,0,0,0,0
Usability,Requirements,Requirements,Installability,Requirements,0,0,0,0,0,2.642344,0,0,0,0,0,0.56023,0,0,0,0,0,0,0,0,2.343511,0,0,0,0,0,0,0,0,0,0,0,0,0,0,0,0,0,0,0,0,0,0,0,0,0,0,0,0,0,2.323542,2.314603,0,0,0,0,1.841669,0,0,3.10074,0,0.486324,0,0,0,1.89743,0,0,0,0,0,2.245662,0,0,0,0,0,0,1.544566,0,0,0,0,0,0,0,0,0,2.040485,0,0,0,0,0,0,0,0,0,0,0
Usability,Migration,Capability,Reliability,Requirements,0,0,0,0,0,3.459334,0,0,0,0,0,0.733448,0,0,0,0,0,0,0,0,0,0,0,0,0,0,0,0,0,0,0,0,0,0,0,0,0,0,0,0,0,0,0,0,0,1.862658,0,0,0,0,0,0,0,0,0,0,2.411097,0,0,4.059461,0,0.636691,0,0,0,2.484099,0,0,0,0,0,0,0,0,0,0,0,0,0,0,0,0,0,0,0,0,0,0,2.671385,0,0,0,0,0,0,0,0,0,0,0
Installability,Installability,Requirements,Reliability,Maintenance,0.942403,0,0.841851,0,0.831712,0,0,2.048737,0,0,1.384171,1.366331,0,0,0,0,0,0,0,0,2.035913,0,0,0,0,0,0,0,0,0,0,0,0,0,0,0.965485,0,0,0,0,0,0,0,0,1.699568,0,0,0,0,1.831641,1.273573,0,0,0,2.203288,0,0,0,1.916789,0,0,1.186084,0,0,0,0,0,0,0,0,0,0,0,0,1.171533,1.302341,0,0,0,0,0,0,0,0.815063,0,0,0,0,2.809602,0,0.718165,0,0,0,2.586572,0,0,0,0,0
Capability,Usability,Maintenance,Reliability,Requirements,0,2.435986,0,0,0,0,0,0,0,0,0,0,0,0,0,0,0,0,0,0,0,0,0,0,0,0,0,0,0,0,0,0,0,0,0,0,0,0,0,0,0,1.560593,0,0,0,0,0,0,0,0,0,0,0,0,0,0,0,0,0,4.495601,0,0,0,0,0,0,0,0,0,2.409117,0,0,0,0,0,0,0,0,2.812788,0,0,0,0,0,3.111903,0,0,0,0,0,0,0,0,0,0,0,0,0,0,0
Reliability,Reliability,Reliability,Installability,Maintenance,0,0,0,0,0,0,0,0,0,0,0,1.221022,0,0,0,0,0,0,0,0,0,0,0,0,0,0,0,0,0,2.761407,0,0,0,0,2.082963,0,2.424679,2.736257,0,0,0,0,0,0,0,0,0,0,0,0,2.015903,0,0,0,0,0,2.532502,0,0,0,0,0,0,0,0,2.609179,0,0,0,0,0,0,0,0,0,0,0,0,0,0,0,0,0,0,0,0,0,0,2.805896,0,0,0,0,0,0,0,0,0,0,0
Capability,Reliability,Reliability,Reliability,Requirements,0.816933,0,0.729769,0,0.72098,0,0,0,0,0,1.199886,0,0,0,1.473291,0,0,0,1.553327,0,0,0,0,0,0,0,0,0,0,0,0,0,0,0.759798,1.711106,0.836943,0,0.945458,0,0,0,0,0.933905,0,0,0,0,0,0,0,0,0,0,1.964964,0,1.183946,0,0,0,1.473291,0,0.366242,0,0,1.309145,1.428921,0,0,0,2.502694,0,0,0,0,1.015558,1.12895,0,0.9651,0,0,2.797231,0,0,0.706547,0,0,0,2.254725,0,0,0.62255,0,0,0,0,0,0,1.909401,0,0
Installability,Installability,Installability,Installability,Installability,0,0,0.995257,0,0.983271,0,0,0,0,0,1.636402,0,0,0,0,0,0,0,0,0,0,0,0,0,0,0,0,0,0,0,0,0,0,0,1.232892,0,0,1.289414,0,0,0,0,0,0,0,0,0,0,0,0,0,4.754435,0,0,0,0,0,0,2.266076,0,0,0.49948,0,0,0,0,0,0,0,0,0,0,0,0,1.385016,0,0,0,0,0,0,0,0,0.963588,0,0,0,0,0,3.550328,0.849033,0,0,0,0,0,0,0,0,0
Usability,Usability,Maintenance,Requirements,Usability,0.612933,2.395865,0.547535,0,0.540941,0.941975,0,0,0,0,0.900257,0,0,0,0,0,0,0,2.330879,0,0,0,0,0,0,0,0,0,0,0,0,0,0,0.570066,0,0.627946,0,0.709363,0,0,0,0,0,0,0,0,2.970147,2.527439,0,0,0,0,0,0,0,1.407919,0,0,0,0,0,0.274786,0,0,0.982233,0,0,0.963999,2.085688,0,0,0,0,0,0.761959,0.847035,0,0,2.026396,0,1.324146,0,0,0.530112,0,0,0,1.691688,0,1.232327,0.46709,0,1.030455,0,0,0,0,0.554204,0,0
Installability,Maintenance,Maintenance,Reliability,Installability,0,0,0,0,0,0,0,0,0,0,0,0,0,0,0,1.067949,0,0.952196,0.593042,2.949067,0,0,0,0,0,0,0,0,0,0,3.344235,0,0,0.290082,0.65328,0,0,0,0,0,0.784761,0,0,0,0,0,0,0,0,3.133984,0,0,1.481605,0,0,0,0.839257,1.472047,0,0,0,0.139827,0,0,0,0,0,0,0,0,0,0,0,0,0,0,0,1.034408,0,0,0,1.124639,0,0,0.778716,0,0,0,0,1.254156,0,2.360987,0,0,1.080209,1.390018,0,0,0,0.69115
Capability,Reliability,Reliability,Reliability,Reliability,0,0,0,0,0,0,0,0,0,0,0,0,0,0,0,0,0,0,2.231216,0,0,0,0,0,0,0,0,0,0,0,0,0,0,0,1.638567,0,0,1.358065,0,0,0,0,0,0,0,0,0,0,0,0,0,0,0,2.822495,0,1.700632,0,0,0,0,0,0,0,0,0,0,0,0,0,0,0,0,0,0,0,0,0,0,0,0,4.017971,0,1.963209,0,0,0,0,3.23871,0,0,0,0,0,0,0,0,0,1.061015,0,0
Requirements,Maintenance,Maintenance,Reliability,Maintenance,0,0,0,0,0,0,0,0,0,7.209679,0,0,0,0,0,0,0,0,0,0,0,0,0,0,0,0,0,0,0,0,0,0,0,0,0,0,0,0,0,0,0,0,0,0,0,0,0,0,0,0,0,0,0,0,0,0,0,0,0,0,0,0,0,0,0,0,0,0,0,0,0,0,0,0,0,0,0,0,0,0,0,0,0,0,0,0,0,0,0,0,0,0,0,0,0,0,0,0,0,0
Installability,Installability,Migration,Installability,Installability,0,0,0,0,0,1.396158,0,0,0,0,0,0.93834,0,0,0,0,0,0,0,0,0,1.858588,0,0,0,0,0,0,0,0,0,0,0,0,1.26855,0,1.476659,1.666413,0,0,0,0,0,0,0,0,0,0,0,0,3.446615,3.072271,0,0,0,1.316599,1.542324,0,0,0,0,0.814554,0,0,0,0,0,0,0,0,0,0,0,0,0,0,0,0,1.293512,0,0,0,0,0,2.268186,0,0,0,0,0,0,0,0,0,2.493425,0,0,0,0,0
Installability,Maintenance,Reliability,Reliability,Migration,0,0,0,0,0,0,0,0,0,1.567045,0,0,0,0,0,0,0,5.068048,0,0,0,0,0,0,0,0,2.290868,0,0,0,0,0,0,0,0,0,0,0,0,0,0,0,0,0,0,1.088627,0,1.474049,0,0,0,0,0,0,0,0,0,0,1.688228,0,0,0.372113,0,0,0,0,0,1.305439,0,0,0,0,0,0,0,0,0,0,0,2.931338,0,0,0,0,0,0,0,0,0,0,0,0,1.395432,0,0,0,0,0,0,0
Installability,Installability,Installability,Installability,Installability,0,0,0,0,0,0,0,0,0,0,0,0,0,0,0,0,0,0,0,0,0,4.605009,0,0,0,0,0,0,0,0,0,0,0,0,0.963584,0,0,0,0,0,0,1.090273,0,0,0,1.142055,0,0,0,0,1.176762,2.944778,0,0,0,0,0,0,1.771084,0,0,0.390376,0,0,0,0,0,0,0,0,0,0,0,0,0,0,0,0,0,0,0,0,0,0,0,0,0,0,0,2.774809,0.663573,0,1.463919,0,0,0,0,0,0,1.92959
Requirements,Maintenance,Maintenance,Maintenance,Maintenance,0,0,0,0,0,3.003163,0,0,0,3.689274,0,0,0,0,0,0,0,0,0,0,0,0,0,0,0,0,0,0,0,0,0,0,0,0,0,0,0,3.584489,0,0,0,0,0,0,0,4.062164,0,0,0,0,0,0,0,0,0,0,0,0,0,0,0,0,0,0,0,0,0,0,0,0,0,0,0,0,0,0,0,0,0,0,0,0,0,0,0,0,0,0,0,0,0,0,0,0,0,0,0,0,0,0
Installability,Maintenance,Reliability,Reliability,Installability,0,0,0,2.090238,0,0,0,0,0,0,0,0,0,0,0,3.487067,0,0,0,0,0,0,0,0,2.213952,0,0,0,0,0,0,0,0,0,0,0,1.655353,1.178621,0,0,0,0,0,0,0,0,0,0,0,3.137194,0,0,0,0,0,0,0,0,0,0,0,0.456562,0,0,0,0,0,0,0,0,0,0,0,0,0,0,0,0,0,0,0,0,0,0,0,0,0,0,0,2.047535,0,0,0,0,0,0,0,0,2.661594,2.256744
Requirements,Maintenance,Maintenance,Reliability,Requirements,0,0,0,1.370058,0,0,0,0,0,0.998709,0,0,0,0,0,0,0,0,3.017508,0,0,0,0,0,0,0,0,0,0,0,0,0,0,0,0.857568,0,1.36283,0.612218,0,0,0,0.662345,0,0,0,0,0,0,0,0,0,0,0,0,0,0,0,0,0,0,0,0,0,0,0,0,1.9467,0,0,0,0,0,0,0,0,0,0,0,0.753205,0,0,0,0,0,0,0,4.829227,0,0,2.9858,0,0,0,0,0,0,0,0,0,0
Capability,Usability,Capability,Usability,Requirements,0,0,0,1.653592,0,0,1.996203,1.751463,0,0,0,1.168075,0,0,0,0,4.835428,0,0,0,0,0,0,0,1.751463,0,0,0,0,0,1.796938,0,0,1.936944,0,0,0,0,0,0,0,0,0,0,0,0,0,0,0,1.565868,0,0,0,0,0,0,1.367788,0,0,0,0,1.144937,0,0,0,0,0,0,0,0,0,0,0,0,0,0,0,0,0,0,0,0,0,0,0,0,0,0,0,0,0,0,0,0,0,0,0,0,1.328481,0
Requirements,Migration,Maintenance,Reliability,Maintenance,0,2.988827,0,0,0,0,0,0,0,0,0,0,0,0,0,3.303728,0,0,0,3.345646,0,0,0,0,0,0,0,0,0,0,0,0,0,0,0,0,0,0,0,0,0,0,0,0,0,0,0,0,0,2.972251,0,0,0,0,0,0,0,0,0,0,0,0,0,0,0,0,0,0,0,0,0,0,0,0,0,0,0,0,0,0,0,3.479101,0,0,0,0,0,0,0,0,0,0,0,0,0,0,0,0,0,0
Installability,Maintenance,Reliability,Reliability,Installability,0,0,0,0,0,0,0,0.978634,0,0,0,0.146681,0,0,0,0.613585,0,0,0,1.86411,0,0.581068,0,0.654946,0.61745,0,0,3.711744,0.737831,0,2.344159,1.141564,3.058717,0,0.396599,0,0,0,0,0,1.13266,0,0,0.839369,0,0,0.688156,0,0,2.042721,0,0,1.349198,0.683156,0,0,0,0,0,0,0,0.329145,0.654946,0,0,0,0,0,0,0,0,0.587966,0,0,0,0,0,0,0,0,0,1.292312,0,0,0.709124,0,0,0,0,0.905073,0.216441,0,0,1.459268,0,0,0,0,0,0.629384
Capability,Reliability,Reliability,Reliability,Reliability,0,0,0,0,0,0,0,0,0,0,0,1.146353,0,0,0,0,0,0,0,0,0,0,0,0,0,0,0,0,0,0,0,0,0,0,2.456316,0,0,0,0,0,0,2.779265,0,0,0,0,0,3.941982,0,0,0,0,0,0,0,0,0,0,0,0,0,0,0,0,0,0,0,0,0,0,0,0,0,0,0,0,0,0,0,0,0,0,0,0,0,0,0,0,0,0,0,0,0,0,0,0,4.622589,0,0,0
Requirements,Usability,Capability,Usability,Usability,0,0,0,0,0,0,0,0,0,7.209679,0,0,0,0,0,0,0,0,0,0,0,0,0,0,0,0,0,0,0,0,0,0,0,0,0,0,0,0,0,0,0,0,0,0,0,0,0,0,0,0,0,0,0,0,0,0,0,0,0,0,0,0,0,0,0,0,0,0,0,0,0,0,0,0,0,0,0,0,0,0,0,0,0,0,0,0,0,0,0,0,0,0,0,0,0,0,0,0,0,0
Reliability,Reliability,Maintenance,Reliability,Capability,0,0,0,0,0,0,0,4.483403,1.058698,1.12549,0,0,0,0,0,0,0,0,0,0,0,0,0,0,0,0,0,0,0,0,0,0,0,0,0,0,0,0,0,0,0,0,0,0,1.704019,0,0,0,0,0,0,0,0,0,0,0.86397,0,1.002234,0,0,0,0.750295,0,0,0,0,0,0,0,0,0,0,0,0,0,0,2.576038,0,0.84882,0,0,0,0.997367,0,0,0,0,0,0,3.595733,0,1.423604,0,0,0,0,0,0,0.983009,0
Reliability,Reliability,Maintenance,Reliability,Capability,0.434677,0,0.244989,0.355145,0.242038,0.421477,0.679518,1.541173,0,0,0.402811,0.141635,0,0,0,0,0.636762,0,0,0,0,0,0,2.86076,0,0,0,0,0,0,0,0,0,0.25507,0.303484,0.280968,0,0,0,0,0,0,0,0,0,0.359694,0,0.487042,0,0,0,0,0.561077,0,0,0,0,2.141125,0,0,0.813262,0.645233,0.632413,0,0,0,0,0.431331,0,0,0,0,1.413328,0.502371,0.34093,0.478241,1.185077,0,0.618912,0,0,0,1.065364,0.237193,0,3.964527,0,0,0,1.102784,0.208995,3.078378,0,0,0.752724,0,0,0,0,0
Requirements,Maintenance,Requirements,Requirements,Requirements,0,3.204335,0,0,0,0,0,0,0,0,2.408086,0,0,0,0,0,0,0,0,0,0,0,1.816572,0,0,0,0,0,0,0,0,0,0,0,0,0,0,0.948734,0,0,0,1.026414,0,0,0,1.704094,0,0,0,0,1.107837,0,3.354237,0,0,0,0,0,0,0,0,0,0,0,0,0,0,0,0,0,0,2.689726,0,0,0,0,0,0,1.167216,0,0,0,0,0,0,0,0,2.262537,0,0,1.249414,0,0,0,0,0,0,0,0,0
Installability,Installability,Reliability,Reliability,Installability,0.27222,1.235343,0.243175,0.352515,0.240246,0,1.348973,0.937969,0,0,0.399828,0,0,2.001755,0,0,0.632047,0,0,0,0,1.563479,3.972252,0,0,0,1.190819,0,0,0,0,0,0,0,0.301237,0.278887,0,1.313722,0,0,0,0.340842,0,0,0,0,0,0,0,0.529083,1.166154,1.929488,1.113845,1.838168,0.636436,0,0,0,0.553678,0,0,0.437508,0,0,0,1.10558,0,0,0.584436,0,0,0,1.111743,0,0.338406,0.376191,0,0,0,0,0,0,0.45543,0.235437,0,0,0,1.502646,0,1.414773,0.414894,0,1.062635,0,0,0,0,0,0,1.206461
Reliability,Reliability,Reliability,Reliability,Reliability,0,0,0,0,0,0,1.590863,0,0.778338,0,0,0.646001,0,0,0.498692,0,0,0,1.220832,2.697792,0,1.313573,0,0,0,0,0,0,0,0,0,1.628203,0,0.257183,0.305998,0,0,0,0,0,0,0,0.733999,0,0,0,1.731887,0,0,0,0,0,0,0,0,1.787127,0,0,0,0,0,0.56078,0,0,0.443131,0,0,0,0,0,0,0,0,0,0,0.241101,0.514613,0,0,4.354946,0,2.672348,0,0,0,0,0,0,0,0,0.489291,0,0,0,0,0,0.575864,0.792567,0,0
Installability,Installability,Installability,Installability,Installability,0.762672,0,0.681297,0.987635,0.673092,0,0,0,0,0,1.120189,0.393877,0,0,0,0,0,0,0,0,0,0,0,0,0,0,0,0,0,0,0,0,0,0,1.236392,0.781353,1.239681,0,0,0,0,1.909862,0.871875,0,0,1.000286,0,0,0,0,2.393173,4.206536,0,0,0,0,1.294809,0,0,0,0,0.683832,0,0,0,0,0,0,0,0,0,0,0,0,0.948105,1.053965,2.24961,0,0,0,0,0,1.275968,0.659618,0,0,0,0,0,0,0.5812,0,0,0,0,0,0,0,1.993248,0
Installability,Installability,Reliability,Reliability,Maintenance,0.778756,0,0.695665,0,0.687286,0,0,0,0,0,1.143812,0,0,0,0,0,0,0,0,0,0,0,0,0,0,0,2.149356,0,0,0,0,0,0,0,1.087428,0.79783,0,1.428486,0,0,0,1.545447,0,0,0,1.02138,0,0,0,0,2.954513,0,1.593222,0,0,0,0,0,0,0,0,0.349126,0,0,2.49593,0,0,0,0,1.505232,0,0,2.006628,0,0.968098,1.076191,2.898554,0,0,0,0,0,0,0.673528,0,0,0,0,0,0,0.593457,0,0,0,0,0,0,1.408276,0,0
Reliability,Reliability,Reliability,Reliability,Capability,0,0,0,0,0,1.873993,0,0,0,0,0,0,0,0,0,0,0,0,2.318559,0,0,0,0,0,0,0,0,0,0,0,0,0,0,0,1.349366,0,0,0,0,0,0,1.526777,0,0,0,0,0,0,0,0,0,0,0,0,0,1.767205,0,2.050016,0,0,0,0,0,0,0,0,0,0,0,0,0,2.524306,0,0,0,0,0,0,1.736217,0,0,0,3.23342,0,0,0,0,0,0,0,0,0,3.249199,0,0,0,0,1.102549,0,0
Reliability,Usability,Capability,Usability,Capability,0,0,0,1.916605,0.824123,0,0,0,0,0,0,0,0,0,0,0,0,0,0,0,0,0,0,0,0,0,0,0,0,0,0,0,0,0,1.033341,0,0,1.712892,0,0,0,0,0,0,0,0,0,0,0,0,0,0,1.910426,0,0,0,0,0,0,0,0,1.17526,0,0,0,0,0,0,2.004807,0,3.460263,0,0,0,0,0,0,0,0,0,0,0,0,0,0,0,0,0,0,1.877449,0,0,1.569896,0,3.234108,0,1.944664,0,1.539783,0
Performance,Performance,Performance,Performance,Performance,0,0,0,1.645557,0,0,0,0,0,0,0,0,0,0,0,0,0,0,0,0,0,0,4.46311,0,2.762514,0,0,0,0,0,0,0,0,0,0,0,0,1.470654,0,0,0,0,0,0,0,0,0,2.256698,0,0,0,0,0,0,0,0,0,0,0,0,0,0.569687,0,0,0,0,0,1.998565,0,0,2.970911,0,0,0,0,0,0,0,0,0,0,0,0,0,0,0,0,0,0,0,0,0,0,0,0,0,0,1.148977,0,0
Requirements,Documentation,Requirements,Requirements,Requirements,0,4.057129,0,0,0,0,0,0,1.843267,3.1959,0,0,0,0,0,0,0,0,0,0,0,0,0,0,0,0,0,0,0,0,0,0,0,0,0,0,0,0,0,0,0,0,0,0,2.966817,0,0,0,0,0,0,0,0,0,0,0,0,0,0,0,0,0,0,0,0,0,0,0,0,2.006189,0,0,0,3.013464,0,0,0,0,0,0,0,0,0,0,0,0,0,0,0,0,0,0,0,0,0,0,0,0,0,0
Integrity/Security,Installability,Migration,Reliability,Reliability,0.409318,0,0.365645,0,0.361241,0,0,0,1.87903,0,0.601193,0,0,0,0,0,0,0,0,0,0,0,0,0,2.066138,0,1.790552,0,0,0,0,0,0,0.603381,0,0.419344,0,0.473714,0,0,0,0,0,0,0,0.850875,0,0,0,0,1.753465,1.384242,0,0,0,0,0,0,0,0,0,0.779506,4.00951,0,0,0.71595,0,0,0,0,0.956964,0,0,0,0.508837,0.565652,2.414682,0,1.63614,0,0,0,2.054393,0.35401,0,0,0,0,0,0,0.311924,0,0,0,0,0,0,0.956691,1.069754,0
Usability,Usability,Usability,Requirements,Requirements,0,0,0,0,0,0,0,0,0,3.053703,0,0,0,0,0,0,0,0,0,0,0,0,0,0,0,0,0,0,0,0,0,0,0,0,0,0,0,0,0,0,0,0,0,0,0,0,3.10572,0,0,0,0,0,0,0,0,0,0,0,0,0,0,0,0,0,0,0,0,0,0,0,0,0,0,0,0,0,0,0,0,0,0,0,0,0,0,0,4.526894,3.53781,0,0,0,0,0,0,0,0,0,0,0,0
Usability,Requirements,Capability,Requirements,Requirements,0,0,0,0,0,0,0,0,0,0,0,0,0,6.458719,0,0,0,0,0,0,0,0,0,0,0,0,0,0,0,0,0,0,0,0,0,0,0,0,0,0,0,0,0,0,0,0,0,0,0,0,0,0,0,0,0,0,0,0,0,2.223436,2.306675,0,0,0,0,0,0,0,0,0,0,0,0,0,0,0,0,0,0,0,0,0,0,0,0,0,0,0,0,0,0,0,0,0,0,0,0,0,0,0
Capability,Capability,Capability,Reliability,Requirements,1.128978,0,1.008519,0,0.996373,0,0,0,2.004953,0,1.658208,0,0,0,0,0,0,0,0,0,0,0,0,0,0,0,0,0,0,0,0,0,0,1.050019,0,1.156631,1.835091,0,0,0,0,0,1.29063,0,0,0,0,2.004953,0,0,0,0,0,0,0,0,0,0,0,0,0,0.506136,0,0,1.809201,0,0,0,0,0,0,0,0,0,1.403472,1.560177,0,1.33374,0,0,0,0,0,0.976428,0,0,0,0,0,3.597638,0.860347,0,0,0,0,0,0,1.617935,1.861615,0
Capability,Reliability,Capability,Reliability,Performance,0,0,0,2.112435,0,0,0,0,0,0,0,0,0,0,0,0,0,0,0,0,0,0,0,0,0,0,0,0,0,0,0,0,0,0,0,0,0,0,0,0,4.104437,0,0,0,0,0,0,0,0,0,0,0,0,0,0,0,0,0,0,4.662794,0,0,0,0,0,0,0,0,0,0,0,0,0,2.98815,0,0,0,0,0,0,0,0,0,0,0,0,0,0,0,0,0,0,0,0,0,0,0,0,0,0
Capability,Requirements,Capability,Reliability,Requirements,0,0,0,0,0,4.568965,0,0,0,0,0,1.535373,0,0,5.361591,0,0,0,0,0,0,0,0,0,0,0,0,0,0,0,0,0,0,0,0,0,0,0,0,0,0,0,0,0,0,0,0,0,0,0,0,0,0,0,0,0,0,0,0,0,0,0,0,0,0,0,0,0,0,0,0,0,0,0,0,0,0,0,0,0,0,0,0,0,0,0,0,0,0,0,0,0,0,0,0,0,0,0,0,0
Reliability,Reliability,Reliability,Reliability,Reliability,0,0,0,0,0,0,0,0,0,0,0,0.63486,0,0,0,0,0,0,2.337396,0,0,3.173524,0,4.152781,0,0,0,0,0,0,0,0,0,0,0,0,0,0,0,0,0,0.971115,0,0,0,0,0,0,0,0,0,0,0,0,0,1.124041,0,0,0,0,0,0.347711,0,0,0,0,0,0,0,0,0,0,0,0,0,0,0,0,1.104331,0,0,1.764503,0,0,0,0,0,0,0,0,0,0,1.303925,0,0,0,3.230399,0,0,0
Capability,Maintenance,Reliability,Installability,Installability,0,0,0,0,0,0,0,0,0,0,0,7.209679,0,0,0,0,0,0,0,0,0,0,0,0,0,0,0,0,0,0,0,0,0,0,0,0,0,0,0,0,0,0,0,0,0,0,0,0,0,0,0,0,0,0,0,0,0,0,0,0,0,0,0,0,0,0,0,0,0,0,0,0,0,0,0,0,0,0,0,0,0,0,0,0,0,0,0,0,0,0,0,0,0,0,0,0,0,0,0,0
Installability,Installability,Installability,Installability,Installability,0.77257,0,0.690139,0,0.681827,0,0,0,0,0,1.134726,0,0,0,0,0,0,0,0,0,0,0,0,0,0,0,0,0,0,1.430164,0,0,0,0,1.07879,0.791493,2.511538,1.417139,0,0,0,0,0,0,0,1.013266,0,0,0,0,2.42423,3.296857,0,0,0,0,0,0,0,0,0,0.804207,1.781522,0,1.238052,0,0,0,1.658651,0,0,0,0,0,0.960408,1.067643,2.278804,0,0,0,0,0,0,0.668178,0,0,0,0,0,0,0.588743,0,0,0,0,0,1.608893,0.698545,0,0
Requirements,Documentation,Requirements,Requirements,Maintenance,0,4.11078,0,0,0,0,0,0,0,0,0,0,0,0,0,0,0,0,0,0,0,0,0,0,0,0,0,0,0,0,0,0,0,0,0,0,0,0,0,0,0,0,0,0,0,0,0,0,0,0,0,0,0,0,0,0,0,0,0,0,0,0,4.850186,0,0,0,0,0,0,2.565005,0,0,0,0,0,0,0,0,0,0,0,0,0,0,0,0,0,0,0,0,0,0,2.231011,0,0,0,0,0,0,0
Installability,Installability,Reliability,Reliability,Reliability,0,0,0,0.816403,0,0,0,1.370554,0,0,0,0.516045,0,0,1.136969,0,0,0,0,0,0,0,0,0,0,0,1.740017,0,0,1.849752,0,4.132663,0,0,1.022032,0,0,0.729629,0,0,0,0,0,0,0,0.826861,0,0,0,0,1.35037,0,0,0,0,0,0,1.059893,0,0,0,0,2.907568,0,0,0,0,0,0,0,0,0,0,0,0,0,1.173266,0,0,0,0,0,0,0,0,0,0,0,1.185866,0,0,0,1.679891,0,0,0,1.312912,0.570037,1.039563,1.397044
Capability,Capability,Capability,Reliability,Requirements,0,0,0,0,0,1.565004,0,0,0,0,0,0,0,0,0,0,0,0,0,0,0,0,0,0,0,0,0,0,0,0,0,0,0,0.947111,0,0,0,1.178541,0,0,0,2.960547,1.16414,0,0,2.671192,0,0,0,0,0,0,0,0,0,0,1.728847,0,0,3.673003,0,0.913063,0,0,0,0,0,0,0,0,2.380806,0,0,0,0.798709,0,0,1.203025,1.449945,0,0,0,0,0,0,0,0,0,0,0,0,0,0,0,0,0,0,0,1.679165,0
Usability,Capability,Reliability,Reliability,Reliability,0.903057,0,0.806704,0,0.796988,0,0,0,0,0,1.326382,0.466378,0,0,0,0,0,0,0,0,0,0,0,0,0,0,0,0,0,0,0,0,0,0.839899,0,0.925177,0,0,0,0,0,0,1.03236,0,0,0,0,0,0,0,1.220401,0,0,0,0,0,0,0,0,3.781519,0,0.641676,0,0,1.44716,2.503548,0,0,0,0,0,1.869458,0,0,1.416591,1.247968,0,1.066844,1.285813,0,0,0,0,0.781034,0,0,0,0,0,0,0.688182,0,1.518207,0,0,0,0,2.292288,1.489085,0
Reliability,Reliability,Reliability,Reliability,Capability,0.887148,0,0.792491,0,0.782947,0,0,0,0,0,1.303014,0,0,0,1.599919,0,0,0,1.686834,0,0,3.629952,0,0,0,0,0,0,0,0,0,0,0,0,1.601103,0.908877,0,0,0,0,0,1.110785,1.014173,0,0,0,0,0,0,0,0,0,0,0,0,0,1.506133,0,0,0,0,1.028091,0,0,0,0,0,0,0,0,0,2.910819,0,0,1.102844,1.225982,0,0,0,0,0,0,1.484217,0.767274,0,0,0,0,1.668727,0,0.676058,0,0,0,0,0,0,1.862521,0,0
Installability,Maintenance,Reliability,Reliability,Installability,0,0,0,0.814095,0,0,0,3.173331,0,0,0,0.324668,0,2.609936,0,1.358125,0,0,0,0,0,0,0,0,0,0,0,0,0,1.163764,3.624541,0,0,0,0.695673,0,0,0.727566,0,0,0,0.787138,0,0,0,0.824523,0,0,0,1.936599,0,0,0,0,1.469778,2.115491,0,0,0,0,0,0.281837,0,0,0,0,0,0,0,0,1.469778,0,0,0,0,0,0,0,0.895116,0,0,0,0,0,0,0,0,0,0,0,0,1.50125,0,0,0,0,0,0,0,0
Installability,Installability,Reliability,Reliability,Capability,0,0,0,0,0,0,0,1.886323,0,0,0,0,0,0,0,0,0,0,0,0,0,0,0,0,0,0,0,0,0,0,0,2.20037,0,0,0.960185,0,0,0,0,0,0,0,0,0,0,1.138027,0,0,0,0,2.345221,1.851394,0,0,0,0,0,0,0,0,0,0.388999,3.171311,0,0,0,0,0,0,1.677138,0,0,2.235796,0,0,0,1.614792,0,1.23546,0,0,0,0,0,0,0,0,0,0,0,0,0,0,0,0,0,1.80699,1.821678,0,1.922783
Capability,Requirements,Capability,Reliability,Usability,0,0,0,0,0,0,0,0,0,1.001132,0,0.434055,0,0,1.515739,0,0,0,0,0,2.877822,0,0,0,0,0,0,0,0,0,0,0,0,0,0,0.861056,0,0,0,0,0,0,0,0,0,0,0,0,0,0,0,0,0,0,0,0,1.426887,0,0,0,0,0,0,0,0,0,0,0,0,0,0,5.219678,0,0,0,0.73281,0,0,0,0,0,0,0,0,0,0,0,0,2.505708,0,0,0,0,0,0,0,0,1.204475,1.385883,0
Requirements,Maintenance,Requirements,Maintenance,Maintenance,0,0,0,2.112649,0,0,2.550373,0,0,0,0,0,0,0,0,0,0,0,0,0,0,0,0,0,0,0,0,0,0,0,0,0,0,0,0,0,0,0,0,0,0,0,0,0,0,0,2.493934,0,0,4.645183,0,0,0,0,0,0,0,0,0,0,0,0,0,0,0,0,0,0,0,0,0,0,0,0,0,0,0,0,0,0,0,0,0,0,0,0,3.635155,0,0,0,0,0,0,0,0,0,0,0,0,0
Requirements,Maintenance,Requirements,Maintenance,Maintenance,0,1.274632,0,0.844547,0,0,0,0,0,1.80378,0,0,0,0,0,0,0,0,0,0,0,0,0,0,1.417801,0,1.8,0,0,0,0,0,0,0.606565,0,0,0,0.754781,0,0,0,0,0,0,1.176164,0,0,0,0,0,0,0,1.33426,0,0,0,0,0,0,0,0,0,0,0,0,0,0,0,0,1.260572,0,0,0,0,0,0,0,0,0,0,0,0,0,0,0,0,5.953778,0,0,0,0,0,0,0,0,0,0,0,0,0
Usability,Migration,Migration,Reliability,Requirements,0.815791,0,0.728748,2.112842,0.719972,1.253733,0,0,1.448764,0,1.198208,0,0,0,0,0,0,0,0,0,0,0,0,0,0,0,0,0,0,0,0,0,0,0.758736,0,0.835773,0,0,0,0,0,0,0,0,1.471232,0,0,0,0,0,0,0,0,0,0,0,0,0,0,4.887325,0,0.73146,1.881188,0,1.307314,0,0,0,0,0,0,0,0,0,1.014138,1.127372,0,0,0,0,0,0,1.364836,0.705559,0,0,0,0,0,0,0.62168,0,0,0,1.412694,0,0,0.737624,0,0
Usability,Usability,Capability,Reliability,Requirements,0,0,0.702267,1.018033,0.693809,0,0,0,0,0,1.154667,0,0,0,3.66488,0,0,0,0,0,0,0,0,0,0,0,0,0,0,0,0,0,0,0.731164,0,0,0,0,0,0,0,0,0.89871,0,0,0,0,0,0,2.421733,1.062406,0,0,0,0,0,0,0,0,2.835538,0,0.70488,0,0,0,0,0,0,0,0,0,0,0,0,0.977286,0,1.463031,0.928729,1.774127,0,0,0,0,0.67992,0,0,0,2.169754,0,0,0.599089,0,1.321658,0,0,0,1.637166,1.126624,0,0
Usability,Usability,Capability,Usability,Requirements,0.660035,0,0.589611,0.854723,0.58251,0,0,0,0,0,0.969439,0,0,0,0,0,0,0,0,0,0,0,0,0,0,0,1.821688,0,0,0,0,0,0,0,0,0.676202,1.07285,0.763875,0,0,0,0.82642,0,0,0,1.372056,1.599196,0,0,0,0,0,2.140233,0,0,0,0,0,0,0,0,0.687064,0,0,1.057714,1.829817,0,0,2.245966,0,0,0,0,0,0.820512,0.912127,0,0,0.939787,0,0,0,0,0.904775,0,0,0,1.821688,0,3.725436,0.502985,0,0,0,0,0,0,0.596793,1.725005,0
Installability,Installability,Installability,Installability,Installability,0.547684,0,0.489247,0.709231,0.483355,0,0,2.381274,0,0,0.80442,0,0,0,0.987716,0,0,0,0,0,0,0,0,0,2.381274,0,0,0,0,0,0,2.201294,0,0.509379,0.764767,0,0.890229,0,0,0,0,0,0.626103,0,0,0,0,0,0,0,2.346205,1.16859,0,0,0,0,0,0,0,0,0,0.491068,2.932459,0,0,0,2.015479,0.861377,0,1.0586,0,0,0,0,0.680844,0.477528,0,0.647017,0,0,0,0,0.916287,0.473679,0,0,0,0,0,0,0.417366,0,0,0,0.948416,0,1.140563,0.990413,0,1.92359
Installability,Migration,Reliability,Installability,Installability,0.427849,0,0.382198,0,0.598475,0.657531,0,0,0,0,0.628411,0.350212,0,0,0,0,0,0,0,0,0,0,0,0,0.930122,0,0,0,0,1.839022,0,0,0,0.630697,0.992315,0.438328,0.695444,0,0,0,0,0,0.77522,4.374174,0,0,0,0,0,0,1.342537,0,0,0,1.585419,0,0,0.719293,0,0,0.800487,0.799834,0,0,0,0,0,0,0,0,0,0,0,0,0.531873,0.746087,0.796233,0.801115,0,0,0.9243,1.542747,0,0.370037,0,0,0,0,0,0,0.326045,3.065119,0.719293,0,0,0,0,0,1.638111,0
Capability,Usability,Reliability,Reliability,Requirements,0,0,0,0,0.622418,1.083856,0,0,0,0,0,0,0,0,1.271884,0,0,0,0,0,0,0,0,0,0,0,3.892983,0,0,0,0,0,0,0,0,0,1.146351,0,0,0,0,0,0,0,0,0.924978,0,0,0,0,0,0,1.442848,0,0,2.373229,0,0,0,2.543769,0,0.501125,0,0,0,1.955177,0,1.758037,0,1.363163,1.648847,0,0,0,0.876725,0.614914,0,0,0,0,0,0,0,0.609958,0,0,0,0,0,0,0.851829,0,1.185663,0,1.221278,0,0,0.637679,0,0
Reliability,Reliability,Maintenance,Reliability,Reliability,0.948376,0,0.847187,0,0.836984,0,0,0,0,0,1.392945,0.776287,0,0,1.710342,0,0,0,0,0,0,0,0,0,0,0,0,0,0,0,0,0,0,0.882048,0,0.971606,0,0,0,0,0,0,1.084168,0,0,0,0,0,0,0,0,0,0,0,0,0,0,0,0,3.971291,0,0.987213,0,0,1.519784,3.851689,0,0,0,0,0,0,0,0,1.17896,1.310597,0,1.120383,0,0,0,0,0,0.820229,0,0,0,0,0,0,0.722718,0,0,0,0,0,0,1.359115,0,0
Capability,Requirements,Maintenance,Reliability,Requirements,1.116242,0,0,0,0.985133,0,0,0,0,0,0,0,0,0,0,0,0,0,0,0,0,0,0,0,0,0,0,0,0,0,0,0,0,0,0,1.143583,0,0,0,0,0,1.39763,0,0,0,1.464011,0,0,0,0,0,0,0,0,0,0,0,0,0,4.674221,0,0.500426,2.574019,0,0,0,0,0,0,0,0,0,0,0,1.387639,1.542576,0,0,0,0,0,0,1.867497,0.965412,0,0,0,0,0,0,0,0,1.87661,0,0,0,0,0,1.840613,0
Capability,Requirements,Reliability,Reliability,Capability,0.801241,0,0.715751,0,0.707131,0,0,0,2.255282,0,1.176838,0.65585,0,0,0,0,0,0,0,0,0,0,0,0,0,0,0,0,0,0,0,0,0,0.745203,0,0.820866,1.302372,0,0,0,0,0,0.915966,0,0,1.05087,0,0,0,2.468232,0,0,0,0,0,0,1.360287,0,0,1.444992,0,1.008421,0,0,0,3.622756,0,0,0,0,0,0,0,0,0.99605,1.107265,0,0.946562,0,0,0,0,0,0.692975,0,0,0,0,0,0,0.610592,0,0,0,1.387498,0,0,2.597193,1.321197,0
Requirements,Maintenance,Maintenance,Reliability,Maintenance,0,0,0,0,0,0,0,0,0,0,0,0,0,0,0,0,0,0,0,0,0,0,0,0,0,0,0,0,0,0,0,0,0,0,2.340772,0,0,0,0,0,0,0,0,0,0,0,0,0,0,0,0,0,0,0,0,0,0,0,6.81911,0,0,0,0,0,0,0,0,0,0,0,0,0,0,0,0,0,0,0,0,0,0,0,0,0,0,0,0,0,0,0,0,0,0,0,0,0,0,0,0,0
Usability,Maintenance,Documentation,Reliability,Usability,0.939591,0,0,1.216738,0,0,0,0,0,2.893092,0,0.485245,0,0,2.685714,0,0,0,0,0,0,0,0,0,0,0,0,0,0,0,0,0,0,0,0,0.962605,0,0,0,0,0,1.176448,0,0,0,0,0,0,0,0,0,0,0,0,0,0,0,0,0,0,1.757934,0,0,0,0,0,0,0,4.683868,0,0,0,0,0,0.73695,1.298455,0,0,0,0,0,0,0,0.812631,0,0,0,0,0,1.889085,0,0,0,0,0,0,0,0,0,0
Installability,Maintenance,Reliability,Reliability,Installability,0,1.150285,0,0,0.519425,0,0,2.02794,0,0,0,0,0,0,0,3.286725,0,0,0,0,1.271479,0,0,0,0,0,1.624402,0,0,1.726845,0,0,0,0,0.954123,0,0.956662,0,0,0,0,0,0,2.756808,0,0,0,0,0,0,0,0,0,0,0,0,0,0,0,0,1.10116,0.263857,0,0,0,1.029457,2.165882,0,0,0,0,0,0,0,0.731652,0.513163,1.095309,0,0,0,1.271479,0,0,0.509027,0,0,0,0,0,0,0,2.810945,0,0,0,0,0,0,0,0
Performance,Migration,Requirements,Maintenance,Requirements,0,0,0,2.607185,0,0,0,0,0,1.513087,0,0,0,0,0,0,0,0,0,0,0,0,0,0,0,0,0,0,0,0,0,0,0,0,0,0,0,0,0,0,0,3.180963,0,0,0,0,0,2.255866,0,0,0,0,0,0,0,0,0,0,0,0,2.376613,1.322284,0,0,0,0,0,1.997828,2.727168,0,0,0,0,0,0,0,2.363986,0,1.80866,0,0,0,0,0,0,0,0,0,0,0,0,0,0,0,0,0,0,0,0,0
Installability,Installability,Installability,Installability,Installability,0.701538,0,0.626686,0.908468,0.619139,0,0,0,0,0,1.030397,0.362304,0,0,0,0,0,0,0,0,0,0,0,0,0,0,0,0,0,0,0,0,0,0.652474,0.776318,0.718721,2.64772,0,0,0,0,0,0.801987,0,0,0,0,0,0,0,3.005298,2.993737,0,0,0,0,2.382039,0,0,0,0,1.044776,0,0,0,1.22708,0,0,0,0,0,0,0,0,0.872106,0.969482,3.031449,0.828776,0.998881,0,0,0,0,0.606744,0,0,0,0,0,0,0.534612,0,0,0,0,0,0,0,0,0
Integrity/Security,Requirements,Integrity/Security,Reliability,Integrity/Security,0,0,0,2.010876,0,0,0,0,0,0,0,0,0,0,0,0,0,0,0,0,3.35467,0,0,0,0,0,0,0,0,0,0,0,0,0,0,0,0,0,0,0,0,0,0,0,2.800459,0,0,0,0,0,0,0,0,0,0,0,0,0,0,0,0,1.616432,0,0,0,0,0,0,0,0,0,3.214603,0,0,1.217941,0,0,0,2.211004,0,0,0,0,0,0,0,0,0,0,0,2.747664,0,0,0,0,0,0,1.404053,0,0
Installability,Maintenance,Installability,Reliability,Installability,0,0,0,0,0,0,0,0,0,2.642371,0,0,0,0,0,4.792336,0,0,0,0,0,0,0,0,0,0,0,0,0,0,0,0,0,0,2.454781,0,0,0,0,0,0,0,0,0,0,0,0,0,0,0,0,0,0,0,0,0,0,0,0,4.000614,0,0,0,0,0,0,0,0,0,0,0,0,0,0,0,0,0,0,0,0,0,0,0,0,0,0,0,0,0,0,0,0,0,0,0,0,0,0,0,0
Requirements,Migration,Requirements,Requirements,Requirements,0,4.057129,0,0,0,0,0,0,1.843267,3.1959,0,0,0,0,0,0,0,0,0,0,0,0,0,0,0,0,0,0,0,0,0,0,0,0,0,0,0,0,0,0,0,0,0,0,2.966817,0,0,0,0,0,0,0,0,0,0,0,0,0,0,0,0,0,0,0,0,0,0,0,0,2.006189,0,0,0,3.013464,0,0,0,0,0,0,0,0,0,0,0,0,0,0,0,0,0,0,0,0,0,0,0,0,0,0
Capability,Requirements,Capability,Reliability,Requirements,0.617066,0,0.551227,1.266511,0.544588,0,1.528921,0,0,0,0.906327,0,0,0,1.112843,0,0,0,0,0,2.666149,0,0,0,0,0,0,0,0,1.142299,0,0,0,0.573909,0,0.63218,0,0.714146,0,0,0,0,0.70542,0,1.112843,0.809315,0,0,0,0,1.936278,0,0,0,0,0,1.047609,0,0,1.763814,0,0.776623,0,0,0.988855,0,0,0,0,0,0,2.024654,0,2.624567,0.767096,0.852746,0,0.728983,0,0,0,0,0,0.533686,0,0,0,0,0,0,0.47024,0,1.037402,0,0,0,0,1.442256,2.630208,0
Installability,Installability,Installability,Installability,Installability,1.046867,0,0.935169,0,0.923907,0,0,0,0,0,1.537605,1.081294,0,0,2.992352,0,0,0,0,0,0,0,0,0,0,0,0,0,0,0,0,0,0,0.973651,1.46181,1.072509,0,0,0,0,0,1.310767,1.196761,0,0,1.373022,0,0,0,0,3.284941,2.233695,0,0,0,0,0,0,0,0,0,0.938649,0,0,0,0,0,0,0,0,0,0,0,0,1.301397,1.446704,0,1.236737,0,0,0,0,1.751431,0.905412,0,0,0,0,0,0,0.797773,0,0,0,0,0,0,0.94656,0,0
Usability,Installability,Reliability,Installability,Installability,0.905527,0,0.80891,1.172627,0.799168,1.391643,0,0,0,0,1.33001,0,0,0,0,0,0,0,0,0,0,0,0,0,0,0,2.499244,0,0,1.676292,0,0,0,0.842196,0,0.927707,0,0,0,0,0,0,0,0,2.588349,1.187647,0,1.608127,0,0,1.939581,0,0,0,0,0,1.537337,0,0,0,0,0.94261,0,0,0,0,0,0,0,0,0,0,0,0,1.125693,1.251382,1.685201,0,2.57866,0,0,0,0,0.78317,0,0,0,0,0,0,1.093726,0,1.52236,0,0,0,0,0,0,0
Installability,Maintenance,Installability,Installability,Installability,0.416094,0,0.371698,0,0.367221,0,0,0,0,0,0.611145,0,0,0,0,1.797811,0,0,0,0.910311,0,0,0,0.959499,0,0,0,0,0,0,4.138591,0,0,0.386993,0,0.426285,0,0,0,0,0,0,0,0,0,0,0,0,0,3.755552,1.124627,0,0,0,0.972806,0,0,0,0,0,2.012377,0.373081,0,0,0,0,0,0,0,0,0,0,0,0,0.517261,0.575015,0,0,0,0,0.898905,0,0,0.35987,1.038871,0,0,0,0,0.836573,0.317087,1.987271,0,0,0,0,0,0,0,0.922051
Usability,Reliability,Reliability,Reliability,Reliability,0.711498,0,0.635583,0,0.627928,0,0,0,0,0,1.045026,0,0,0,0,0,0,0,0,0,1.53708,0,0,0,0,0,0,0,0,0,0,0,0,0,1.153431,0.728925,0,1.305113,0,0,2.837404,1.781712,0,0,0,0.933167,4.839558,0,0,0,0,0,0,0,0,0,0,0,0,0,0,0.318974,0,0,1.140184,1.244501,0,0,0,0,0,0,0,0,0.884488,0.983245,0,0,0,0,0,0,0,0.615358,0,0,0,0,0,0,0.542202,0,0,0,0,0,0,1.66297,0,0
Capability,Reliability,Maintenance,Reliability,Capability,0,1.693252,0,0,0,0.840059,0,0,0,0,0,0,0,0,0,0,0,0,2.413286,0,0,0,2.422575,0,0,0,1.508657,0,0,2.349526,0,0,0,0,0,0,0,0,0,0,0,1.589155,0,0,0,0.716918,0,0,0,0,0,0,2.236601,0,0,0,0,0,0,0,0,0,0,0,0,0.956104,0,1.362593,0,0,0,0,0,0,0.428729,0,0,0,0,0,1.180881,0,1.829006,0,3.168858,0,0,0,0,0,0,0,0,1.771935,0,0,0,0,0,0
Documentation,Documentation,Documentation,Documentation,Documentation,0.603691,0,0,1.239059,0,2.154218,1.495782,0,0,1.858824,0.886682,0,0,1.581279,0,0,0,0,1.147866,0,1.30418,0,0,0,0,0,0,0,0,1.117539,0,0,0,0.889908,0,0,0,1.622255,0,0,0,0.755873,0,0,0,2.739084,0,1.699231,0,0,0,0,0,0,0,0,0,0,0,0,1.12948,0.628413,1.392093,0,0,1.055933,0,2.204586,0,0,1.411398,0,0,0,0,0,0,0,0.859562,0,0,0,1.600793,0,0,0,0,0,0,0,0.920095,0,0,0,1.045403,0,0,0,0.995449,0
Installability,Installability,Installability,Installability,Installability,0,0,0,0,0,1.456601,0,0,0,0,0,0,0,0,0,0,0,0,0,0,0,0,0,0,0,0,0,0,0,0,0,0,0,0,1.323469,0,1.540588,1.096908,0,0,2.384751,0,0,0,1.709293,0,0,0,0,0,2.030116,3.205279,0,0,3.512112,0,0,0,0,0,0,0.424909,0,0,0,0,0,0,0,0,0,0,0,0,0,0,0,0,0,0,0,0,2.513246,0,0,0,0,0,0,0,0,0,0,0,1.641284,0,0,0,0,0
Capability,Usability,Capability,Reliability,Requirements,0.932603,0,0.833097,1.207689,0.823064,0,0,0,2.625032,0,1.369778,0,0,0,0,0,2.165341,0,0,0,0,0,0,3.408547,2.027433,0,0,0,0,0,0,0,0,0,0,0.955446,0,0,0,0,0,0,0,0,0,0,0,0,0,0,1.26033,0,0,0,0,0,0,0,0,0,0,0.66267,0,0,1.494507,2.585458,0,0,0,0,0,0,0,0,1.159351,1.288799,0,0,0,0,0,0,0,0.806587,0,0,0,0,0,0,0.710697,0,0,0,0,0,0,0.843244,1.537805,0
Installability,Installability,Installability,Installability,Installability,0.877439,0,0.783818,0,0.774378,0,0,0,0,0,1.288754,0,0,0,0,0,0,0,0,0,0,0,0,0,0,0,0,0,2.279405,0,0,0,0,0.816072,1.422443,0.89893,0,1.015482,0,0,0,1.098628,1.003073,0,0,0,0,0,0,0,2.371559,2.967345,0,0,0,0,2.361039,0,0,0,0,1.104322,0,0,0,2.432525,0,0,0,0,0,0,0,0,1.090774,1.212565,0,1.036579,1.249336,0,0,0,0,0.758877,0,0,0,0,0,0,0.668659,0,0,0,1.519448,0,0,0.793365,0,0
Capability,Capability,Reliability,Reliability,Reliability,0,0,0,0.636155,0,0,0,0,0,3.383018,0.721537,0,0,3.612403,0,0,0,0,0.934074,0,0,0,0,0,0,0,0,0,0,0,0,0,0,0,0.685969,0,0,0.901114,0,0,0,0,0,0,0,0.644304,1.190254,0.872416,0,0.954792,0,0,0,0,0,0.711951,0,1.309,0,0,0,0.220235,0,0,0,0,0,0.772625,0,0.949527,0,2.361316,0,0,0,0.428326,0,0,0,0,0,0,0,0,0,0,0,1.355851,0,2.963051,0.869244,0,0,0,0,0,0,0,0,0
Installability,Migration,Reliability,Reliability,Capability,0,0,0,0,0,0,0,0,0,0,0,0,0,0,0,0,0,0,0,0,0,0,0,0,0,0,0,0,0,0,0,0,0,0,3.252385,0,0,3.40149,0,0,0,0,0,0,5.300487,0,0,0,0,0,0,0,0,0,0,0,0,0,0,0,0,1.317635,0,0,0,0,0,0,0,0,0,0,0,0,0,0,0,0,0,0,0,0,0,0,0,0,0,0,0,0,0,0,0,0,0,0,0,0,0,0
Installability,Installability,Installability,Installability,Installability,0,0,0,0,0,0,0,0,0,0,0,0,0,0,2.322168,0,0,0,0,0,0,0,0,0,0,0,0,0,0,0,0,0,0,0,1.424885,0,2.092973,0,0,0,0,1.612224,0,0,0,0,0,0,0,0,2.758023,4.354546,0,0,0,0,0,0,0,0,0,0,0,0,0,0,0,0,0,0,0,0,3.317853,0,0,0,0,0,0,0,0,0,0,0,0,0,0,0,0,0,0,0,0,0,0,0,0,0,0,0
Reliability,Reliability,Maintenance,Reliability,Reliability,0,0,0,0,0,0,0,0,0,0,0,0.567858,0,0,0,0,0,0,0,0,2.375419,4.499066,0,0,0,0,0,0,0,2.035473,0,0,0,0,0,1.126488,0,0,0,0,0,0,0,0,0,0,0,0,0,0,0,0,0,0,0,0,0,0,0,0,0,0,0,0,0,1.923264,0,0,0,0,0,0,0,0,0.862415,1.519517,0,0,0,0,0,0,0,0.950981,0,0,0,0,0,0,0,0,0,3.564361,0,0,0,0,0,0
Usability,Requirements,Maintenance,Reliability,Requirements,0,0,0,0,0,3.547821,0,0,0,0,0,0,0,0,0,0,0,0,0,0,0,0,0,0,0,0,0,0,0,0,0,0,0,0,0,0,0,0,0,0,0,4.581296,0,0,0,0,0,0,0,0,0,0,0,0,0,0,0,0,0,4.163299,0,1.034944,0,0,0,0,0,0,0,0,0,0,0,0,0,0,0,0,0,0,0,0,0,0,0,0,0,0,0,0,0,0,0,0,0,0,0,0,0,0
Installability,Installability,Installability,Installability,Installability,0,0,0,0,0,0,0,0,0,0,0,0.85041,0,0,0,0,0,0,0,0,0,0,0,0,0,0,0,0,0,0,0,0,0,0,1.149676,0,2.676567,0,0,0,0,0,0,0,0,0,0,0,0,0,0,5.568747,0,0,0,0,0,0,0,0,0,0,0,0,0,0,0,0,0,0,0,0,0,0,0,0,0,0,0,0,0,0,0,0,0,0,0,0,0,0,0,0,0,0,0,0,3.429222,0,0,0
Capability,Reliability,Reliability,Reliability,Capability,0,0,0,0,0,0,0,0,0,0,0,0,0,0,0,0,0,0,0,0,0,0,0,0,0,0,0,0,0,0,0,0,0,0,2.52064,0,0,0,0,0,0,0,0,0,0,0,0,0,0,0,0,0,0,0,0,0,0,0,0,0,6.75469,0,0,0,0,0,0,0,0,0,0,0,0,0,0,0,0,0,0,0,0,0,0,0,0,0,0,0,0,0,0,0,0,0,0,0,0,0,0,0
Capability,Requirements,Reliability,Reliability,Requirements,0,0,0,0,0,0,0,0,2.232718,0,0,0,0,0,0,0,0,0,0,0,0,0,0,0,0,0,0,0,0,0,0,0,0,0,2.038136,0,0,0,0,0,0,2.494986,0,0,0,0,0,0,0,0,0,0,0,0,0,0,0,0,0,0,0,0,0,0,0,0,0,4.591214,0,0,0,0,0,0,0,0,0,0,0,0,0,0,0,0,0,0,0,0,0,0,0,0,0,0,2.17713,0,0,0,3.28578,0
Installability,Installability,Installability,Installability,Installability,0.564985,0,0.504703,0.731637,0.498625,0,0,0,0,0,0.829833,0,0,0,1.018918,0,3.045899,0,0,0,0,1.155879,0,0,0,0,0,0,0,0,0,0,0,0.525471,0.915915,0.578824,2.132348,0,0,0,0,1.41482,0,0,0,0,0,0,0,0,1.772856,1.910683,0,0,0,0,0.95919,0,0,0,0,0.711076,0,0,0,0,3.045899,0,0,0,0,0,0,1.034939,0.702353,0.780774,1.051447,0,0,0,0,0,0,0.488643,0,2.902823,0,0,0,0,0.430551,0,0,0,0,0,0,0.809679,0,0
Requirements,Migration,Maintenance,Reliability,Usability,0,0,0,0,0,0,0,0,0,3.37576,0,1.463607,0,0,0,0,0,0,0,6.200127,0,0,0,0,0,0,0,0,0,0,0,0,0,0,0,0,0,0,0,0,0,0,0,0,0,0,0,0,0,0,0,0,0,0,0,0,0,0,0,0,0,0,0,0,0,0,0,0,0,0,0,0,0,0,0,0,0,0,0,0,0,0,0,0,0,0,0,0,0,0,0,0,0,0,0,0,0,0,0,0
Requirements,Maintenance,Requirements,Reliability,Maintenance,0,0,0,0,0,0,0,0,0,2.122306,2.616929,0,0,0,0,0,0,0,0,0,0,0,0,0,0,0,0,0,0,0,0,0,0,0,0,0,0,0,0,0,0,0,0,0,1.606611,0,0,1.582076,0,0,0,0,0,0,0,0,0,0,0,0,0,0.633008,0,0,0,0,0,2.220707,0,1.721912,0,0,0,0,0,0,0,0,0,0,0,0,0,0,0,0,4.986553,0,0,0,0,0,0,0,1.542687,0,0,0,0,0
Installability,Maintenance,Maintenance,Reliability,Installability,0,0,0,0,0,0,0,0.654607,0,0,0,0,0,0,0,1.510436,0,0,0,0,0,0,1.549328,0,1.692134,2.639437,0,0,0,0.557415,0,0,0,0.280054,0.821356,0,0,0.696974,0,0,3.030536,0.37702,0,0,1.086083,0.394927,0,0,0.34706,0.927585,0,0,1.430391,0,1.407977,0,0,0,0,0,1.690114,0.213959,0.694359,0,0,0,0,0,0,0.582014,0.703989,0,0,0.55158,0,0,0,0,0,0,0,1.085764,0,0,0,0,0,0,0,2.094346,0,0.719063,0,0,0,3.035345,0,0,0,0
Requirements,Requirements,Requirements,Requirements,Usability,0,5.468909,0,0,0,0,0,0,0,0,0,0,0,0,0,0,0,0,0,0,0,0,0,0,0,0,0,0,0,0,0,0,0,0,0,0,0,0,0,0,0,1.751804,0,0,0,0,0,0,0,0,0,2.985271,0,0,0,0,0,0,0,0,0,0,0,0,0,0,0,0,0,0,0,0,0,0,0,0,0,0,0,0,0,0,0,0,0,0,0,0,0,0,0,0,0,0,0,0,2.913673,1.265051,0,0
Installability,Maintenance,Reliability,Reliability,Installability,0,0,0,1.290442,0,0,0,0,0,0,0,0,0,4.137072,0,2.152796,0,0,0,0,0,0,0,0,0,0,0,0,0,0,0,0,0,0.926812,1.102728,0,0,1.153283,0,0,0,1.247711,0,0,0,1.306971,0,0,0,0,0,0,0,0,0,1.444194,0,0,0,0,2.955037,0,0,0,0,0,2.313714,0,0,1.926116,0,0,0,0,0,0,0,0,1.41887,0,0,0,0,0,0,0,0,0,0,0,0,0,0,0,0,0,0,0,0,0
Requirements,Migration,Requirements,Requirements,Requirements,0,2.157999,0,2.266257,0,0,0,0,0,1.315229,0,0.570236,0,2.892184,0,0,0,0,0,0,0,0,0,0,0,0,0,0,0,0,0,0,0,0,0,0,0,1.277873,0,0,0,0,0,0,0,0,0,0,0,0,0,0,0,0,0,0,0,0,3.559499,0,0,0.784571,0,0,0,0,0,0,0,0,0,0,0,0,0,0,0,0,0,0,0,3.981406,0,0,0,0,0,0,0,0,0,0,0,0,0,0,0,0.998363,0,0
Reliability,Reliability,Reliability,Reliability,Reliability,0.648211,0,0,0,0,0,0,0,0,0,0,0,0,0,2.714358,0,0,0,0,0,2.800715,3.079214,0,0,0,0,0,0,0,0,0,2.60534,0,0,0,0.664088,0,0,0,0,0,0,0,0,1.16901,0,0,0,0,0,0,0,0,0,0,0,0,0,0,2.33802,0,0.581203,0,0,0,0,0,0,2.20573,0,0,1.341889,0,0,0.805813,0.565178,0,0,0.922951,0,0,0,0,0.560623,0,0,0,0,0,0,0,0,0,0,0,1.822673,0,0.586101,0,0
Requirements,Maintenance,Requirements,Requirements,Requirements,0,0,0,0,0,0,0,0,0,0,0,0,0,0,0,0,0,0,0,0,0,0,0,0,0,0,0,0,0,0,0,0,0,0,0,0,0,0,0,0,0,0,0,0,3.71126,0,0,0,0,0,0,0,0,0,0,0,0,0,0,0,0,0,0,0,0,0,0,0,0,0,0,0,0,0,0,0,0,0,0,0,0,0,0,0,0,0,0,0,0,0,0,0,0,0,0,0,0,6.181102,0,0
Capability,Maintenance,Maintenance,Reliability,Requirements,2.095406,0,0,0,0,0,0,0,0,3.956002,0,0,0,0,0,0,0,0,0,0,0,0,0,0,0,0,0,0,0,0,0,0,0,0,0,0,0,0,0,0,0,0,0,0,0,0,0,0,0,0,0,0,0,0,0,0,0,0,0,0,0,0,0,0,0,0,0,0,0,4.050143,0,0,0,0,0,0,0,0,0,0,0,0,0,0,0,0,0,0,3.941463,0,0,0,0,0,0,0,0,0,0,0
Reliability,Reliability,Reliability,Reliability,Reliability,0,0,0,0,0,0,2.085677,0,0,0,0,0.59891,0,0,0.351251,0,0,0,1.370395,2.404863,0,0.631553,0,0,0,0,0,0,0,0,0,0,0,0,0,0,0,0,0,0,0,0,0,0,0,0,1.219846,0,0,0,0,0,0,2.202027,0,1.674056,0,0.32744,0,0.351251,0,0.517853,0,0,0,0,0,0,0,0,0,0,0,0,0,0,0,0,0.277318,4.079411,0,2.638303,0,0,0,0,1.931017,0,0.366358,0,0,0,0,0,0,0,0.811214,0.49439,0,1.00214
Reliability,Reliability,Reliability,Reliability,Reliability,0.964045,0,0.861184,1.248405,0.850812,0,0,0,0,0,1.415959,0,0,0,0,0,2.238343,0,0,0,0,4.579531,0,0,0,0,0,0,0,0,0,0,0,0.896621,0,0.987658,0,0,0,0,0,0,1.10208,0,0,0,0,0,0,0,0,0,0,0,0,0,0,0,0,0,0,0.864388,0,0,1.544893,0,0,0,0,1.863371,0,0,0,0,1.198437,1.332249,0,1.138893,0,0,0,0,0,0.833781,0,0,0,0,0,0,0.734658,0,0,0,1.669423,0,0,1.381569,0,0
Reliability,Reliability,Reliability,Reliability,Reliability,0,0,0,0,0,0,0,0,0,0,0,0.636358,0,0,0,0,0,0,0,0,0,5.041783,0,0,2.678729,0,0,0,0,0,0,0,0,0,0,0,0,0,0,0,0,0,0,0,0,0,0,0,0,0,1.6652,0,0,0,0,0,0,0,0,0,0,0,0,0,0,0,0,0,0,0,0,0,0,0,0,0,0,0,0,0,0,0,2.061488,0,0,0,0,0,2.31776,0,0,0,0,0,0,0,2.56607,0,0,0
Requirements,Requirements,Requirements,Maintenance,Migration,0,0,0,0,0,0,0,0,1.798907,0,0,0,0,0,0,0,5.460951,0,1.926045,0,0,0,0,0,0,0,0,0,0,0,0,0,0,0,0.707228,0,0,1.172318,0,0,0,0,0,0,1.826805,0,0,0,0,0,0,0,0,0,0,1.468031,0,0,0,0,0,0.719765,0,0,0,0,0,1.593139,0,0,0,0,0,0,0,0,0,0,0,0,2.18833,0,0,0,0,0,0,0,0,0,0,0,0,0,0,0,0,0,0,0
Reliability,Reliability,Reliability,Reliability,Reliability,0,0,0,0,0,0.703487,0,0,0,0.545254,0,0.749378,0,1.199013,0,0,0,0,0,2.32529,0,1.872988,1.014364,0,0,0,0,0,0,0,0,0,0,0,0,0,0,0.529768,0,0,0,0,0,0,0,0.600366,0,0,0,0,0,0,0,0,0,1.862398,0,0,0,0,0,0.576114,0,0,0,0,0,0,0,1.402333,0,0,0,0.838508,0,0,0,0,0,4.538371,0.988901,0,0.765828,0,0,0,0,0,1.364703,0,0,0,0,0,0,0,0,0,0,2.847679
Installability,Installability,Installability,Reliability,Installability,0.73896,0,0.660115,0,0.652165,0,0,2.546184,0,0,1.085362,0,0,0,0,0,0,0,0,0,0,0,0,0,0,0,0,0,0,2.168144,0,0,0,0.687279,1.333659,0.75706,0,1.985754,0,0,0,0.925241,0,0,0,0.969186,0,0,0,0,2.581444,3.153432,0,0,0,0,1.988418,0,0,0,0,0.856361,0,0,0,2.048622,0,0,0,0,0,0,0,0,0.918627,1.021197,0,0,0,0,0,0,0,0.63911,0,0,0,0,0,0,0.56313,0,1.24233,0,0,0,0,0,0,0
Reliability,Usability,Reliability,Reliability,Performance,0.770101,0,0.687934,0,0.679648,0,0,0,1.367623,0.917312,2.923852,0.795427,0,0,0,0,1.78804,0,0,0,0,0,0,0,0,0,0,0,0,0,0,0,0,0.716242,0,0.788964,0,0,0,0,0,0.964233,0.880367,0,0,1.010029,0,1.367623,0,0,0,0,0,0,0,0,1.307421,0,0,0,0,0.892449,0,0,0,0,0,1.211188,4.27385,0,1.800457,0,0,0,0.957339,1.064231,0,0.909774,0,0,0,0,0,0.666043,0,0,0,0,0,0,0.586862,0,0,0,0,0,0,0.696313,0,0
Reliability,Reliability,Reliability,Reliability,Reliability,0,0,0,0,0,0,0,0,5.529595,0,0,0,0,0,0,0,0,0,0,0,0,0,0,0,0,0,0,0,0,0,0,0,0,0,2.173922,0,0,0,0,0,0,0,0,0,0,4.083763,0,0,0,0,0,0,0,0,0,0,0,0,0,0,0,0,0,0,0,0,0,0,0,0,0,0,0,0,0,0,0,0,0,0,0,0,0,0,0,0,0,0,0,0,0,0,0,0,0,0,0,0,0,0
Capability,Usability,Capability,Reliability,Requirements,1.578955,0,0,0,0,0,0,0,0,0,0,0.81544,0,0,0,0,0,0,0,0,0,0,0,0,0,0,0,0,0,0,0,0,0,1.468526,0,0,0,0,0,0,0,0,1.805036,0,0,2.070884,0,0,0,0,0,0,0,0,0,0,2.680633,0,0,0,0,1.121942,0,0,0,0,0,0,3.389902,0,0,0,0,0,0,0,0,1.865329,0,0,0,0,0,0,0,0,0,0,0,0,1.203255,0,0,0,2.734255,0,0,0,2.6036,0
Reliability,Usability,Capability,Requirements,Capability,0,0,0,0,0,2.589311,0,0,0,0,0,0,0,0,0,0,0,0,0,0,1.819914,0,0,0,0,0,0,0,0,0,0,0,0,0,0,0,0,0,0,0,0,0,0,0,0,0,0,0,0,0,0,0,0,0,0,0,0,0,0,3.527596,0,0.755335,0,0,0,1.473498,0,0,0,0,0,4.049273,0,0,0.660735,0,0,0,1.199473,0,0,0,0,0,0,0,0,0,0,0,0,0,0,0,0,0,1.754354,0.761701,2.201665,0
Capability,Reliability,Reliability,Reliability,Usability,0,0,0,0,0,0,0,0,2.508647,0,0,0.72953,0,0,0,0,0,0,0,0,0,2.889987,0,0,0,0,0,0,0,0,0,0,0,0,0,0,2.296111,0,0,0,0,0,0,0,0,0,0,0,0,0,0,0,0,0,0,0,0,0,0,0,0,0.63329,0,0,2.263716,2.470828,0,0,0,0,0,0,0,0,1.10795,1.231658,0,0,0,0,0,0,3.745772,1.22173,0,0,0,0,0,0,0,0,0,0,0,0,0,1.277254,0,0
Reliability,Migration,Migration,Reliability,Migration,0,0,0,0,0,1.180297,0,0,0,0,0,0,6.019752,0,0,0,0,0,0,0,0,1.571231,0,0,0,0,0,0,0,0,0,0,0,0.714293,0,0,0,0,0,0,0,0,0.877972,0,0,0,0,0,0,0,0,0,0,0,0,0,0,0,0,0,0,0.688615,0,0,1.230739,0,0,0,0,0,0,0,0,2.229776,0,0,0,0.907299,0,0,0,0,0,0,0,0,0,0,0,0,0,0,0,0,0,0,0,1.100627,1.266395,0
Usability,Usability,Capability,Reliability,Requirements,0.470251,0,0.420077,0.608959,0.415017,0,0,0,0,0,0,0.681788,0,0,0.848071,0,0,0,0,0,0,0,0,0,0,0,2.057102,0,0,0,0,0,0,0.693203,0,0.481769,0,0,0,0,0,0,0.852049,0,0,0,0,0,0.859059,0,1.475591,0,2.486904,0,0,0,0,0.790579,0,0,0,0.729317,0,0,0,0,0,0,0,0,0,2.516427,0,1.722809,0.584585,0.649857,0,0.88051,0.669564,0,0,0,0,0.40671,0,0,0,3.0136,0,2.443976,0.832082,0,1.835669,0,1.290678,0,0,0.425193,1.229003,0
Usability,Capability,Reliability,Reliability,Integrity/Security,0,0,0,0,0,0,0,0,0,0,0,0.576285,0,0,0,0,2.590862,0,0,0,0,0,0,0,0,0,0,0,0,2.065679,0,0,0,0,0,0,0,0,0,0,0,0,0,0,0,0,0,0,0,0,0,0,0,0,0,0,0,0,0,3.189598,0,0.500261,0,0,0,4.531952,0,0,0,0,0,0,0,0,0,0,0,0,0,0,0,0,1.86688,0,0,0,0,0,0,0,1.347788,0,0,0,0,0,0,1.008954,1.840006,0
Usability,Usability,Capability,Reliability,Requirements,0,0,0,0,0,0,0,0,0,0,0,0,0,0,0,0,0,0,0,0,0,0,0,0,0,0,0,0,0,0,0,3.339052,0,0,0,0,0,0,0,0,0,0,0,0,0,0,0,0,0,2.559162,1.779431,0,0,0,0,1.908268,0,0,0,0,0,0.590304,0,0,0,0,0,0,0,0,0,2.725801,0,0,0,1.148056,2.45044,0,0,0,0,0,2.202903,0,0,0,0,0,0,0,0,0,0,0,0,0,2.7421,0,0,0
Usability,Installability,Reliability,Reliability,Reliability,0.817325,0,0.730118,0,0.721325,0,0,0,0,0,0,0.422102,0,0,0,0,0,0,0,0,0,0,0,0,0,0,0,0,0,0,0,0,0,0.760162,1.141284,1.327159,0,0,0,0,0,1.02336,0,0,0,1.071965,0,0,0.942039,0,1.104541,0,0,0,0,0,1.387593,0,0,0,0,1.161516,0,0,0,0,0,1.285459,0,0,0,0,4.212018,1.497173,1.016045,1.129491,2.410815,0,0,0,0,0,2.167281,0.706886,0,0,0,0,0,0,1.44621,0,0,0,0,0,0,0,1.347718,0
Installability,Installability,Reliability,Reliability,Requirements,1.06008,0,0.946972,0,0.935568,0,0,3.652644,0,0,0,0.547471,0,0,1.911793,0,0,0,0,0,0,0,0,0,0,0,0,0,0,0,0,0,0,0,1.173078,1.086045,1.723101,1.226858,0,0,0,0,0,0,0,0,0,0,1.221836,0,0,0,0,0,0,0,0,0,2.156138,0,0,1.228498,0,0,0,0,0,1.667256,2.275914,0,0,0,0,1.941852,1.317822,1.464964,0,0,0,0,0,0,0,0.916839,0,0,0,0,0,0,0.807842,0,0,0,0,0,0,0,0,0
Usability,Documentation,Maintenance,Maintenance,Maintenance,0,0,0,0,0,0,0,0,0,4.509643,0,0,0,0,0,0,0,0,0,0,0,0,0,0,0,0,0,0,0,0,0,0,0,0,2.643273,0,0,0,0,0,0,0,0,0,0,4.965451,0,0,0,0,0,0,0,0,0,0,0,0,0,0,0,0,0,0,0,0,0,0,0,0,0,0,0,0,0,0,0,0,0,0,0,0,0,0,0,0,0,0,0,0,0,0,0,0,0,0,0,0,0,0
Installability,Maintenance,Maintenance,Reliability,Installability,0,0,0,0,0,0.750009,0,0,0,0,0,0.318034,2.078815,0,0,0.665187,0,0,0,2.492715,0,0,0,0.710026,0.669377,0,0,0,0,1.139985,2.541301,0,0,0,0.603514,0,0,0,0,0,2.455831,0.385527,0,0,0,0,0,0,0.354891,2.446125,0,0,0,0,0.719873,0,0.828528,1.201947,0,0,1.728248,0.356826,1.125365,0,0,0,0,0,0,0,0,0,0,0,0,0,0,0,0,0,0,1.626504,0.515137,0,0.768761,0,0,0,0.579176,0.619062,0,2.205861,0,0.998126,0,0,0,0,0,1.36463
Capability,Performance,Maintenance,Maintenance,Migration,0,0,0,0,0,2.645157,0,0,0,3.249477,0,0,0,0,0,0,0,0,0,0,0,0,0,0,0,0,0,0,0,0,0,0,0,0,0,0,0,0,0,0,0,0,0,0,0,0,0,0,0,0,0,0,0,0,0,0,0,0,0,0,5.103969,0,0,0,0,0,0,0,0,0,0,0,0,0,0,0,0,0,0,0,0,0,0,0,0,0,0,0,0,0,0,0,2.893616,0,0,0,0,0,0,0
Reliability,Installability,Installability,Installability,Installability,0.675216,0,0.603173,1.385863,0.595908,0,0,0,1.900556,0,0,0.348711,0,0,1.217714,0,0,0,0,0,0,0,0,0,0,0,0,0,0,0,0,1.71227,0,0.627993,0.942849,0.691755,0,0,0,0,0,0,0.771896,0,1.93003,0,0,1.199117,0.778247,0,2.118747,2.283465,0,0,0,0,0,0,0,0,0,0.78249,0,0,1.082042,0,1.567734,1.061956,0,0,0,0,1.739837,1.23686,0.839385,1.177449,1.991646,0.79768,0.961403,0,0,0,0,0.583979,0,0,0,0,0,1.35755,0.514554,0,0,0,0,0,1.406152,0.96765,0,0
Reliability,Reliability,Reliability,Reliability,Reliability,0.705267,0,0.630017,0,0.986527,0,0,0,0,0.840084,0,0.72846,0,0,0,0,0,0,0,0,3.047237,3.35025,0,0,0,0,0,0,0,0,0,3.576949,0,0,0,0.722541,0,0,0,0,0,0,0,0,0,0,0,0,0.812882,0,1.90621,0,0,0,0,0,0,0,0,0,1.319524,0.734148,0,0,0,1.233602,0,0,0,0,0,0,0,0,0.876742,0.974634,1.312513,0,0,0,0,0,1.179927,0.609969,0,0,0,0,0,0,0.851844,0,0,0,0,0,0,1.010715,0,0
Documentation,Maintenance,Reliability,Reliability,Reliability,0,0,0,0,0,0,0,0,0,1.99548,1.9948,0,0,0,0,0,0,0,0,0,0,0,1.003202,0,0.98418,0,0,0,0,0,0,0,0,0.421053,0.887343,0.463804,0,0.830423,0,0,0,0,0,0,2.11048,0,0,2.548546,0,0,0.611804,0,0,0,0,1.523417,0.768586,1.206311,0,0,0.84701,0.405916,1.043946,0,0,0,0,2.136041,0,0,0,0,0,0,0,0.625623,0,0,0,0,0,0,0,0,0,0,0,0,0,2.352837,0,0,0.761098,0,0.78396,3.290574,0,0,0,0
Capability,Reliability,Performance,Reliability,Reliability,0,0,0,0,0,0,0,0,0,0,0,0,0,0,0,0,0,0,0,0,0,0,0,0,0,0,0,0,0,0,0,0,0,0,0,0,0,0,0,0,5.091553,0,0,0,0,0,0,0,0,0,0,0,0,0,0,0,0,0,0,0,0,0,0,0,0,0,0,0,0,0,0,0,0,0,0,0,0,0,0,0,0,0,0,0,0,0,0,0,0,0,0,0,3.402024,0,0,0,0,1.829693,3.336768,0
Capability,Maintenance,Reliability,Reliability,Requirements,0,1.155966,0,0,0,0,0,0,0,2.752494,0,0,0,0,0,0,1.373268,0,1.782466,0,0,0,0,0,0,0,0,0,0,0,0,0,0,0,0.958835,0,1.523761,1.084927,0,0,0,1.173759,0,0,0,0.775732,2.271327,0,0,0,0,0,0,0,0,1.358596,1.004138,0.994355,0,0,0,0,0,0,0,0,0,0,0,1.143215,0,0,0,0,0,0,0,0,1.334772,0,0,0,0,0,0,0,2.088809,2.58733,0,1.884767,0,0,1.98871,0,0,0,0,0,0.975282,0
Capability,Maintenance,Capability,Reliability,Requirements,0,0,0,0,0,0,0,0,0,5.170918,0,0,0,0,0,0,0,0,0,0,0,0,0,0,0,0,0,0,0,0,0,0,0,0,0,0,0,5.02405,0,0,0,0,0,0,0,0,0,0,0,0,0,0,0,0,0,0,0,0,0,0,0,0,0,0,0,0,0,0,0,0,0,0,0,0,0,0,0,0,0,0,0,0,0,0,0,0,0,0,0,0,0,0,0,0,0,0,0,0,0,0
Capability,Reliability,Reliability,Reliability,Reliability,0,0,0,0,0,0,0,0,0,0,0,0,0,0,2.432372,0,0,0,0,0,0,0,0,0,0,0,0,0,0,0,0,0,0,0,2.186482,0,0,0,0,0,0,1.688736,0,0,0,1.768942,0,0,0,0,0,0,0,0,0,0,0,0,4.347952,0,0,0.958359,0,0,0,0,0,0,0,2.606934,0,0,0,0,0,0,0,0,0,0,0,0,0,0,0,0,0,0,0,0,0,0,0,0,0,0,0,1.932873,2.223986,0
Installability,Installability,Reliability,Reliability,Installability,0,0,0.80743,0,0.797706,0,0,0,2.544157,0,0,0.933595,0,0,0,0,0,0,0,0,0,0,0,0,0,0,0,0,0,0,0,0,0,0.840655,1.000218,0,0,0,0,0,0,0,1.03329,0,1.630078,0,0,0,1.041791,0,1.2215,3.056733,0,0,0,0,0,0,0,0,0,1.047471,0,0,0,0,0,1.421575,0,0,0,0,0,0,1.123633,0,0,1.067805,1.28697,0,0,0,0,0.781737,0,0,0,0,1.700182,0,0.688801,0,0,0,0,0,3.764658,0.817265,0,0
Performance,Performance,Maintenance,Performance,Performance,0.664557,0,0.593651,0.860579,0.586501,1.618742,0,0,0,1.254644,0,0.543968,0,0,0,0,0,0,1.263598,0,1.435672,0,0,0,0,0,0,0,0,0,0,0,0,0.979632,0,0.680835,0,0,0,0,0,0,0.759711,0,2.782808,1.381457,0,0,0.765961,2.047176,0.89809,0,1.359588,0,0,0.963114,0,0,1.351669,0,0,0.989701,0,0,0,0,0,1.045192,0,0,0,0,1.712371,2.434668,0.826134,0.918376,0,0,0,0,0,0,0,0.57476,0,0,0,0,1.981256,0,1.309105,0,0,0,1.150804,0,0,0.600881,0,0
Usability,Maintenance,Capability,Reliability,Requirements,0,4.572807,0,0,0,0,0,0,0,5.573949,0,0,0,0,0,0,0,0,0,0,0,0,0,0,0,0,0,0,0,0,0,0,0,0,0,0,0,0,0,0,0,0,0,0,0,0,0,0,0,0,0,0,0,0,0,0,0,0,0,0,0,0,0,0,0,0,0,0,0,0,0,0,0,0,0,0,0,0,0,0,0,0,0,0,0,0,0,0,0,0,0,0,0,0,0,0,0,0,0,0
Requirements,Maintenance,Maintenance,Reliability,Migration,0,0,0,0,0,0,0,0,0,0,0,0.651929,0,0,0,0,0,0,0,0,0,0,0,0,0,0,0,0,0,0,0,0,0,0,0,0,0,0,0,0,0,0,0,0,2.276566,0,0,0,0,0,0,0,0,0,0,0,0,3.363665,0,0,0,0.896971,0,0,0,0,0,0,0,0,0,0,0,0,0,0,0,0,0,0,0,0,0,0,0,0,0,0,2.374473,0,0,0,4.92768,0,0,0,0,0,2.081528,0
Usability,Usability,Reliability,Usability,Requirements,0,0,0,0,0,0,0,0,2.919053,0,0,0.848879,0,0,0,0,0,0,0,0,0,0,0,0,0,0,0,0,0,0,0,0,0,0,0,0,0,0,0,0,0,0,0,0,2.964323,0,0,0,0,0,0,0,0,0,0,0,0,0,0,0,0,0,0,0,0,0,0,0,0,0,3.842892,0,0,0,0,0,0,0,0,0,0,0,0,0,0,0,0,0,0,0,0,0,4.379838,0,0,0,0,0,0,0
Usability,Requirements,Capability,Reliability,Usability,0,0,0,0,0,1.892194,0,0,0,2.32449,0,0,0,3.225027,0,0,0,0,0,0,0,0,0,0,0,0,0,0,0,0,0,0,0,0,0,0,0,0,0,0,0,0,0,0,0,2.559436,2.983144,0,0,0,0,0,0,0,0,0,0,0,0,2.220453,0,0,0,0,0,0,0,0,0,0,0,0,0,0,0.965692,0,0,0,1.75308,0,2.659881,0,0,1.064863,0,0,0,0,0,0,0,0,0,0,0,0,0,0,0,0
Requirements,Documentation,Requirements,Requirements,Usability,0,0,0,0,0,0,0,0,0,5.428799,0,0,0,0,0,0,0,0,0,0,0,0,0,0,0,0,0,0,0,0,0,0,0,0,0,0,0,0,0,0,0,0,0,0,0,0,0,0,0,0,0,0,0,0,0,0,0,0,0,0,0,4.744219,0,0,0,0,0,0,0,0,0,0,0,0,0,0,0,0,0,0,0,0,0,0,0,0,0,0,0,0,0,0,0,0,0,0,0,0,0,0
Installability,Maintenance,Reliability,Reliability,Requirements,0,0,0.467955,1.075184,0.462319,0,0,2.644259,0,0,0,0.541075,0,1.372143,0,0,0,0,0,0,0,0,0,0,0,0,0,0,0,0,3.280082,0,0,0.772211,0.579687,0,0,0.606263,0,0,0,0.655903,0.949162,0,0,0,0,0,0.603782,1.018145,0.707934,0,0,0,1.941151,0,0,0,0,0,0,0.704544,0,0,0,0,0,0.82389,0,0,0,0,0,0,0.651214,0,0.97489,0.980867,0.745878,0,1.131692,1.191766,1.389076,0.453065,0,3.396252,0,0,0,0,0.399203,1.250954,0,0,0,0,0,0,0,0
Capability,Usability,Capability,Reliability,Requirements,0,0,0,0,0,0,0,0,2.674413,0,0,0,0,0,0,0,0,0,0,0,0,0,0,0,0,0,0,0,0,0,0,0,0,0,0,0,0,0,0,0,0,0,0,0,0,1.246168,0,0,0,0,0,0,0,0,0,0,0,0,0,3.42707,0,0,0,0,0,3.858879,0,0,0,0,0,0,0,0,0,0,0,0,0,0,0,0,3.179233,0,0,0,0,0,0,0,0,0,1.597374,0,0,0,0,1.994785,0,0
Capability,Maintenance,Maintenance,Maintenance,Maintenance,0,0,0,0,0,0,0,0,0,0,0,0,0,0,0,0,0,0,0,3.660859,0,0,0,0,0,0,0,0,0,3.097653,0,0,0,1.556311,0,0,0,0,0,0,0,0,0,0,1.904004,0,0,0,0,4.103926,0,0,0,0,0,0,0,0,0,0,0,0,0,0,0,0,0,0,0,0,2.468315,0,0,0,0,0,0,0,0,0,0,0,0,0,0,0,0,0,0,0,0,0,0,0,0,0,0,0,0,0
Integrity/Security,Maintenance,Requirements,Maintenance,Documentation,0,2.987109,0,0,0,0,0,0,0,0,0,0.789322,0,0,0,0,0,0,0,0,0,0,0,0,0,0,0,0,0,2.829306,0,0,0,0,0,0,0,0,0,0,0,0,0,0,2.756347,2.004554,0,0,0,0,0,0,0,0,0,0,0,0,0,0,0,0.685194,0,0,0,0,0,2.403784,0,2.95416,0,0,0,2.799685,0,0,0,0,0,0,0,0,0,0,0,0,0,0,0,0,0,0,0,0,0,0,0,0,0,0
Capability,Reliability,Reliability,Reliability,Reliability,0,0,0,1.177955,0,0,0,0,0,0,0,0.469778,0,0,0,0,0,0,0,0,0,0,0,0,0,0,0,0,0,0,0,0,0,0,0.635097,0,0,1.052752,0,0,0,0,0,0,0,0,0,0,0,0,0,0,0,0,0,0,1.544323,0,1.850157,0,0,0,0,0,0,2.521804,0,0,3.095329,1.758218,0,0,0,0,0,0,0,0,0,0,0,0,0,0,0,0,0,0,3.97291,0,0,0,1.529278,0,0,0,0,1.909747,1.499943,0
Capability,Reliability,Reliability,Reliability,Reliability,0.857911,0,0.766374,0,0.757144,0,0,0,0,0,0,0.702237,0,0,0,0,0,2.619146,1.631243,0,0,0,0,0,0,0,0,0,0,0,0,0,0,1.264657,1.548337,0.878924,0,0.992882,0,0,0,0,1.554451,0,0,0,0,0,0.988818,0,0,0,0,3.270614,0,1.243333,0,0,0,0,0,0.609597,0,0,2.179026,0,0,0,0,0,0,0,0,0,1.066499,1.185579,0,1.606374,0,0,1.853382,0,0,0.741988,0,0,0,0,0,0,0.653777,0,0,0,0,0,0,2.005178,0,0
Installability,Reliability,Reliability,Reliability,Installability,0.464633,0,0.415058,0.953646,0.410059,0.714063,0,0,0.825142,0,0,0.239956,0,0,0,0,2.157593,0,0,0,0,0,0,0,1.010089,0,0,0,0,2.414657,0,0,0,0.432137,1.162958,0.476014,2.120213,1.075464,0,0,0,0,0,0,0.837939,0,0,0,0.535531,0,2.453176,3.29331,0,0,0,0,1.250249,0,0,0.837939,0,0.691961,0,0,0,0,0,0.730758,0,0,1.086288,0,0,0.851114,0.577601,0.810232,0.86469,0,1.048556,0,0,0,0.777341,0.636918,0,0,0,0,0,0,0.99402,0,0,0,0.804599,0,0,0.420113,0.766151,1.029613
Installability,Installability,Maintenance,Reliability,Maintenance,0,0,1.129005,1.636649,1.115408,0,0,2.747558,0,0,0,1.034519,0,0,0,0,0,0,0,0,0,0,0,0,0,0,0,0,0,0,0,0,0,0,1.398574,0,0,0,0,0,0,0,0,0,0,0,0,0,1.456704,0,0,4.274137,0,0,0,0,0,0,0,0,0,0.898044,0,0,0,2.210644,0,0,0,0,0,0,0,0,1.571142,0,2.352054,0,0,0,0,0,0,1.093079,0,0,0,0,0,0,0.96313,0,0,0,0,0,0,0,0,0
Requirements,Maintenance,Maintenance,Maintenance,Maintenance,0,0,0,0,0,0,0,0,0,0,0,0,0,0,0,0,2.851805,0,0,0,0,2.512843,0,0,0,0,0,0,0,0,0,0,0,0,0,0,0,1.421497,0,0,0,0,0,0,0,0,0,0,0,2.38723,0,0,0,0,0,0,0,0,0,0,0,0,0,0,0,0,0,0,0,0,0,2.542674,0,0,0,0,0,0,0,0,0,0,0,0,0,0,0,3.389982,0,2.469467,0,0,0,0,2.126961,0,0,1.110572,0,0
Capability,Maintenance,Maintenance,Maintenance,Maintenance,0,0,0,0,0,0,2.640011,0,0,1.269175,1.564968,0,0,0,0,0,0,0,0,0,0,0,0,0,0,0,0,0,2.767942,1.972424,0,0,0,0,0,0,0,0,0,0,0,0,0,0,1.921562,0,0,0,0,0,0,0,2.179853,0,0,0,0,0,0,0,0,0,0,0,0,0,0,0,2.287544,0,2.491077,0,0,1.951775,0,0,0,0,1.517101,0,0,0,0,0,0,0,0,0,0,0,0,0,0,0,1.845106,0,0,0,0,0
Usability,Usability,Documentation,Reliability,Usability,0,0,0,4.073497,0,0,0,0,0,3.746955,4.620218,0,0,0,0,0,0,0,0,0,0,0,0,0,0,0,0,0,0,0,0,0,0,0,0,0,0,0,0,0,0,0,0,0,0,0,0,0,0,0,0,0,0,0,0,0,0,0,0,0,0,0,0,0,0,0,0,0,0,0,0,0,0,0,0,0,0,0,0,0,0,0,0,0,0,0,0,0,0,0,0,0,0,0,0,0,0,0,0,0
Usability,Requirements,Reliability,Requirements,Requirements,0,0,0,0,0,0,0,0,0,1.966843,2.425234,0,0,3.427546,0,0,1.916902,0,0,0,0,0,1.829507,0,0,0,0,0,0,0,0,0,0,0,0,0,0,0.95549,0,0,0,0,0,0,0,0,0,1.466186,0,1.604627,0,0,0,0,0,0,1.401644,0,0,0,0,0.740256,0,0,0,0,0,2.596952,0,0,1.930213,0,0,0,0,0,0,0,0,0,0,0,0,0,0,0,0,0,0,0,0,0,2.199911,0,0,0,0,0,0,0
Usability,Usability,Integrity/Security,Reliability,Usability,0.62202,1.215691,0.555652,0,0.54896,0,0,0,0,0,0,0.321238,0,0,1.121776,0,0,0,0,0,0,0,0,0,0,0,1.716766,0,0,0,0,0,0,0.916927,0,0.637255,0,1.439759,0,0,0,0,1.127039,0,0,0.815812,3.895768,2.20929,0.716933,0,0,0,1.272562,0,0,0,1.67375,0,0,0,0,0.441982,0,0,0,0,0,0,0,0,0,0,0,0,0.773254,0.859592,0,1.164686,1.403736,0,0,2.830216,0,0.537971,0,0,0,0,0,1.250596,0.474015,0,0,0,0,0,0,0,0,0
Requirements,Requirements,Documentation,Requirements,Requirements,0,0,0,1.298318,0,0,0,0,0,1.506966,2.157278,0,0,0,0,0,1.468701,0,0,0,0,0,0,0,0,0,0,0,1.643269,1.170987,0,0,0,0,0.441645,0,0,0,0,0,0,0.792023,0,0,0,2.144589,3.961804,1.780499,0,0,0,0,1.294133,0,0,1.453009,0,0,0,0,1.183499,0.449474,0,0,0,0,0,0.994873,1.358067,0,0,0,0,0,0,0.551535,0,0,1.42753,0,0,0,0,0,0,0,0,0,0,0,0,0,0,0,1.095401,0,0,0,1.043058,0
Installability,Installability,Installability,Installability,Installability,0.742232,0,0.663038,0,0,0,0,0,0,0,0,0.607549,0,0,0,0,0,0,0,0,0,0,0,0,0,0,0,0,0,0,0,0,0,1.094134,0,0.760412,0,0,0,0,0,0,1.344853,0,1.338573,0,0,0,0.855489,0,2.815948,1.583698,0,0,0,0,0,0,0,4.015719,0,0.772628,0,0,0,0,0,0,0,0,0,0,0,0,0.922695,1.025719,0,1.389775,0,0,0,0,0,1.017451,0,0,0,0,0,0,0.565624,0,0,0,1.285314,0,2.4499,1.734805,1.223895,0
Installability,Installability,Installability,Installability,Installability,0.742232,0,0.663038,0,0,0,0,0,0,0,0,0.607549,0,0,0,0,0,0,0,0,0,0,0,0,0,0,0,0,0,0,0,0,0,1.094134,0,0.760412,0,0,0,0,0,0,1.344853,0,1.338573,0,0,0,0.855489,0,2.815948,1.583698,0,0,0,0,0,0,0,4.015719,0,0.772628,0,0,0,0,0,0,0,0,0,0,0,0,0.922695,1.025719,0,1.389775,0,0,0,0,0,1.017451,0,0,0,0,0,0,0.565624,0,0,0,1.285314,0,2.4499,1.734805,1.223895,0
Reliability,Reliability,Performance,Reliability,Reliability,0.910558,0,0.813404,2.358284,0.803608,0,0,0,1.617061,0,0,0.470251,0,0,1.642139,0,0,0,0,0,0,2.952581,0,0,0,0,2.513129,0,0,0,0,0,0,0,0,0.932861,0,1.053813,0,0,0,0,0,0,0,1.194246,0,0,1.049499,0,0,0,2.952581,0,0,0,0,0,0,0,0,1.224646,0,0,0,1.592683,0,0,0,0,0,0,0,0,1.131947,1.258334,0,0,0,0,0,0,0,0.787521,0,0,0,0,0,0,0.693898,0,0,0,1.576801,0,0,0,0,0
Usability,Usability,Reliability,Requirements,Usability,0,0,0,2.694502,0,3.197765,0,0,0,0,0,1.07459,0,0,0,0,0,0,2.496191,0,0,0,0,0,0,0,0,0,0,0,0,0,0,0,0,0,0,0,0,0,0,0,0,0,0,0,0,0,0,0,0,0,0,0,0,0,0,0,0,4.735147,0,0,0,0,0,0,0,0,0,0,0,0,0,0,0,0,0,0,0,0,0,0,0,0,0,0,0,0,0,0,0,0,0,0,0,0,0,0,2.164739,0
Installability,Installability,Reliability,Installability,Installability,0.616222,0,0.550473,0,0.543843,0,0,2.123273,0,0,0,0.318243,0,0,0,0,0,0,0,0,0,0,0,0,0,0,0,0,0,1.140736,0,0,0,0.908381,0.681908,0.631316,0,1.426339,0,0,0,0,1.116535,0,0,0,0,0,0.71025,0,0,4.36777,0,0,1.440695,0,2.429145,0,0,0,0,0.990383,0,0,0,1.077851,0,0,0,0,0,0,0,0,0.766047,0.85158,1.817634,1.15383,0.877404,0,0,0,0,0.532957,0,0,0,0,0,0,0.469597,1.471544,0,0,0,0,0,0,1.016112,0
Capability,Usability,Performance,Reliability,Requirements,0.803058,0,0.717374,0,0,0,0,0,0,0,0,0.414734,0,0,2.295452,0,0,0,2.420151,0,0,0,0,0,0,0,0,0,0,0,0,0,0,1.183798,0,0,0,0,0,0,0,0,1.455064,0,1.448269,1.053254,0,0,0.925596,0,0,0,0,0,0,0,0,0,2.588832,0,0,0.720043,0,0,0,1.404652,0,0,3.448214,0,0,0,0,1.47104,1.259726,0,1.494504,1.503667,0,0,0,0,0,0.694547,0,0,0,0,0,0,0.611977,0,0,0,0,0,0,0,1.324193,0
Reliability,Reliability,Reliability,Reliability,Reliability,0.767448,0,0.685563,0,0.677307,0,0,0,0,0,0,0.396343,0,0,1.384048,0,0,0,0,0,0,1.570088,0,0,0,0,0,0,0,0,0,0,0,0.713774,0.535819,0.786246,0,0,0,0,0,0,0.877334,0,0,1.595342,0,1.362911,0.884552,0,0,0,0,0,0,0,1.302916,0,0,4.152143,0,0.96589,0,0,0,2.127598,0,1.207014,0,0,0,0,0,1.405809,1.203866,1.060565,0,0.906639,1.092726,0,0,0,2.035024,0.663748,0,0,0,0,0,0,0.58484,0,0,0,0,0,0,1.099827,0,0
Installability,Maintenance,Maintenance,Reliability,Installability,0.488108,0,0.436028,0,0.430777,0,0,2.122243,0,0,0,0.504159,0,0,0,2.10896,0,0,0,0,0,0,0,1.125561,0,0,0,0,0,0.903574,3.616493,0,0,0.45397,0.681577,0.500063,0,0,0,0,0,0,0.557997,0,0,0,0,0,0.562587,0.948679,0,0,0,0,3.20367,0,0.828673,0,0,0,1.826457,0.508096,0,0,0,0,0,0,0,0,0,0,0,0,0.606783,0.674534,0,0.576635,0,0,0,1.76003,0,0.422153,0,0,0,0,0,0,0.371966,2.331211,0,0,0,0,0,0,0,0
Capability,Usability,Reliability,Reliability,Capability,0.897902,1.754884,0.802099,0,0.792439,0,0,0,0,0,0,0.463715,0,0,0,0,0,0,0,0,0,0,0,0,0,0,0,0,0,0,0,0,0,1.323609,0,0.919895,0,0,0,0,0,0,1.626912,0,0,0,0,0,1.034912,0,0,0,0,0,0,0,0,0,0,0,0,0.934672,0,0,0,0,0,0,0,0,0,0,0,1.644775,1.116213,1.817804,0,1.681256,0,0,0,0,0,0.776575,0,0,0,0,0,0,0.684253,0,0,0,1.554885,0,0,1.286781,4.918397,0
Installability,Installability,Installability,Installability,Installability,0.914418,0,0.816853,0,0.807015,0,0,0,0,0,0,0.472245,0,0,1.649101,0,0,0,0,0,0,0,0,0,0,0,0,0,0,0,0,0,0,0,1.792304,0.936816,0,0,0,0,0,0,0,0,0,1.199309,0,0,1.053948,0,3.707265,0,0,0,0,0,0,0,0,0,0,0.951865,0,0,1.465366,0,0,0,0,0,0,0,2.356192,0,1.136745,1.263669,1.701748,0,0,0,0,0,0,0.79086,0,0,0,0,0,0,0.69684,0,0,0,0,0,0,0.826802,0,3.211647
Reliability,Usability,Capability,Reliability,Usability,1.251549,0,0.705387,1.022556,0.696892,0,0,0,2.222627,0,0,0.407804,0,0,0,0,0,0,0,0,0,0,0,0,0,0,2.179395,0,0,0,0,0,0,0.734413,0,0.808981,0,0,0,0,0,0.988696,0.902703,0,0,2.404715,0,0,0.91013,0,2.477793,0,0,0,0,1.144391,0,0,1.606079,1.424069,0,0.915092,0,0,0,1.381181,0,1.241917,0,0,0,0,0,0,0.981628,1.376982,0,0.932856,0,0,0,0,1.321084,0.682942,0,0,0,0,0,0,0.601751,0,0,0,0,0,0,2.141937,1.302067,0
Installability,Installability,Installability,Installability,Installability,1.138705,0,1.017209,0,1.004958,0,0,0,0,0,0,0.588076,0,0,0,0,0,0,0,0,0,0,0,0,0,0,0,0,0,0,0,0,0,1.059066,1.84599,0,0,0,0,0,0,1.425756,0,0,0,0,0,0,1.312459,0,3.977891,0,0,0,0,0,0,0,0,0,0,1.319615,0,0,0,0,0,1.790915,0,0,0,0,0,0,1.415564,0.992843,2.119149,0,0,0,0,0,0,0.98484,0,0,0,0,0,0,0.867759,0,1.914375,0,0,0,0,0,0,2.523336
Requirements,Maintenance,Documentation,Installability,Requirements,0,0,0,0,0,0,0,1.319869,0,0,0,0.313547,0,0,0,2.078848,0,0,1.154403,0,0,0,0,0,0,0,0,0,0,1.123904,1.354138,0,0,0,0.423887,0,1.564127,1.113668,0,0,0,0,0,2.843814,0,0,0,0,0,0,0,0,0,1.460324,1.419436,1.759772,0,0,0,0,1.800379,0.431401,0,0,0,0,1.409648,0,0,2.347001,0,0,0,0,0,0,0,0,0,0,1.311607,2.1892,1.01574,0,0,0,0,0,0,0,0,0,1.617766,0,1.051357,0,0,0,0,0
Reliability,Reliability,Migration,Reliability,Migration,0.692259,0,0.618397,0,0.610949,0,0,1.504937,1.229383,0,0,0.566644,0,0,0,0,0,0,0,0,0,0,1.534025,0,0,0,0,0,0,0,0,0,0,0.643844,0,0,0,0,0,0,1.741796,0,0.791379,0,1.248449,0,0,1.229383,0.79789,0,1.871053,0,0,0,0,0,0,0,2.231647,0,1.295187,1.073631,0,0,0,0,0,1.08876,2.972459,0,0,0,1.783751,1.268078,0.860571,0.603584,2.576611,0.817814,0,0,0,0,1.158164,0.598719,0,0,0,0,0,0,0.527541,0,0,0,0,0,0,0,0,0
Installability,Migration,Installability,Installability,Installability,0.938912,0,0.838733,0,0.828632,0,0,0,0,0,0,0.484895,0,0,0,0,0,0,0,0,0,0,0,0,0,0,0,0,0,0,0,0,0,0,1.966598,0,0,1.722264,0,0,0,1.175598,0,0,0,0,0,0,1.082179,0,3.806568,0,0,0,0,0,0,0,0,0,0,0.977362,0,0,1.504618,0,2.17999,0,0,0,0,0,0,0,1.167194,0.818642,0,0,0,0,0,0,0,0.812044,0,0,0,0,0,0,0.715505,0,3.156972,0,1.625901,0,0,1.345552,0,0
Reliability,Reliability,Reliability,Reliability,Reliability,0.843674,0,0.753656,0,0.74458,1.296584,0,1.834105,0,0,0,0.435709,0,0,0,0,0,0,0,0,0,0,0,0,0,0,0,0,0,2.475378,0,0,0,0.784669,1.178077,0,0,0,0,0,0,0,0.964474,0,2.411547,0,0,1.498281,0.972409,0,1.807095,0,1.726035,0,0,0,0,0,0,0,0,0.599481,0,0,1.351997,0,0,1.3269,0,0,0,0,0,1.545439,1.0488,0.735604,1.570091,0.99669,0,0,0,0,1.411484,0.729674,0,0,0,0,0,0,0.642928,0,0,0,0,0,1.756968,1.77125,0,0
Installability,Installability,Installability,Installability,Installability,0.93704,0,0.837061,0,0.826979,0,0,2.037079,0,0,0,0.483928,0,0,0,0,2.175643,0,0,0,0,0,0,0,0,0,0,0,0,0,0,0,0,0,1.308451,0.959992,0,0,0,0,0,0,0,0,0,0,0,1.66409,1.080022,0,2.007079,3.168907,0,0,0,0,0,0,1.905883,0,0,1.08591,0,0,0,0,0,1.473743,0,0,0,0,2.414481,1.716468,1.164867,1.294931,0,0,0,0,0,0,0,0.810425,0,0,0,0,0,0,0.714079,0,0,0,0,0,0,0,0,0
Capability,Reliability,Reliability,Reliability,Reliability,0,0,0,0,0,0,4.181034,0,2.996739,0,0,0.87147,0,0,0,0,0,0,0,0,0,0,0,0,0,0,0,0,0,0,0,0,0,0,1.867319,0,2.742851,1.952926,0,0,0,2.112828,0,0,0,2.213177,0,0,0,0,0,0,0,0,0,0,0,0,0,0,0,0.756505,0,0,0,0,0,0,0,0,0,0,0,0,0,0,0,0,0,0,0,0,0,0,0,0,0,0,0,0,0,0,0,0,0,0,0,0,0,0
Integrity/Security,Integrity/Security,Integrity/Security,Integrity/Security,Integrity/Security,0,0,0,0,0,4.514714,0,0,0,0,0,0,0,0,0,0,0,0,0,0,0,0,0,0,0,0,0,0,0,0,0,0,0,0,1.625407,0,0,1.699924,0,0,0,0,0,0,0,0,0,0,0,0,0,0,0,0,0,0,0,0,0,2.648965,0,0,0,0,0,0,0,0,0,2.839071,0,0,0,0,0,0,0,0,3.314785,0,0,0,0,0,0,0,0,0,0,0,0,0,0,0,0,0,0,0,0,0
Reliability,Reliability,Reliability,Reliability,Capability,0,0,0,0.93698,0,0,0,0,0,0,0,0.867647,0,0,0,0,0,0,2.180559,0,0,0,0,0,0,0,0,0,0,0,0,0,0,0,1.172979,0,1.864074,0,0,0,0,0,0,0,1.304892,0,0,0,0,0,0.977821,1.543848,0,0,0,1.662021,1.946968,1.928,2.33254,0,0,0,0,0,0,0,0,0,0,0,0,1.497865,0,0,0,0,0,0,0,0,0,0,0,0,0,0,0,0,4.083032,0,0,0,0,0,0,0,0,1.036926,0,0
Reliability,Installability,Installability,Reliability,Installability,0.609055,0,0.544071,0,0.537518,0,0,0,0,0,0,0.314542,0,0,0,0,0,0,1.158065,0,0,0,0,0,0,0,0,0,0,0,0,0,0,0.566459,0.673977,0.623973,0,0,0,0,0,0,0.696262,0,0,0,0,1.081621,0.70199,0,1.91114,1.299538,0,0,0,0,0,0,0,0,0,1.066766,0,0,0.976018,0,0,0.9579,0,1.865854,0,1.99837,2.487374,1.115665,0.757137,0.841676,1.796494,0.719519,0,0,0,0,3.384919,0.526758,0,0,0,0,0,0,0.464135,0,0,0,1.671647,0,1.26837,1.27868,0,0
Usability,Maintenance,Capability,Reliability,Requirements,0.804018,0,0.718232,1.041176,0.709582,0,0,0,0,2.688639,0,0.415229,0,2.106007,0,0,0,0,0,0,0,0,0,0,0,0,0,0,0,0,0,0,0,1.185213,0,0.823712,0,0,0,0,0,1.006699,1.456803,0,0,1.671363,0,0,0.926702,0,0,0,0,0,0,0,0,2.1424,2.591927,0,0,0.720904,0,0,0,0,1.86679,0,0,0,0,0,0,0,0.999503,1.111102,0,1.505464,1.814459,0,0,0,0,0.695377,2.007411,0,0,0,0,0,0.612708,0,0,0,0,0,0,0.72698,0,0
Capability,Maintenance,Capability,Requirements,Requirements,0.745952,0,0.666361,0,0.658336,1.146403,0,0,0,2.816627,2.832165,0.385242,0,0,0,0,0,0,0,0,0,0,0,0,0,0,0,0,0,0,0,0,0,1.099617,0.520811,0,1.212503,0,0,0,0,0.933996,1.351593,0,1.345281,0,0,1.324737,0.859776,0,0,0,0,0,0,2.162153,0,0,0,0,0,0.530043,0,0,1.894659,0,0,1.173207,0,1.441827,0,0,0,0,1.170146,0.6504,0,1.39674,0,0,0,0,0,0.645157,0,0,0,2.058818,0,0,0.568458,0,0,0,0,0,0,1.566088,0,0
Capability,Usability,Reliability,Reliability,Capability,0,3.022493,0,0,0,0,0,0,0,1.84211,0,0.798672,0,0,0,0,0,0,0,0,0,0,0,0,0,0,0,0,0,0,0,0,0,0,2.159461,0,0,0,0,0,0,0,0,0,0,0,0,0,0,0,0,0,0,3.719754,3.615605,0,0,2.599931,0,0,0,0.69331,0,0,0,0,0,0,0,0,0,0,0,0,0,0,0,0,0,0,0,0,0,0,0,0,0,0,0,0,0,0,0,0,0,0,0,0,0,0
Reliability,Capability,Reliability,Reliability,Capability,0.823016,0,0,2.131554,0,0,0,0,1.461594,0,2.417639,0.425041,0,0,1.484261,0,3.821797,0,0,0,0,0,0,0,0,0,0,0,0,0,0,0,0,0,0,0.843174,0,0,0,0,0,0,0,0,0,0,0,1.461594,0,0,0,0,0,1.979595,0,0,0,0,0,0,2.440568,0.368969,0,0,0,0,0,1.294409,1.766954,0,0,0,0,0,0.645516,1.137356,0,0,0,0,0,0,0,0.711808,0,0,0,0,0,0,0,0,1.383642,0,0,0,0,0,0,0
Usability,Reliability,Capability,Reliability,Requirements,0.998953,0,0.892368,1.29361,0.881621,0,0,0,0,0,0,0.817686,0,0,0,0,0,0,0,0,0,0,0,0,0,0,0,0,0,0,0,0,0,1.47257,0,1.023421,0,0,0,0,0,0,1.810007,0,0,0,0,1.774042,1.151382,0,0,0,0,0,0,0,0,0,0,0,0,0.895688,0,0,2.537262,0,0,1.571118,0,0,2.335501,0,0,0,1.241833,1.38049,0,1.870466,1.422354,0,0,0,0,0.863972,0,0,0,0,1.879033,0,0.76126,0,0,0,0,0,0,2.097251,1.647212,0
Reliability,Reliability,Reliability,Reliability,Reliability,0.753419,0,0.673031,0,0.664926,0,0,0,3.756234,0,0,0.389098,0,0,1.358748,0,0,0,2.865122,0,0,0,0,0,0,0,0,0,0,0,0,0,0,1.110625,1.052049,0.771873,0,0.871951,0,0,0,0,1.365123,0,0,0,0,1.337998,0.868382,0,0,0,0,0,0,0,0,1.266638,0,0,0,0.535349,0,0,1.913625,0,0,0,1.617536,1.45626,0,0,0,0,0.936601,1.041178,0,1.410722,0,0,0,0,0,0.651615,0,0,0,0,0,0,0.574149,0,0,0,0,0,0,1.760951,0,0
Reliability,Installability,Reliability,Reliability,Capability,0.486075,0,0.434212,0,0.428983,0,0,0,2.423367,0,0,0.25103,3.80993,0,0,0,2.91734,0,0,0,0,0,0,0,0,0,0,0,0,0,0,0,0,0.716529,0,0.497981,0,0,0,0,0,0,0.880721,0,0,0,0,0,0.560244,0,1.313774,0,0,0,0,0.704448,1.307946,0,0,1.753216,0,0.723894,0,0,0,2.824328,0,0,0,0,0,0,0,0,0.604257,0.671725,0,0.910139,0,0,0,0,0,0.420395,0,0,0,0,0,0,0.957514,0,0,0,0,0,0,1.520423,0,0
Reliability,Installability,Reliability,Reliability,Requirements,0,2.263986,0.517396,0.750037,0.511165,0,0,0,0,0,0,0.299121,5.488919,0,1.655563,0,0,0,0,0,0,0,0,0,0,0,0,0,0,0,0,0,0,0.853798,0,0,0,0,0,0,0,0,1.049445,0,0,0.759645,0,0,0.667573,0,1.240597,0,0,0,0,0,0,0,0,0,0,0.519321,0,0,1.471109,0,0,0,0,0,0,0,0,0,0.720017,0,0,1.084499,0,0,0,0,1.535837,0.500932,0,0,0,0,0,0,0.44138,0,0,0,0,0,0,1.215989,0,0
Reliability,Reliability,Reliability,Reliability,Reliability,0,1.797003,0.82135,0,0.811458,0,0,0,1.632858,0,0,0.474845,0,0,0,0,0,0,0,0,0,0,0,0,0,0,2.537679,0,0,1.702071,0,0,0,1.355378,1.283893,0.941974,0,0,0,0,0,0,1.66596,0,0,0,0,0,1.059751,0,2.485118,0,0,0,0,0,0,0,0,0,0,1.065529,0,0,2.335338,0,0,1.446083,0,0,0,0,0,0,1.143004,0.801676,0,1.721608,0,0,0,0,0,0.795214,0,0,0,0,0,0,0.700676,0,0,0,0,0,0,1.930345,1.516121,0
Usability,Migration,Reliability,Reliability,Requirements,0.523363,2.871573,0,0.677738,0,0.804321,0,0,0,0,0,0.428395,0,0,0,0,0,0,0,0,0,0,0,1.20686,0,0,0,0,0,0,0,0,0,1.258257,0.944554,0.536183,0,0,0,0,2.087137,0.655296,0,0,0,0,0,0,0,0,0,0,0,0,0,0,1.408283,0,0,0,0,0.234631,2.802242,0,0,0,3.411381,0,0,1.011592,0,0,0,0,0.41049,0.723255,0.973988,0,1.181095,0,0,0,0,0.452645,0,0,0,0,0,0,0,0,0,0,0,2.332464,1.089915,0,0.862994,0
Requirements,Maintenance,Requirements,Maintenance,Maintenance,0,0,0,0,0,0,0,0,0,0,0,0,0,0,0,0,0,0,0,0,0,0,0,0,0,0,0,0,0,0,0,0,0,0,0,0,0,1.79628,0,0,0,0,0,0,0,2.035656,0,0,0,0,0,0,0,0,0,0,0,0,0,0,0,0,0,0,0,0,0,0,0,0,0,0,0,2.843124,0,0,0,0,0,0,0,0,0,0,0,0,0,0,0,0,0,0,2.609361,0,0,0,0,0,0,5.451315
Requirements,Installability,Documentation,Maintenance,Maintenance,0,2.074207,0,1.374331,0,1.63102,0,0,0,0,0,0,0,0,0,0,0,0,0,0,0,0,0,0,0,0,0,0,0,0,0,0,0,0,0,0,0,0,0,0,0,0,0,0,0,1.391935,0,0,0,0,1.434235,2.264463,0,0,0,1.538078,0,1.784221,0,0,1.985623,0.475789,0,0,0,0,4.928247,0,0,0,0,0,0,0,0,0,0,0,0,0,0,0,0,0,0,0,0,0,0,0,0,0,0,0,0,0,0,0,0,0
Usability,Maintenance,Reliability,Reliability,Reliability,0,0,0,1.749452,0,2.076204,0,0,0,0,0,0,0,0,0,0,0,0,0,0,0,0,0,4.937602,0,0,0,0,0,0,0,3.425887,0,0,0,0,0,0,0,0,0,0,0,0,0,0,0,0,0,0,1.825707,0,0,0,0,0,0,0,0,0,0,0,0,0,0,0,0,0,0,0,0,0,0,0,0,0,0,0,0,0,0,0,0,0,0,0,0,0,0,0,0,0,2.271221,0,0,0,0,0,0,0
Installability,Installability,Installability,Installability,Installability,0.938914,0,0.529182,0,0.522809,0,0,1.287823,0,0,0,0.61187,0,0,0,0,0,0,0,0,1.279763,0,0,0,0,0,0,0,0,1.096616,0,3.004457,0,1.101916,0,0.606898,0,0.685587,0,0,0,0,1.354418,0,0,0,0,0,0.68278,1.82486,1.858843,2.527953,0,0,0,0,0,0,0,0,0,0.531151,2.165106,0,1.898619,0,0,0,0,0,0,0,0,0,0.736419,0.818644,1.102445,1.399659,0.843469,0,0,0,0,0.512344,0,0,0,0,0,0,0.451434,0,0.995915,0,0,0,0,1.503697,0,1.312715
Installability,Installability,Installability,Installability,Installability,0,0,0.766298,0,0.757069,0,0,0,0,0,0,0.443018,0,0,1.547039,0,0,0,0,0,0,0,0,0,0,0,0,0,0,0,0,0,0,1.264532,0.598919,0,0,1.985567,0,0,0,1.702362,1.554297,0,0,1.125084,0,1.523413,0.98872,0,1.837407,3.660676,0,0,0,0,0,0,0,0,0,0.994111,0,0,2.178809,0,0,0,0,0,0,0,0,0,1.066393,0,0,1.606215,0,0,0,0,0,0.741914,0,0,0,0,0,0,0.653713,0,0,0,0,0,0,1.800961,1.414501,0
Installability,Maintenance,Capability,Installability,Installability,0,0,0,0,0,0,0,1.893817,0,0,0,0.224947,0,0,0,0,0,0,0,0,0,0,0,0,0,0,0,0,0,0.50873,0.971494,0,0,0,0.304108,0,0,0.504097,0,0,0,0.344091,0,0.812158,0,0,0,0,0,2.136502,0,0,0,0,0,0,0,0,0,0,0,0.492812,0,0,0,0,0,0,0,0,0,0,0,0,0,0.239612,0,0,0,0,0,0,0,0,3.57439,4.892407,0,0,0,0,0,0,0,0,0,0,0,0,0,2.106725
Installability,Installability,Installability,Installability,Installability,0.460315,0,0.411201,0,0.406248,0,0,3.703037,0,0.548308,0,0.237726,0,0,0,0,0,0,0,0,0,0,1.020044,0,0,0,0,0,0,0,0,0,0,0.678556,0.902239,0.47159,0.748216,0,0,0,0,0.576354,0.526224,0,0,0,0,0,0.530554,0,1.444412,3.634466,0,0,0,0,1.23863,0,0,0.830151,0,0.84351,0,0,0,0,0,0,0,0.889728,0,0,0,0,0.572233,0.636126,0,0.861906,0,0,0,0,0.770117,0.398116,0,3.46472,0,0,0,0,0.350786,0,0,0,0,0,0,0,0,0
Requirements,Maintenance,Reliability,Capability,Requirements,0,0,0,0,0,0,0,0,0,0,0,0,0,0,0,0,0,0,0,0,0,0,0,0,0,0,0,0,0,0,0,0,0,0,7.209679,0,0,0,0,0,0,0,0,0,0,0,0,0,0,0,0,0,0,0,0,0,0,0,0,0,0,0,0,0,0,0,0,0,0,0,0,0,0,0,0,0,0,0,0,0,0,0,0,0,0,0,0,0,0,0,0,0,0,0,0,0,0,0,0,0
Capability,Migration,Migration,Requirements,Migration,0.558516,0,0.498924,0.723259,0.492915,0.858345,0,0,0,0,0,0.288442,0,0,0,0,0,0,0,0,0,1.811047,0,0,0,3.879762,0,0,0,0,0,0,0,1.038908,0,0.572196,0,1.500859,0,0,0,0,1.011977,0,0,1.700867,0,0,0.643739,0,1.509569,0,0,0,0,0,0,0,0,2.014502,0,0.702934,0,0,1.418587,0,0,0,0,0,0,0,0,0,0.694311,0.771834,0,1.04578,1.590479,0,0,0,0,0.483048,0,0,0,0,0,0,0.425621,0,0.938969,0,0,0,2.700684,1.172576,0,0
Reliability,Reliability,Reliability,Reliability,Reliability,0.592413,0,0.529204,0,0.52283,0,1.467837,0,0,0,0,0.790862,1.999812,0,1.693345,0,0,0,0,0,0,1.92096,1.312768,1.366085,0,0,0,0,3.077932,0,0,1.502289,0,1.546797,0,0.606923,0,0,0,0,0,0,1.073394,0,0,0,0,0,0.682808,0,0.800593,1.264028,0,0,0,0,0,0,0,2.136763,0,0.616672,0,0,1.504681,0,0,0,0,0,0,1.226379,0,0,0.736449,0.818677,0,1.109249,0,0,1.279815,0,0,0.512364,0,0,0,0,0,0,0.451453,0,0.995956,0,0,0,0,1.24374,0,0
Reliability,Installability,Reliability,Reliability,Installability,0.682689,0,0.609848,0,0.602504,1.049178,0,0,1.212388,1.626381,0,0.70514,0,0,0,0,0,0,0,0,0,0,0,1.57426,0,0,0,0,0,0,0,3.462441,0,1.006361,0.75546,0.699411,0,1.580188,0,0,0,0,0.780439,0,0,0,0,0,0.78686,0,0,0,0,0,0,0,0,0,0,0,0,0.918176,0,0,0,0,0,1.701789,0,0,0,1.413264,0,0,0.848675,0.943434,1.270496,1.278285,0,0,0,0,1.810271,0.590443,0,0,0,0,0,0,0.520249,0,0,0,0,0,2.843429,0.97836,1.125712,0
Installability,Installability,Installability,Installability,Installability,0.460696,0,0.411541,0.945566,0,0,0,1.587388,0,0,0,0.377099,0,0,0,0,0,0,0,0,0,0,0,0,0,0,0,0,0,1.351704,0,2.336543,0,0.428476,0.6433,0,1.497671,1.378238,0,0,0,0,0.52666,0,0,0.957678,0,0,0.530993,0.895403,2.153806,1.557994,0,0,0,0,0,0,0,0,0,0.686098,3.187052,0,0,0,0,0.724566,0,0,0,0.953707,1.18708,0,0.572707,0.401683,0,0.544252,1.039671,0,0,0,0,0.398446,0,0,0,0,0,0,0.351077,0,0.774516,0,1.264453,0,2.227679,0.833107,0.759659,1.61807
Reliability,Reliability,Reliability,Installability,Reliability,0,0,0,0,0,0,0,0,0,0,0,1.096086,0,0,0,0,0,0,2.017757,0,0,0,0,0,0,0,0,0,0,0,0,0,0,0,1.481806,0,2.733904,0,0,0,0,0,0,0,0,0,0,0,0,0,2.272995,0,0,0,0,1.537934,1.801606,1.784054,0,0,0,0,0,0,0,0,0,0,0,0,0,2.19681,0,0,0,0,0,0,0,0,0,0,0,0,0,0,0,0,3.992193,0,0,0,0,0,0,0,0,1.520785,0,0
Installability,Installability,Installability,Installability,Installability,0.663927,0,0.593087,0,0.585945,0,0,0,1.179068,0,0,0.34288,0,0,1.197353,0,0,0,0,0,0,0,0,0,0,0,0,0,0,0,0,0,0,0,0.463542,0.680189,0,0,0,0,0,0.831293,0,0,1.197353,1.380146,0,0,0.765234,0,3.667425,1.416617,1.358298,0,0,0,0,0,0,0,1.242178,1.067053,0,0,0,0,1.541521,1.655018,1.425402,1.283283,0,0,1.710747,0,0.82535,1.157762,1.235578,0,0,0,0,0,1.110764,0.574215,0,0,0,0,0,0,0.50595,0,1.76911,0,0,0,0,1.551782,0,0
Reliability,Installability,Capability,Reliability,Reliability,1.234764,0,1.103018,0,1.089734,0,0,0,0,0,0,1.27537,0,0,3.529435,0,0,0,0,0,0,0,0,0,0,0,0,0,0,0,0,0,0,1.148407,1.724183,1.265008,2.00704,0,0,0,0,0,1.411562,0,0,0,0,0,1.423175,0,1.668674,0,0,0,0,0,0,0,2.511435,0,0,0.553561,0,0,0,0,0,0,0,0,0,0,0,0,1.534978,2.499782,0,0,0,0,0,0,0,1.06792,0,0,0,0,0,0,0.940962,0,0,0,0,0,0,0,0,0
Installability,Maintenance,Maintenance,Reliability,Maintenance,0,0,0.619765,0.898435,0.612301,0,0,0,0,1.652828,0,0.358303,0,0,0,3.480164,0,0,0,0,0,0,0,0,0,0,0,0,0,0,0,0,0,1.290535,1.252137,0.710784,0,1.864372,0,0,0,0,1.257081,0,0,2.112822,0,0,0.799655,2.137229,0,0,0,0,0,1.00548,0,0,0,0,0,0.622071,0,0,1.762172,0,0,0,0,0,0,0,0,0,0.862475,0.604919,0,1.299071,0,0,0,0,0,0.600044,0,0,0,0,0,0,0.528708,0,0,0,1.904217,0,0,1.456577,1.813224,0
Capability,Maintenance,Maintenance,Reliability,Requirements,0,0,0,0,0,2.479994,0,0,0,3.046581,0,0,0,0,0,0,0,0,0,0,0,0,0,0,0,0,0,0,0,0,0,0,0,0,0,0,0,0,0,0,0,0,0,0,0,0,0,0,0,0,0,0,0,3.881436,0,0,0,0,0,2.910224,0,0,0,0,0,0,0,0,0,0,0,0,0,0,0,0,0,0,0,0,0,0,0,0,0,0,0,0,3.035384,0,1.949087,0,0,0,0,0,0,0,0,0
Capability,Migration,Capability,Requirements,Migration,0.707252,0,0.63179,0,0.624181,1.086927,0,0,0,0,0,0.365255,0,0,0,0,0,0,0,0,0,0,0,0,0,0,0,0,0,0,0,0,0,1.042569,0,0.724575,0,0.818521,0,0,0,0,1.281472,0,0,0.927598,0,0,0.81517,0,0,0,0,0,0,1.02499,0,0,2.27998,0,0,0.819615,0,0,0,1.237074,3.28423,0,0,0,0,0,0,0,0.879209,0.977377,0,1.324277,0,0,0,0,0,0.611686,0,0,0,4.532417,0,0,0.538967,0,0,0,0,0,0,0,0,0
Capability,Reliability,Reliability,Reliability,Reliability,0,0.749177,0.342424,0,0.3383,0,0,0,0,0.913198,1.126027,0.197965,0,0,0.691302,0,2.498574,0,0,0,1.312524,0,0,0,0,0,0,0,0,0,0,0,0,0.356514,0.621417,0,2.233685,0,0,0,0,0.760709,0,0,0,0,0,0.680744,0.441814,0,0,0,0,0,0,2.055721,0.650778,0,0,0,0,0.272374,0,0,0.61428,0,0,0,0,3.202176,0,0,3.281113,0,0.476523,0,0,0.452847,0,0,0,0,0.641308,0.331528,0,0,0,0,0,1.992198,0.678269,0,1.496339,0,0,0,0,0.346595,0,0
Capability,Reliability,Reliability,Reliability,Requirements,0,0,0,0,0,0,0,0,0,0,3.853529,0,0,0,0,0,0,0,0,0,1.531703,0,0,0,0,0,0,0,0,0,0,0,0,0.659422,1.149397,0,1.152455,0,0,0,0,0.88774,0,0,0,0,2.722737,0,0,0,0,0,1.450531,0,0,2.88466,0,0,0,0,0,0,0,0,0,0,0,0,0,1.370421,0,0,0,0,0,0.618189,0,0,0,0,0,0,0,0,2.805701,0,0,0,0,0,1.254551,0,0,0,0,0,0,0,1.169112,0
Usability,Usability,Capability,Usability,Usability,0,0,0.635008,0,0.62736,1.731512,0,0,1.262406,1.34205,0,0.581864,3.803331,0,1.281983,0,0,0,1.351627,0,1.535688,0,0,0,0,0,0,0,0,0,0,0,0,1.535114,0,0,0,0.822689,0,0,0,0,1.287998,0,0,0.932322,0,0,0.819322,0,0,0,0,0,0,0,0,0,0,0,0,0.505104,0,0,0,0,0,0,0,0,1.661939,0,0,0,0.883687,0,0,1.331021,0,0,0,0,0,0.614801,0,0,0,0,0,0,0.541712,0,0,0,1.230976,0,0,1.661464,2.721656,0
Capability,Reliability,Reliability,Reliability,Capability,0,0,0,0,0,0,0,0,0,0,0,0.622707,0,0,0,0,0,0,2.292652,0,2.60486,0,0,0,0,0,0,0,0,0,0,0,0,0,1.683685,0,0,0,0,0,0,0,0,0,0,0,0,0,0,0,0,0,0,0,0,1.747459,2.047053,2.02711,0,2.174521,0,0.540559,0,0,0,0,0,0,0,0,0,2.496099,0,0,0,0,0,0,0,0,0,0,0,0,0,0,0,0,3.594759,0,0,0,0,0,0,0,0,1.09023,0,0
Reliability,Reliability,Maintenance,Reliability,Reliability,0.56983,1.765159,0.509031,0,0.502901,0.875733,1.411885,0,0,0.678758,0,0.58857,0,0,1.027656,0,0,0,0,0,0,1.165791,0,1.314011,0,0,0,0,2.346224,0,0,0,0,1.230569,0,0.583788,0,0,0,0,0,0,1.032478,0,0,0,0,0,0.65678,0,0,0,0,0,0,0.825831,1.533318,0,0,2.055312,0,0.717174,0,0,0,0,3.07202,0,0,0,0,0,0,0,0.708376,0.78747,0,1.066965,0,0,1.23103,0,0,0.492834,0,0,0,0,1.071852,0,0.434244,0,0,0,1.56399,2.539553,0,0,0,0
Capability,Capability,Capability,Capability,Requirements,0,0,0,0,0,1.440089,0,0,0,0,0,0.483933,0,0,1.689916,0,0,0,0,0,0,0,0,0,0,0,0,0,0,0,0,0,0,0,0,0.960002,1.523123,1.718848,0,0,0,0,0,0,0,0,0,0,0,0,0,0,0,0,0,0,0,0,1.905904,0,1.753181,0,0,0,0,0,0,0,5.200372,0,0,1.939828,0,0,0,0,0,0,0,0,0,0,0,0,0,0,0,0,1.762594,0,0,0,0,0,0,0,0,0,0,0
Capability,Maintenance,Reliability,Reliability,Capability,0.683958,0,0.610982,0,0.603623,0,0,0,1.925162,0,0,0.353225,0,0,0,0,0,0,0,0,0,0,0,0,0,0,0,0,0,0,0,0,0,1.008232,1.108786,0.700711,0,0,0,0,0,0.856374,1.239266,0,0,0,0,1.925162,0.788322,0,0,0,0,0,0,0,0,0,0,0,0,0.613255,0,0,1.7372,0,0,1.075705,3.409538,0,1.599059,0,0,0,0.850252,0.945187,0,1.280661,0,0,0,0,0,0.59154,3.415309,0,0,0,0,0,0.521216,0,0,0,0,0,0,1.435935,1.127805,0
Reliability,Reliability,Reliability,Reliability,Reliability,0.541466,0,0.483693,0.70118,0.477868,0.832142,0,0,2.699525,0,0,0.72285,0,0,0,0,0,0,0,0,0,0,0,2.899169,0,0,0,0,0,0,0,0,0,0.798182,1.439342,0.554729,2.043582,0,0,0,0,1.90328,0.981084,0,0,0.710162,0,0,0.624088,0,0,0,0,0,0,0.784724,0,0,0,0,0,0.485493,2.497209,0,0,0,0,0,0,1.046583,0,0,0,0,0.673115,0.748272,1.597131,1.013855,0,0,0,0,2.103399,0.468302,0,0,0,0,1.614283,0,0.412628,0,0,0,0,0,0,0.979169,0,0
Reliability,Reliability,Reliability,Reliability,Reliability,0.60844,0,0.543521,0,0.536976,0.93507,0,0,2.508912,0,0,0.498034,0,0,0,0,1.412692,0,0,0,0,0,1.348285,0,2.645439,0,0,0,0,0,0,0,0,0.89691,0,0,0,0.704164,0,0,0,0.761819,1.102435,0,0,0.798002,0,0,0.701281,0,0.822253,1.298226,0,0,0,0,0,0,0,1.097287,0,0.943636,0,0,1.54539,0,1.412692,1.913866,2.0704,0,0,0,0,0,0.756373,0.530502,0,1.13926,1.373091,0,0,0,1.613387,0.526226,0,0,0,0,0,0,0.463667,0,1.62126,0,0,0,0,1.422095,0,0
Reliability,Usability,Capability,Reliability,Usability,1.206637,0,1.077892,0,1.06491,0,0,0,0,0,0,0.623159,0,0,0,0,0,0,0,0,0,0,0,2.782466,0,0,0,0,0,0,0,0,0,0,0,1.236192,0,0,0,0,0,0,0,0,0,0,0,0,1.390755,0,0,0,0,0,0,0,0,0,0,0,0,1.398338,0,0,1.933649,2.110562,2.801599,0,0,0,0,0,0,0,1.500012,1.667496,0,0,1.718062,0,0,0,0,1.043593,0,0,0,0,0,0,0.919527,0,0,0,0,0,0,2.182041,1.989669,0
Installability,Installability,Installability,Reliability,Installability,0,0,0.939233,0,0.927921,0,0,0,0,0,0,0.542996,0,0,0,0,0,0,0,0,0,0,0,0,0,0,0,0,0,0,0,0,0,1.549905,1.468161,0,0,0,0,0,0,0,1.905063,0,0,0,0,0,1.21185,0,2.841789,2.2434,0,0,0,0,2.829182,0,0,0,0,0.942727,0,0,0,1.839061,0,0,0,0,0,0,0,0,1.307051,0,0,1.968698,0,0,0,0,0,0.909346,0,0,0,0,0,0,0.801239,0,2.80162,0,0,0,0,0,0,0
Installability,Maintenance,Maintenance,Reliability,Installability,0.27704,0,0.247481,0,0.2445,0,1.59384,0,0,0,0,0.143075,0,1.150152,0,0.948602,0,0,0.834907,1.921276,0,0,0,1.012546,0.602271,0,0,0,1.140686,1.190801,3.310477,0,0,0.723355,0.193425,0.283826,0,0,0,0,0,0,0.50197,1.901044,0,0,1.558568,0,0.319313,2.884779,0,0,0,0,0,0,1.320405,0.738205,0,0,0.51833,0.429664,0,0,0,0,0,0,0,0,0,0,0,0,0.344398,0.382852,0,0.518737,0,0,0,2.332283,0,0.239606,1.096306,0,0,0,0,0.882824,0.21112,0.661574,0,0,0,0,0,0,0,0.973028
Reliability,Reliability,Reliability,Reliability,Reliability,0,0,0,0,0,0,0,0,0,0,0,1.090085,0,0,0,0,0,0,1.552602,0,1.764032,0,0,0,0,0,0,0,0,0,0,0,0,0,1.140205,0,1.327259,0,0,0,0,0,0,0,2.334021,0,0,0,0,0,0,0,0,0,0,1.183393,1.386281,1.372775,1.660816,0,0,0,0,0,0,0,0,0,0,0,0,3.380757,0,0,0,0,0,0,0,0,0,0,2.165231,0,0,0,0,0,3.071871,1.64171,0,0,0,0,0,0,0,0.738312,0,0
Performance,Performance,Performance,Reliability,Performance,1.053979,0,0.941523,0,0.930184,0,0,0,0,0,0,0.54432,0,0,0,0,0,0,0,0,0,0,0,0,0,0,0,0,0,0,0,0,0,1.960532,0.735871,1.079795,0,1.933333,0,0,0,0,0,0,0,1.38235,0,0,1.214805,0,0,0,0,2.53513,0,0,0,0,0,0,0,0.748915,0,0,1.689015,0,0,1.657661,0,0,0,0,0,0,1.310238,2.133783,0,0,0,0,0,0,1.76333,0.911563,0,0,0,2.90897,0,0,0.803193,0,0,0,1.825162,0,0,0.952991,0,0
Installability,Installability,Installability,Installability,Installability,0.595252,0,0.53174,0.770831,0.832638,0,0,0,0,0.709039,0,0.307414,0,0,1.073502,0,0,0,0,0,0,0,0,0,0,0,0,0,0,0,0,0,0,0.553621,0.831189,0.609832,0,0.6889,0,0,0,0.745306,0.680482,0,0,1.237387,0,1.057108,0.68608,0,2.25832,2.540172,0,0,0,0,0,0,0,0,0,0.749169,0,0,0.953898,0,0,0.936191,0,0,0,0,4.305898,1.090381,0.739978,1.038006,0,0.703212,0,0,0,0,0,0.51482,0,0,0,0,0,0,0.453616,0,1.586118,0,1.030789,0,0,1.249701,0.981533,0
Capability,Reliability,Reliability,Reliability,Capability,0.653627,0,0.583886,1.34155,0.576854,1.592117,0,0,0,1.234008,0,0.535021,0,0,0,0,0,0,0,0,0,0,0,0,0,0,0,0,0,0,0,0,0,0.963519,0.723299,0.669636,0,0.756459,0,0,1.644592,0,1.184308,0,0,0,0,1.839786,0.753362,0,0,0,1.337226,3.650452,0,0.947273,0,0,0,0,0,0.680393,0,0,1.66016,0,0,1.629342,0,0,0,0,0,1.197311,0.812546,0.903271,0,1.223867,0,0,2.238059,0,0,0.565307,0,0,0,0,0,0,0.498101,0,0,0,0,0,0,1.527708,0,0
Reliability,Reliability,Maintenance,Reliability,Reliability,0.682813,0,0.609959,0,0.602613,0,0,2.352721,0,0,0,0.352634,0,0,1.231414,0,0,0,0,0,0,2.793874,0,1.574546,0,0,0,0,0,0,2.413808,0,0,1.006543,0,0,0,0,0,0,0,0,1.237191,0,0,0,0,0,0.787003,0,0,0,0,0,0,0,0,0,0,1.231414,0,1.016889,0,0,0,0,0,0,0,0,2.530205,0,1.759412,0,1.071102,0.595348,0,1.278517,0,0,0,0,0,0.59055,0,0,0,1.884555,0,1.372823,1.040686,0,1.147936,0,0,0,0,0.978537,0,0
Installability,Installability,Installability,Installability,Installability,0,0,0.276583,0.172678,0,0,0.854054,0.579772,0.236808,0,0,0.109149,0,0,0,0,2.343661,0,0.990571,0,1.642135,0,0.981594,0,1.184898,0,2.831444,0,0,0.573158,0,2.275034,0,0.536003,0.261363,0,0,1.181845,0,0,0.335511,0.16696,0.304876,0,0,0.174889,1.262245,0.375332,0.153692,0,1.161046,0,0,1.109559,0,0,0,1.014084,0,0.24048,0,0.564131,1.350594,0,0,0,0,1.761838,0,0,0,0.713563,2.856242,0,0,0,0.248158,0.249679,0,0,0,0,0.517998,0,1.105957,0.432257,0,0,0,0.424922,0.161059,0,0.448356,0,0,0,0.555389,0.591617,0,1.207801
Capability,Maintenance,Reliability,Reliability,Maintenance,0.218997,0,0.195631,0,0.193275,0,0.542616,0.47609,0,0,0,0.179259,0,0,0,0.749861,0,0.668585,0.416405,1.91645,0,0,0,0.505001,0.47609,0,0,4.247475,0.568911,0.405403,2.036804,0.555352,3.1446,0.472933,0.305801,0,0,0,0,0,0,0.274204,0.396802,0.647203,0,0,1.232034,0,0.252414,1.869549,0,0,0.896075,0,0,0.820425,0,0.854877,0,0,0,0.275625,0,0,0,0,0,0,0,0,0,0,0,0,0.272243,0.190945,0,0.410057,0.311818,0,0.749861,0,0,0.189406,0.546776,0,0.773414,0.60443,0,0.697864,0.264512,1.045936,0.368175,0.70991,0,0,0,0,0,0.485292
Installability,Installability,Installability,Installability,Installability,0.862155,0,0.770165,0,0.76089,0,0,0,1.531101,0,1.266306,0.445254,0,0,0,0,0,0,0,0,0,0,0,0,0,0,0,0,0,0,0,0,0,0,1.689864,0.883272,1.401384,0.997794,0,0,0,0,0,0,0,0,0,0,0.99371,0,4.176929,0,0,0,0,0,0,0,0,1.554846,0,0.773031,0,0,0,0,0,1.355966,0,0,0,0,0,0,1.071774,1.191443,1.604484,0,0,0,0,0,0,0.745658,0,0,0,0,0,0,0.657012,0,0,0,1.492981,0,1.795455,1.559092,1.42164,0
Integrity/Security,Capability,Installability,Reliability,Migration,0.451094,0,0.402963,1.851715,0.39811,1.098784,0,0,0,0,0,0.540926,0,0,0.813522,0,2.094722,0,0,0,0,0,1.999221,0,0,0,2.490027,0,0,0,0,0,0,0.83909,0,0.462143,0,1.465615,0,0,0,0.564808,1.031366,0,0,0.591634,0,0,0.519926,1.3896,1.415478,0,0,0,0,0,0,0.758373,0,2.814323,0,0.606694,0,0,1.445767,0,0,0,0,0,0,0.933829,0,0,0.56077,0.623383,0,1.065817,1.018001,0,0,0,1.752336,0.390141,0,0,0,0,0,0,0.34376,0,0,0,1.238098,0,0,1.14504,1.178936,0
Usability,Capability,Maintenance,Usability,Usability,0.58358,1.807752,0.521314,0.755717,0.515036,0.896865,0,0,0,0,0,0.301386,3.939995,0,2.104907,0,0,1.781633,0,0,0,0,0,0,2.010802,0,0,0,0,0,0,0,0,0.860263,0,0.597874,0,0.675393,0,0,1.468349,0,1.057391,0,0,0.765397,0,0,0.672628,0,0.788657,0,0,0,0,0,0,0,0,0,0,0.676295,0,0,1.482248,0,0,0,0,0,0,0,1.503718,0,0.725469,0.806471,0,1.092711,0.830927,0,0,0,0,0.504726,0,0,0,0,0,0,0.444722,0,1.555018,0,0,0,0,1.363991,0,0
Reliability,Reliability,Reliability,Reliability,Reliability,0,0,0,0,0,0,0,0,0,0,0,0.579445,0,0,0,0,2.605069,0,0,0,0,3.638176,0,0,0,0,0,0,0,0,0,2.84524,0,0,0,0,0,0,0,0,0,0,0,0,0,0,0,0,0,0,0,0,0,0,0,0,0,0,0,3.207088,0,0,0,0,0,0,0,0,0,0,0,0,0,0,0.880012,0,0,0,1.597541,0,0,0,0,0,0,0,0,0,2.110469,0,0,0,0,0,0,0,2.336571,0,0,0
Installability,Maintenance,Maintenance,Reliability,Installability,0,0,0,1.016145,0,0,0,1.705874,0,0,0,0.405247,0,0,0,1.695197,0,0,0,1.716705,0,0,0,0,0,0,0,0,0,2.302313,2.773947,0,0,0,1.272083,0,0,0.90814,0,0,0,0,0,0,1.41514,0,0,0,0,1.52511,0,0,0,0,0,0,0,0,0,0,4.121531,1.055359,0,0,0,1.372521,0,0,0,1.5167,0,0,0,0,0,0,0,0,0,0,0,0,0,0,0,0,0,0,0,0,0,0,0,0,0,0,0,0,0,0
Reliability,Reliability,Reliability,Installability,Reliability,0.699869,0,0.625195,0,0.617666,0,0,0,1.242899,0,0,0.361443,0,0,0,0,0,0,0,0,0,1.431832,0,0,0,0,0,0,0,0,0,2.812972,0,1.031686,0.774471,0,0,0,0,0,0,0,1.268096,0,0,0.917916,0,0,0.806661,0,1.891622,0,0,0,0,0,0,0,0,0,0,0.81106,0,0,0,1.94025,0,0,0,0,0,0,0,0,0.870032,0.61022,0,1.310454,0,0,0,0,2.341793,0.605301,0,0,0,0,0,0,0.533341,0,1.864884,0,1.211954,0,2.310071,1.002981,0,2.458102
Capability,Capability,Performance,Reliability,Capability,1.060802,0,0.947617,0,0.936205,0,0,0,1.883879,1.263583,0,0.547844,0,0,0,0,0,0,0,0,0,0,0,0,0,0,0,0,0,0,0,0,0,0.986611,0.740634,1.086785,0,0,0,0,0,0,1.212692,0,1.913095,0,0,0,1.222668,0,0,0,0,0,0,0,0,0,0,0,0,1.229335,0,0,2.694353,0,0,0,0,3.249792,0,0,0,0,1.31872,1.465962,0,1.253199,0,0,0,0,0,0.917464,0,0,0,0,0,0,0.808392,0,0,0,0,0,0,2.227099,1.749197,0
Reliability,Migration,Reliability,Installability,Reliability,0.461075,0,0.41188,1.194153,0.406919,1.123096,0,3.177388,0.818823,0,0,0.552895,0,1.207718,0,0,2.141071,0,0,0,0,0,0,0,0,0,0,0,0,1.352816,2.387823,0,0,0.428828,0.965744,0.472368,0,1.067228,0,0,0,0,0.527093,0,0,0.604724,0,0,0.53143,0,0,0,0,0,0,0,0,0,0,0,0,0.861949,0,0,0,0,0,0.725162,0,0.891197,0,0,0,1.338653,0.573178,0.637177,0,0.5447,0,0,0,1.048955,1.542777,0.398773,0,3.470441,0,0,0,0,0.351366,0,0,0,0,0,0,0,0,0
Usability,Maintenance,Performance,Reliability,Reliability,0,0,0,0.699411,0.476662,0,0,0,1.520239,2.449441,2.514645,0,0,2.829425,0,0,0,0,0,0,0,0,0,0,0,0,0,0,0,0,0,0,0,0,0,0,0,0.990715,0,0,0,0.676251,0,0,0,0.70837,0,2.692714,0,1.049731,0,0,0,0,0,0,0,1.43916,0,0,0,0.679756,0,0,0,0,0,2.384708,0,0,0,0,0,0,0,0,0,0,0,0,0,0,0.903599,0,0,0,0,0,0,3.048488,0,0,0,0,0,0,0,0,0,0
Capability,Reliability,Maintenance,Reliability,Capability,0.855016,0,0.763788,0,0.754589,0,0,0,0,0,0,0.441567,0,0,3.083943,0,0,0,0,0,0,0,0,0,0,0,0,0,0,0,0,0,0,1.26039,1.675871,0,2.202749,0,0,0,0,1.070553,1.549206,0,1.541971,0,0,0,0.985481,0,0,0,0,0,0,1.963987,0,0,0,0,0,0.60754,0,0,2.171672,0,0,0,0,2.619361,0,0,0,0,1.0629,0.745493,0,1.600954,0,0,0,0,0,0.739484,0,0,0,0,0,0,0.651571,0,0,0,0,0,0,1.795062,0,0
Requirements,Maintenance,Reliability,Reliability,Maintenance,0.172445,0,0.154046,0,0.15219,0.530037,0,0,0,0.530975,1.161287,0.089058,0,1.048801,0,0,0,0,0,0,0,0,1.623272,0,1.620233,0,0,0,0,0,0,0,0,0.704459,0.552021,0,0.650835,0,0,0,0,0.431831,0.312453,0,0,0,2.069943,0.306245,0.198758,0,0,0,0,0,2.330854,1.59323,1.707661,0.579824,0,0,0,0.122532,0,0,0,0,0,0,0,0.333313,0,0,0,0,0.214372,0,0,0.32289,0.245535,0,0,0,0,0.149144,0,0,4.408248,0,0,0,0.617699,2.412316,0,0,0.693375,0,0,0,0,0
Capability,Migration,Documentation,Installability,Reliability,0.908953,0,0,0,0,0,0,0,0,0,0,0.744017,0,0,0,0,0,0,0,0,0,0,3.192451,0,0,0,0,0,0,0,0,0,0,0,0,0,0,0,0,0,0,0,0,0,0,0,0,0,0,1.766629,0,0,2.947376,0,0,0,1.543153,0,3.69751,0,0,0,0,0,0,0,0,0,0,0,2.125085,0,0,0,0,0,1.691577,0,0,0,0,0,0,0,0,0,0,0,1.709743,0,0,0,0,0,0,0,0,0,1.498807,0
Capability,Usability,Capability,Reliability,Capability,0.986671,0,0.881396,1.277705,0.870781,1.516347,0,0,0,0,0,1.019118,0,0,0,0,0,0,0,0,0,0,0,0,0,0,0,0,0,0,0,0,0,1.454464,0,1.010838,0,0,0,0,0,1.235396,1.787752,0,0,2.051054,0,0,1.137225,0,0,0,0,0,0,0,0,0,3.180747,0,0,0.884675,0,0,0,0,0,0,2.11831,0,0,0,0,0,1.226565,1.720567,0,1.847468,0,0,0,0,0,0.853349,0,0,0,0,0,1.983742,0.7519,0,0,0,0,0,0,0,1.626959,0
Installability,Maintenance,Documentation,Installability,Installability,0.526801,0,0.470592,0.682189,0.464925,0,0,3.21509,0,0,0,0.703271,0,0,0,0,0,0,1.001666,0,0,0,0,0,0,0,0,0,0,0.975201,0,0,0,0,0.854013,0.539704,0,1.932639,0,0,0,0,0,0,0,0,0,0,0.607184,0,0,0,0,0,0,0,1.417531,0.88565,0,0,1.971243,0.708515,0,0,0.844204,0,1.223139,0.828533,0,0,0,0,0,0,0.654884,0.728005,0,0,1.188851,0,0,1.198483,0,0.455618,0,0,0,0,0,0,0.401452,3.774013,1.403721,0,0,1.481286,0,0.476324,0,0
Capability,Migration,Documentation,Installability,Requirements,0,0,0,2.135468,0,2.534317,0,0,0,1.964283,0,1.703284,0,0,0,0,0,0,0,0,0,0,0,0,0,0,0,0,0,0,0,0,0,0,0,0,0,1.908492,0,0,0,2.064756,0,0,0,0,0,0,0,0,0,0,0,0,0,0,0,0,0,0,3.085308,0,0,0,0,0,0,0,0,0,0,0,0,0,0,0,3.068915,0,0,0,0,0,0,0,0,0,0,0,0,0,0,0,0,0,0,0,0,0,2.719186,0
Migration,Migration,Migration,Installability,Migration,0,0,0,0,0,0,0,0,0,0,0,1.340894,0,0,0,0,0,0,0,0,0,0,0,0,0,0,0,0,0,0,0,0,0,0,0,0,0,0,0,0,0,0,0,0,2.954306,0,0,0,0,0,0,3.495309,0,0,0,0,0,0,0,0,0,0,0,0,0,0,0,0,0,0,0,0,0,0,0,0,0,0,0,0,0,0,0,0,0,0,0,0,0,0,0,0,0,0,0,0,5.407066,0,0,0
Installability,Maintenance,Maintenance,Installability,Reliability,0.812416,0,0.725734,1.052051,0.716994,1.248547,0,0,0,1.533794,0,1.177873,0,0,0,1.755099,0,0,0,2.81706,0,0,0,0,0,0,0,0,0,0,0,0,0,0.755597,0,0.832316,0,0,0,0,0,0,1.47202,0,0,0,0,2.286738,0.936382,0,0,0,0,0,0,0,1.37926,0,0,0,1.519996,0.57727,0,0,2.063474,0,0,2.025169,0,0,0,0,0,0,1.009943,1.122708,0,1.52119,1.156754,0,0,0,0,0.702641,0,0,0,0,0,0,0.619108,0,0,0,0,0,0,1.898845,0,0
Usability,Usability,Capability,Usability,Capability,0,0,0,2.523807,0,1.889753,0,0,0,0,0,0.63504,0,0,4.435177,0,0,0,0,0,0,0,0,0,0,0,0,0,0,0,0,0,0,1.143643,0,1.259761,0,0,0,0,0,0,1.405707,0,0,0,0,0,0,0,0,0,0,0,0,0,0,0,0,0,0,0.551265,0,0,1.970516,2.150802,0,0,0,0,0,0,0,0,0,0,0,1.452662,1.750819,0,0,0,0,0,0,0,0,0,0,0,0,0,0,0,0,0,0,1.762196,0,0
Requirements,Migration,Usability,Requirements,Usability,0,0,0,0,0,0,0,0,0,0,4.143357,0,0,0,0,0,0,0,0,0,3.736686,0,0,0,0,0,0,0,0,0,0,0,0,1.014978,0,0,0,0,0,0,0,0,0,0,1.968099,2.8626,0,0,0,0,0,0,2.232646,0,0,0,0,0,0,0,0,0,0,0,0,0,0,0,0,0,0,0,0,0,0,0,0,0,0,0,0,0,0,0,0,0,0,0,0,0,1.663269,0,0,0,0,0,0,0,0,0
Requirements,Maintenance,Requirements,Reliability,Maintenance,0,3.070282,1.403323,2.034311,1.386422,3.826522,0,0,0,0,0,0.8113,0,0,0,0,0,0,0,0,0,0,0,0,0,0,0,0,0,0,0,0,0,0,0,0,0,0,0,0,0,0,0,0,0,0,0,0,1.810645,0,0,0,0,0,0,0,0,0,0,0,0,0.704272,0,0,2.517446,0,0,0,0,0,0,0,0,0,1.952887,0,0,0,0,0,0,0,0,1.358669,0,0,0,0,0,0,1.197145,0,0,0,0,0,0,1.420416,0,0
Capability,Maintenance,Requirements,Requirements,Maintenance,0,0,0,1.124152,0.483375,0.841733,0,0,0.972672,0,0,0.282859,0,0,0,0,0,0,0,0,0,0,0,0,1.887194,0,0,0,0,1.013902,0,0,0,0.509401,0,0,0,1.004668,0,0,0,0.685775,0.626129,0,0,0,0,2.258475,0,0,1.718636,0,1.775995,0,0,0,0,0.920796,0,1.565557,1.024735,0.389178,0,0,0,0,0,0,0,0,0,2.632673,0,2.329561,0.429583,0,0,0.647044,0.779848,0,0,0,1.832649,0,0,0,0,0,2.060474,0,0,0,0,0,1.896911,0,1.14061,0.495227,0,0
Installability,Maintenance,Maintenance,Reliability,Installability,0.261399,0,0.233508,0,0.365645,0,0,1.59533,0,0,0,0.134998,0,1.589814,0,1.459757,0,0,0,1.715629,0,0,1.344981,0,0.568268,0,0,0,2.349163,0.967791,1.636752,0,0,0.770663,0.547513,0.267801,0,0.782012,0,0,0,0,0,0,0,0.962469,0,0,0.301285,1.42628,0,0.884005,0,0.996531,2.030153,0,0,1.575448,0,0,1.550303,0.351566,0,0,0.418895,0,0.961949,0.651608,0,0,0,0,0,0.47883,0.324954,0.45583,0,0,0,0,0.564711,1.784064,0,0.226078,0,1.69472,0,0,0,0,0.199201,2.376638,0,0,0,0,0,0.236352,0.43103,0.579252
Reliability,Maintenance,Reliability,Reliability,Capability,0.387394,2.882675,0.34606,0.501662,0.341893,0,0.959857,0,0,0,0,0.464541,1.30773,0,0.698643,0,0,0,1.167478,0,0,0,1.360617,0.893319,0,0,0,0,2.33672,0,0,0,0,1.011491,0.540944,0.396883,0,0.710604,0,0,0,0,0.701921,0,0.698643,0.805301,0,0,0.446506,0,0,0,0,1.863594,0,1.122868,0,0,0,0,0.724798,0.448941,0,0,0.983951,0.677602,3.597847,0.60928,0,0,0,0,0,0,0.481583,0.535354,0,0.725367,0,0,1.943232,0,0,0.335049,0,0,0,0,0.728689,0,0.295217,0,0,0,0,0,0,0.813314,0,0
Installability,Maintenance,Maintenance,Installability,Installability,0,2.711375,0,0,0,0,0,1.255497,0,0,0,0.625114,0,0,0,0,0,0,0,0,0.787172,0,0,0.840234,0.79213,0,0,0,2.839704,1.74361,1.288095,0,0,1.074256,0.763198,0,0.592269,0.843398,0,0,0,0,0,0,0,0,0,0,0,0,0.780465,0,0,0,1.350208,0.836973,0,2.034946,0,0,2.663435,0.693914,0,0,0,0,3.130616,0,0,0.704286,0,0,0,0,0,0,0,0,0,0,0,0,0,0,0,0,0,0,0,0,0,0,0,0,0,0,0,0,0,0
Installability,Maintenance,Maintenance,Reliability,Installability,0.257868,2.368944,0.230354,0,0.22758,0,0,0.560592,0,0,0,0.30922,0.870487,1.070558,0,1.440039,0,0,0.777128,0,0,0,0.571427,0.594635,0.888517,0,0,2.114554,2.5505,0.477359,0,0,0,0.760252,0.285355,0.264184,0,0.837819,0,0,0,0,0,0,0.46505,0.338207,0,0,0.297215,1.407014,0,0,0,0.620248,1.911089,0,0,1.604228,0,0,0.76468,0.268428,0,0,0.413236,0,2.846865,0.642806,0,0,1.205763,0,0,0.472362,0.320564,0.449673,0,0,0,0,0.882956,0.586655,0,0.223024,0,0,0,0,0,0,0.19651,2.344533,0,0,0,0,0,0.23316,0,0
Installability,Installability,Migration,Installability,Installability,0.805713,0,0.454109,0,0.44864,0.781245,0,0,0,0,0,0.416105,0,0,0,0,0,0,0,0,0,1.040007,0,0,0,0,0,0,0,0,0,0,0,0.749362,0,0.520799,0,1.651635,0,0,0,0.636495,0.921077,0,0.916776,1.056735,0,1.430866,0.585916,0,1.373974,2.803804,0,0,0,0,0,0,0,0,0,0.867693,0,0,0,0,0,1.856408,0,0,0,0,0,0,0.631945,0.702505,0,0.951844,0,0,0,0,0,0.439659,0,0,0,0,1.515547,0,0.387391,0,2.956525,0,0,0,3.175936,1.188152,0,1.126484
Capability,Usability,Reliability,Reliability,Reliability,0.718794,0,0.642101,0,1.005449,0,0,0,2.553015,0,0,0.371216,0,0,0,0,0,0,0,0,0,0,0,0,0,0,0,0,0,0,0,0,0,1.059584,1.50555,0.7364,0,0,0,0,0,0.899992,1.302386,0,1.296304,0.942737,0,2.963958,0.828474,0,0,0,2.330766,0,0,0,0,0,0,0,0,0.510746,1.657517,0,1.825681,0,0,0,1.543199,0,0,0,0,0,0.893558,0.993328,0,1.345889,2.046902,0,0,0,0,0.621669,0,0,0,0,0,0,0.547763,0,0,0,0,0,0,1.509072,0,0
Integrity/Security,Maintenance,Maintenance,Reliability,Reliability,0,0,0,2.647152,0,0,0,0,0,4.869899,0,0,0,0,0,0,0,0,0,0,0,0,0,0,0,0,0,0,0,0,0,0,0,0,0,0,0,0,0,0,0,0,0,0,0,0,0,0,0,0,0,0,0,0,0,0,0,0,0,0,0,0,0,0,0,3.575545,0,0,0,0,0,0,0,0,0,0,0,0,2.910603,0,0,0,0,0,0,0,0,0,0,0,0,0,0,0,0,0,0,0,0,0
Reliability,Reliability,Reliability,Reliability,Reliability,0.619443,0,0.55335,0,0.546686,0,0,0,1.743569,0,0,0.319907,3.31425,0,0,1.33821,0,0,1.177817,0,0,0,1.372667,0,0,0,0,0,0,0,0,0,0,0.57612,1.117956,0.634616,0,0,0,0,0,0.775596,0.708137,0,0,1.287675,0,1.100069,0.713963,0,0,0,0,2.361503,0,0.897732,1.051644,1.041399,0,0,0,0.880302,1.428416,0,0,1.083485,0,0.974238,0,0,0,0,0,0,0.770051,0.856031,0,0.731791,0,0,1.33821,0,2.406311,0.535742,0,0,0,0,0,0,0.472051,0,1.041399,0,0,0,0,0.887722,0,0
Reliability,Reliability,Reliability,Reliability,Migration,0.830577,0,0.741957,0,0.733021,0,0,0,2.337855,0,0,0.428946,0,0,0,0,0,0,0,0,0,0,0,0,0,0,0,0,0,0,0,0,0,1.793661,1.15979,1.701842,0,0,0,0,0,1.039954,1.504925,0,0,0,0,0,0.957314,0,0,0,0,0,0,0,2.234943,0,0,0,0,1.045343,0,0,0,0,0,0,0,0,0,0,0,0,1.032519,1.147805,0,1.555194,0,0,0,0,2.779147,0.718347,0,0,0,0,0,1.669909,0.632948,0,3.242235,0,0,0,0,0,0,0
Installability,Maintenance,Maintenance,Installability,Installability,0,2.084251,0.952641,0,0.941168,0,0,0,0,0,0,1.101496,0,0,0,2.303847,0,0,0,2.333077,0,0,0,0,0,0,0,0,0,0,0,0,0,1.572032,0,0,0,0,0,0,2.683239,0,1.932261,0,0,0,0,0,1.22915,3.285138,0,0,0,0,0,0,0,0,0,0,0,0.956186,0,0,0,0,0,0,0,0,0,0,0,0,1.325711,0,0,1.996804,0,0,0,0,0,0.922328,0,0,0,0,0,0,0.812678,0,0,0,0,0,0,0,0,0
Reliability,Capability,Reliability,Reliability,Capability,0,0,0.796381,0,0.78679,0,0,1.938081,0,0,0,0.46041,0,0,0,0,0,0,0,0,0,0,0,0,0,0,0,0,0,2.615709,0,0,0,0,0.622432,0.913338,0,0,0,0,0,0,0,0,0,0,2.160017,1.583219,1.027535,0,1.909539,0,0,0,0,0,0,0,0,0,0,1.199016,0,0,1.428642,3.118703,0,0,0,0,0,0,0,0,1.108257,0.777305,1.6591,0,0,0,0,0,1.491502,0.77104,0,0,0,0,0,0,0.679376,0,1.49878,0,0,0,0,1.871663,0,0
Capability,Reliability,Reliability,Reliability,Maintenance,0.810976,0,0.724447,0,0.715722,0,0,0,2.282684,0.966001,0,0.663819,0,0,0,0,0,0,1.542001,0,0,0,1.797099,0,0,0,0,0,0,0,0,0,0,1.19547,0.897421,0.83084,0,0,0,0,0,1.015412,1.46941,0,0,1.063638,0,1.440213,0.934722,0,0,0,0,0,0,0,0,0,0,0,0,0.727143,0,0,2.059815,0,0,1.275474,0,0,0,0,0,1.485544,1.008153,1.120718,0,1.518493,1.154704,0,1.751987,0,0,0.701395,0,0,0,0,2.417778,0,0.618011,0,0,0,0,0,0,1.895478,0,0
Installability,Migration,Maintenance,Reliability,Installability,0.65549,0,0.585551,0,0.578499,0,0,0,0,0,0,0.338523,0,0,0,1.416084,0,0,0,0,0,0,0,0,0,0,0,0,0,1.213429,0,0,0,0.609646,0.725361,0.671546,0,0,0,0,0,0.82073,0.749346,3.070339,0,0,0,0,0.755511,0,0,0,0,0,0,0.949974,1.112843,1.102001,0,0,1.943789,0.58773,0,0,1.050431,0,0,0,0,0,0,0,0,1.200725,0.814863,0.905846,2.439756,0.774376,0,0,2.24444,2.363582,0,0.566919,0,0,0,0,0,0,0.499521,1.565317,0,0,0,0,0,0.939381,0,1.452547
Capability,Installability,Capability,Installability,Installability,0.379948,0,0.339408,0.984039,0.335321,0.583916,0,0,0,0,0,0.455612,5.348318,0,0.685214,0,0,0,0,0,2.601931,0,0,0,0,0,1.048651,0,0,0,0,0,0,0.560086,0,0.616953,0.617584,0.879447,0,0,0,0,0.688429,0,0.685214,0.996644,0,0,0.437924,0,0.813824,0,0,0,0,0,1.290094,0.638763,0,0,0.710866,0.340671,0,0,0,0,0,0,0,0.734389,1.40792,0.786546,0,0,0.472326,0.525064,0,0.711424,0,0,0.820818,0,0,0.328608,0,0,0,0,0,0,0.579084,0,0,0,0.65795,0,0,0.343543,0,0
Capability,Maintenance,Maintenance,Reliability,Installability,0,0,0.86446,0,0.854048,0,0,0,0,0,0,0.499768,0,4.017528,0,2.09059,0,0,0,2.117115,0,0,0,0,0,0,0,0,0,0,2.15838,0,0,0,1.35128,0,0,1.119958,0,0,0,0,0,0,1.745212,0,0,0,1.115373,1.880831,0,0,0,0,0,1.402463,0,0,0,0,0,0.433838,0,0,0,0,0,0,0,0,0,0,0,0,1.202996,0,0,0,0,0,0,2.201565,0,0.836952,0,0,0,0,0,0,0.737452,0,0,0,0,0,0,0,0,0
Installability,Installability,Installability,Installability,Installability,0.576797,0,0.515254,0,0.509049,0,0,0,2.048669,0,0,0.297883,0,0,0,0,0,0,0,0,0,0,0,0,0,0,0,0,0,0,0,0,0,0.536457,0.935063,0.590925,1.485984,0.667542,0,0,0,0,0.659385,0,0,0.7565,0,0,0.66481,0,2.014951,4.088326,0,0,0,0,2.937729,0.969703,0,0,0,0.92702,0,0,0,0,0,1.437824,0,0,0,0,0,1.674632,0.717036,0.797097,1.073429,0.68141,0,0,0,0,0,0.498859,0,0,0,0,0,0,0.439553,0,0.969703,0,0.998831,0,0,0,0,0
Installability,Maintenance,Maintenance,Installability,Installability,0.737115,0,0.658467,0.954539,0.650537,0,1.82637,0,0,0.878021,0,0.761356,0,0,0,0,0,3.566744,0,1.612626,0,0,0,0,0,0,0,0,0,0,2.605771,0,0,0,0.815687,0.75517,1.899006,0,0,0,1.854658,0,0,0,0,0,1.785953,0,0.849591,2.270692,0,0,0,0,0,0,0,0,0,0,0,0.330458,0,0,0,0,0,0,0,0,0,0,0,0,0.916333,1.018647,0,0,0,0,0,1.676953,0,0.637514,0,0,0,0,0,0,0.561724,0,0,0,0,0,0,0,0,0
Requirements,Maintenance,Requirements,Maintenance,Requirements,0,3.940528,0,0,0,0,0,0,0,2.401621,2.961341,0,0,0,0,0,4.68128,0,0,0,0,0,0,0,0,0,0,0,0,0,0,0,0,0,0,0,0,0,0,0,0,0,0,0,0,0,0,0,0,0,0,0,0,0,0,0,0,0,0,0,0,0,0,0,0,0,0,0,0,0,0,0,0,0,0,0,0,0,0,0,0,0,0,0,0,0,0,0,0,0,0,0,0,0,0,0,0,0,0,0
Reliability,Maintenance,Reliability,Reliability,Reliability,0,0,0,0,0,0,0,0,0,3.070556,1.630618,0,0,0,0,0,0,0,0,0,0,0,0,0,0,0,0,0,0,0,0,0,0,0,2.003653,0,0,0,0,0,0,1.390058,0,0,2.002171,0,0,0,0,0,0,0,0,0,2.595576,1.608956,0,0,0,0,0,0.497715,0,0,0,0,0,1.746073,2.383505,2.145859,0,0,0,0,0,0,0,0,0,0,0,0,0,0,0,0,0,0,0,0,0,2.651153,0,0,0,0,0,0,0,0
Installability,Installability,Installability,Installability,Installability,0.885057,0,0.790624,0,0.781102,0,0,0,0,0,0,0.724457,0,0,0,0,0,0,0,0,0,0,0,0,0,0,0,0,0,0,0,0,0,0.823158,1.235864,0.906735,2.280144,0,0,0,0,0,1.011783,0,0,0,0,0,1.020107,0,3.588227,2.993109,0,0,0,0,0,0,0,0,0,0.793566,0,0,1.418314,0,0,0,0,0,0,0,0,0,1.100245,1.223093,1.647106,1.045579,0,0,0,0,2.346885,0.765466,0,0,0,0,0,0,0.674465,0,0,0,0,0,0,1.268372,0,0
Reliability,Reliability,Reliability,Installability,Maintenance,0.438944,3.431534,0.39211,0,0.387388,0,0,0.954243,0,0,0,0.359294,1.481747,0,0,0.94827,0,0,0,0,0,0,0,1.012191,0.954243,0,0,0,1.140286,0.812563,0,0,0,1.35616,0.792196,0.449695,0,0.805163,0,0,0,0.871088,0.501794,0,0,0,1.063516,0.779521,0.505922,0,0.593194,0,0,0,1.026228,0.636143,0.745206,0,0,0,0,0.680762,0,0,0,0.767769,4.249784,0.690355,0,0,0,0,1.131032,0,0.545666,0.606593,0,0.518555,0.624988,0,0,0,0.734363,0.379633,0,0,0,0,0,0,0.334501,0,0,0,0,0,0,0,0,0
Installability,Installability,Installability,Installability,Installability,0.990331,0,0.884666,1.282445,0.874011,0,0,0,0,0,0,1.022899,0,0,0,0,0,0,0,0,0,0,0,0,0,0,0,0,0,0,0,0,0,0,2.074297,1.014588,0,1.146136,0,0,0,0,0,0,0,1.298872,0,0,1.141444,0,4.62991,0,0,0,0,0,0,0,0,0,0,1.246405,0,0,0,0,0,0,0,0,0,0,0,0,1.231115,1.368575,0,0,0,0,0,0,1.656846,0.856515,0,0,0,0,0,0,0.754689,0,0,0,0,0,0,0,2.588235,0
Capability,Reliability,Reliability,Installability,Reliability,0.704594,0,0.629416,0.912425,0.621836,0,0,0,1.983247,0.839283,0,0.57674,0,0,0,0,0,0,2.67945,0,0,0,0,0,0,0,1.944671,0,0,2.067312,0,0,0,0.655316,0.7797,0.721852,1.145278,1.893405,0,0,0,0,0.805481,0,0,0.924113,0,0,0.812107,0,0,0,2.28472,0,0,0,0,0,0,2.014003,0,0.886784,0,0,0,0,0,0,0,0,0,0,0,0,0.875905,0.973705,0,0.832386,1.003232,0,0,0,2.357603,0.609388,0,0,0,0,0,0,0.536941,0,0,0,0,0,0,0,1.161832,0
Installability,Maintenance,Reliability,Installability,Installability,0,0,0.941257,0,0.929921,0,0,0,0,0,0,1.6325,0,0,0,0,0,0,0,0,0,0,0,0,0,0,0,0,0,1.950552,2.350128,0,0,0,0.735663,0,1.712701,0,0,0,0,1.3193,0,0,0,0,2.552962,0,1.214462,0,0,0,0,0,2.463454,0,0,0,0,0,3.942788,0.47238,0,0,0,0,0,0,0,0,0,0,0,0,1.309869,0,0,0,0,0,0,0,0,0.911306,0,0,0,0,0,0,0.802966,0,0,0,0,0,0,0,0,0
Requirements,Capability,Requirements,Maintenance,Integrity/Security,0,2.682672,0,1.777487,0,0,0,0,0,4.226412,0,0,0,0,0,0,0,0,0,0,0,0,0,0,0,0,0,0,0,0,0,0,0,0,0,0,0,0,0,0,0,0,0,0,0,0,0,0,0,0,0,0,2.808169,0,0,0,0,0,0,0,0,1.590684,0,0,0,0,0,2.158797,2.9469,0,0,0,0,0,0,0,0,0,0,0,0,0,0,0,0,0,0,0,0,0,0,0,0,0,0,0,0,0,0,0
Installability,Maintenance,Maintenance,Installability,Installability,0,0.399425,0,0.264651,0,0,0,0.444289,0,0,0,0.245068,0,0.535315,0,0,0,0,0.388591,1.155762,0,0,0,0.471269,0.704181,0,0,3.702076,0.53091,1.06209,1.863166,0.518257,3.170733,0.301264,0.493617,0,0.332191,0,0,0,0.815011,0,0,2.299537,0,0.424835,0,0,0,1.888687,0,0,0.836221,0,1.341368,0.46944,0,0.343583,0,0,0,0.366486,0,0,0,0,0.47451,0,0,0,0,0,0,0,0,0,0,0,0,0,0.441508,1.47384,0,0,0.510254,0,0,0,0.384419,0.65125,0.155741,1.688327,0.687166,0,0,0,0,0,0,0.452876
Capability,Reliability,Reliability,Reliability,Reliability,0,0,1.276048,0,1.26068,0,0,0,0,0,0,0.737718,0,0,0,0,0,0,2.716094,0,0,0,0,0,0,0,0,0,0,0,0,0,0,0,1.580725,0,0,0,2.630422,0,0,0,0,0,0,0,0,0,1.646427,0,0,0,0,0,0,2.070206,0,2.401507,0,0,0,0.640398,0,0,0,0,0,0,0,0,0,0,0,0,1.775768,0,0,0,0,0,0,0,2.389845,1.235443,0,0,0,0,0,0,1.088569,0,0,0,0,0,0,2.58318,0,0
Installability,Installability,Installability,Installability,Installability,0,0,0,0,0,0,2.743918,0,0,0,0,0,0,0,0,0,0,0,0,0,0,3.590969,0,0,0,0,0,0,0,0,0,0,0,0,0,0,0,0,2.03927,0,0,0,0,0,0,1.452458,0,0,0,0,2.993194,2.362925,0,0,0,0,0,0,0,0,0,0,0,0,0,0,0,0,0,0,0,0,0,0,0,0,2.060952,0,1.576812,0,0,0,0,0,0,0,0,0,0,0,0,0,0,0,0,0,0,2.002645,0,0
Capability,Maintenance,Maintenance,Installability,Installability,0.517972,2.616854,0.462706,0,0.457133,0,0,0,0,0.616986,0,0.888625,0,0,0,1.118997,1.20264,0,0,1.133194,0,0,1.147809,1.194426,0,0,0,0,2.1327,0.958857,0,0,0,0.963491,0.573184,0.530659,0,1.198924,1.511758,0,0,0.648545,0.592137,0,0,0.679347,0,0,0.597008,1.006723,0,0,0,0,0,0,0,0,0,0.934132,0.969103,0.539183,0,0,0.830056,0.905999,3.108778,0,0,0,0,0,0,1.503843,0.812522,0.715804,0,0.611916,0.737511,0,1.118997,1.178397,0,0.447982,0,0,0,0,0.974306,1.041403,0.394724,0,0,0,0,0,0,0.742303,0,0
Capability,Reliability,Maintenance,Reliability,Reliability,0.895991,0,0.800391,0,0.790752,1.376987,0,0,0,2.134534,0,0.462728,0,0,0,3.06793,0,0,0,0,0,2.905345,0,0,0,0,0,0,0,0,0,2.272129,0,0,0.625566,0.917937,0,0,0,0,0,1.121857,0,0,0,0,0,0,1.032709,1.741436,1.210852,0,0,0,2.09478,0,0,0,0,0,0,0,0,0,0,0,0,0,0,0,0,0,0,0,1.113837,1.238203,0,0,0,0,0,0,0,0.774922,0,0,0,0,0,0,0.682797,0,0,0,0,0,0,0,0,1.985489
Reliability,Reliability,Reliability,Reliability,Reliability,0.547497,0,0.48908,0,0.48319,0,0,2.380462,2.257611,0,0,0.565502,0,0,0.987379,0,0,0,0,0,0,0,0,0,0,0,2.395012,0,0,0,0,0,0,0,0.887564,0.560907,0,0,3.349107,0,0,0,0,0,1.974757,0,0,1.541059,0.631039,0,0,0,0,0,0,0,0,0,1.113575,0,0,0.569917,0,0,0,1.915284,0,1.999374,0,0,0,0,0,0,0.680612,0.756606,0,0,0,0,0,0,0,0.473518,0,0,0,0,1.632262,0,0.417224,0,0.920444,0,0,0,0,0.495037,0,0
Installability,Migration,Maintenance,Installability,Installability,0,0,0,0,0,0,0,0,0,0,0,0.460859,0,2.337435,0,0,0,4.317996,0,3.094304,0,0,0,0,0,0,0,0,0,0,0,0,0,0,1.246077,0,1.4505,0,0,0,0,0,0,0,0,0,0,0,0,0,0,0,0,0,0,2.049793,0,0,0,0,0,0.634083,0,0,0,0,0,0,0,0,0,0,0,0,0,0,0,0,0,0,0,0,0,0,0,0,0,0,0,0,0,0,0,0,0,0,0,0,0,3.134213
Reliability,Reliability,Reliability,Reliability,Reliability,0,0,0,0,0,0,0,0,0,3.428833,0,0,0,0,0,0,0,0,0,0,0,0,0,0,0,0,0,0,0,0,0,0,0,0,2.00977,0,0,0,0,0,0,3.604218,0,0,0,0,0,0,0,0,0,0,0,0,0,0,0,0,0,0,0,0,0,0,0,0,0,0,0,0,0,0,0,0,0,0,0,0,0,0,0,0,4.815912,0,0,0,0,0,0,0,0,0,0,0,0,0,0,0,0,0
Reliability,Reliability,Reliability,Reliability,Reliability,0,0,0,0,0,0,2.137639,0,0,0,0,0.445557,0,0,0,0,0,2.633895,0,0,0,4.098308,0,0,0,0,0,0,0,0,0,0,0,0,0,0,0,0,0,0,0,1.080226,0,0,0,0,0,0,0,0,0,0,1.765045,0,0,0,0,0,1.754764,1.555905,0,0,0,0,0,0,0,0,0,0,0,0,0,0,0,0,0,0,1.946983,0,0,0,1.443386,0,0,0,0,0,0,0,0,0,0,2.796695,0,0,0,0,0,0
Installability,Maintenance,Maintenance,Installability,Installability,0,2.524973,0,0,0,0,0,1.286771,0,0,0,0.385731,0,0,0,0.806781,1.374299,0,0,0.817017,0,0,0.827554,1.364914,0,0,0,0,2.723547,0.691323,1.934031,0,0,0.806479,0.521473,0,0,0,0,0,0,0,0,0,0.673496,0,0,0,0,0,0,0,0,0,1.746214,0,0,0,0.759575,0.673496,1.397419,0.388743,0,0,0,0,2.999625,0,0,0,0,0,0,0,0,0,0,0,0,0,0,1.346596,0,0,0.932402,2.42118,0,0,0,0,0.451065,0,0,0,0,1.050087,0,0,0,0
Installability,Maintenance,Maintenance,Reliability,Installability,0,0,0.881932,0,0.87131,0,0,0,0,0,0,0.509869,0,0,0,3.380479,0,0,0,0,0,0,0,0,0,0,0,0,0,0,0,0,0,2.132047,0.689296,0,0,0,2.88146,0,0,0,1.78884,0,0,0,0,0,1.137917,0,0,0,0,0,0,0,0,0,0,0,0,0.701515,0,0,2.50759,0,0,0,0,1.908265,0,0,0,0,1.227311,0,0,1.848592,0,0,0,0,0,0.853868,0,0,0,0,0,0,0.752357,0,0,0,0,0,0,2.072725,0,0
Installability,Maintenance,Maintenance,Reliability,Installability,0.982209,0,0.87741,0,0.866843,0,0,2.135274,0,0,0,0.80398,0,0,0,2.121909,0,0,0,0,0,0,0,0,0,0,0,0,0,0,3.4722,0,0,0,1.086906,1.006267,1.596526,1.136736,0,0,0,0,0,2.902719,0,0,0,0,1.132083,1.909008,0,0,0,0,0,0,0,0,0,0,0,0.880675,0,0,0,1.71801,0,0,0,0,0,0,0,0,1.221018,1.357351,0,0,0,0,0,0,0,0.84949,0,0,0,0,0,0,0.7485,0,0,0,0,0,0,0,0,0
Capability,Reliability,Integrity/Security,Reliability,Reliability,0,0,0,0,0,0,0,0,0,0,0,0.643694,0,0,0,0,0,0,0,0,0,2.549954,2.761984,0,0,0,0,0,0,0,0,5.00963,0,0,0,0,0,0,0,0,0,0,0,0,0,0,0,0,0,0,0,0,0,0,0,0,0,0,0,0,0,1.117555,0,0,0,2.180113,0,0,0,0,0,0,0,0,0.977589,0,2.31957,0,0,0,0,0,0,0,0,0,0,0,0,0,0,0,0,0,0,0,0,0,0,0
Installability,Reliability,Reliability,Reliability,Reliability,0.448968,0,0.401064,0,0.396234,0,1.763145,1.546978,0,0.534792,0,0.463733,0,0,0,1.537295,0,0,0,0,0,0,0,0,1.546978,0,0,0,0,1.317294,2.325124,0,0,0,1.224661,0.459965,1.694479,0,0,0,0,0,0,0,0,0,1.724127,0.797323,0.517476,0,0,0,0,0,0,1.031288,0.762225,0,0,0,2.79042,0.721575,0,0,0.719477,0,0,1.119175,0,0,0,0,0,0.822419,0.558128,0.620446,1.671074,0,0,0,1.537295,1.021412,0,0.388302,0,0,0,0,0,0,0.34214,1.699302,0,0,0,0,0,0.405949,0,1.576879
Capability,Maintenance,Reliability,Reliability,Usability,0,0,0,1.876049,0,3.631177,0,0,0,1.72566,0,0,0,0,0,0,4.244498,0,0,0,0,0,0,0,3.149456,0,0,0,0,0,0,0,0,0,0,0,0,0,0,0,0,0,0,0,0,1.198817,0,0,0,0,0,0,0,0,0,0,0,0,0,0,1.710136,0,0,0,0,0,0,0,0,0,0,0,0,0,0,0,0,0,0,0,0,0,0,0,0,0,0,0,0,0,0,0,0,0,0,0,0,0,0,0
Capability,Capability,Capability,Usability,Usability,0,0,0.906648,0,0.895728,0,0,0,0,0,0,0.524158,0,0,2.901088,0,0,0,0,0,2.192616,0,0,0,0,0,0,0,0,0,0,0,0,1.496134,0,0,0,0,1.868947,0,0,0,1.838971,0,0,0,0,0,1.169807,0,0,0,0,0,0,0,0,0,3.271875,0,1.898907,0.721174,0,0,0,0,0,0,0,0,0,0,0,0,1.261705,0,0,1.900398,1.445114,0,0,0,1.698014,0.877798,0,0,0,0,0,0,0.773442,0,0,0,0,0,0,0,0,0
Installability,Maintenance,Maintenance,Reliability,Installability,0.250798,1.267062,0.224039,0,0.221341,0,0.984911,0,0,0.29874,0,0.300743,0,0,0,0.54181,0,0,0.476871,1.822691,0,0.813239,0.880861,0.578333,0.864158,0,0,0.885722,0.651522,1.200126,3.01635,0,0.900307,0.699773,0.555064,0.256941,0,0.460044,0.731982,0,1.000166,0.314021,0.454422,2.349495,0,0,0,0,0.289067,2.707573,0,0,0.813239,0,0.929348,0.363471,1.100642,0.421638,0,0.4523,0.938465,0.373505,0,0,0,0,1.505248,0,0,0,0,0,0,0.459411,0.393417,0.346587,0,0.469601,0.357097,0,0.54181,0.570571,0,0.21691,0.626174,0,0,0,0,0,0.191123,1.197817,0,0,0.688355,1.637442,0,0,0,1.111522
Reliability,Reliability,Reliability,Reliability,Performance,0.520119,0,0.464624,0,0.459028,0,0,0,0,0.619544,0,0.268612,0,0,0,0,0,0,0.988961,0,1.780921,2.750629,0,0,0,0,0,0,0,0,0,0,0,0.766714,0,0.532859,0,1.397678,0,0,0,0,0.942405,0,0,1.364328,0,0,0.599483,0,1.63207,0,0,1.251039,0,0,0,0,1.676717,0,0,0.972327,0,0,0,0,0,0,1.116657,2.822295,0,1.076721,0,0,0.646578,0.718772,0,0.973884,0,0,0,0,0,0.449839,0,0,0,1.435522,0,0,0.628217,0,2.030333,0,2.328232,0,0,0,0.857644,0
Reliability,Reliability,Reliability,Reliability,Reliability,0.674295,0,0.602349,0.873189,0.595095,0,1.670719,0,0,0.803192,0,0.900174,0,0,1.216051,0,0,0,0,0,1.456708,1.37951,1.494217,0,0,0,0,0,0,0,0,0,0,0.993986,0,0.690811,0,0,1.968004,0,0,0.844275,1.789841,0,0,0,0,0,0.777184,0,0,0,0,0,0,0.977226,1.814414,0,0,1.927396,0,0.781422,0,0,0,0,0,0,0,0,0,0,0,1.235171,0.838239,0.931833,1.254874,1.262567,0,0,1.456708,0,0,0.583182,0,0,0,0,1.26835,0,0.513851,0,0,0,0,3.005117,0,0,0,0
Requirements,Migration,Maintenance,Installability,Maintenance,0.559265,0,0.499593,2.033169,0.493576,0.859497,0,0,0,1.05586,0,0.288829,0,0,0,0,0,0,0,0,1.208205,0,0,0,0,0,0,0,0,0,0,0,0,1.727905,0,0.572964,0,1.502873,0,0,0,0,0.639343,0,0,0,0,0.9932,0.644603,1.08698,0,0,0,0,0,0,1.504889,1.880458,2.64122,0,0,0.582168,0,0,0.896229,0,0,1.394121,0,0,0,0,0,2.648192,0.695242,0.772869,1.040802,0.660699,0,0,0,0,0,0.483696,0,0,0,0,0,0,0.426192,0,0,0,0,0,2.704307,1.011357,0.922194,0
Capability,Reliability,Reliability,Reliability,Maintenance,0,0,0,0,0,0,0,0,0,0,0,0.551774,0,0,0,3.658315,0,0,0,0,0,0,0,2.463728,0,0,0,0,0,0,0,0,0,0,0,0,0,0,0,0,0,1.337745,0,0,1.926822,0,0,0,0,0,0,0,0,2.569848,0,0,0,0,0,0,0,0.759171,0,0,0,0,0,0,0,2.065102,0,0,0,0,0,0,0,0,0,0,2.30814,2.430663,0,0,0,0,0,0,2.009688,0,0,0,0,0,0,0,0,0,0,0
Usability,Reliability,Reliability,Reliability,Maintenance,0.661007,1.291889,0.590479,0,0.583368,0,0,1.436996,1.173882,0,0,0.682745,0,0,0,0,0,0,0,0,0,0,0,3.940158,0,0,0,0,0,0,1.474306,0,0,1.229554,0.461504,0.677197,1.074429,0,0,0,0,1.655274,0,0,0,0,0,0,0.761869,0,0,0,0,0,0,0,0,0,0,0,1.236715,0.592676,0,0,1.059271,0,1.534742,0,0,0,0,0,0,0,0.82172,0.91347,1.949733,0,0,0,2.263329,0,0,0.57169,0,0,0,0,0,1.328981,0.503725,0,1.111275,0,0,0,0,0.597671,1.089959,0
Usability,Requirements,Reliability,Usability,Requirements,0,0,0,2.337329,0,0,0,0,0,0,0,2.164376,0,0,0,0,0,0,0,0,0,0,0,0,0,0,0,0,0,0,0,0,0,0,0,0,0,0,0,0,0,0,0,0,0,2.367269,0,0,0,0,0,0,0,0,0,5.23163,0,0,0,0,0,0,0,0,0,0,0,0,0,0,0,0,0,0,0,0,0,0,0,0,0,0,0,0,0,0,0,0,0,0,0,0,0,0,0,0,0,0,2.976226,0
Installability,Maintenance,Maintenance,Installability,Installability,0,0.92624,0,0,0,0,0,1.446789,0,0,0,0.141499,0,0,0,0,0,0,0,0.299708,0.295953,0,0,0.500694,0,3.560892,0,0,1.067642,0.253599,1.468885,0,0,0.254825,0.222084,0,0,0,0,4.098274,0,0,0,0,0,0,0,0,0,0,0,0,0,0,0.640567,0,0,0,0.278636,0.39158,0.40624,0.142603,0,0,0,0,1.100358,0,0,1.418627,1.668502,0,0,0,0,0,0,0,0,0,0,0,0,0,0.342035,2.008836,0,0,0,0,0.165465,0,1.233905,0,0.376,1.717797,0,0,0,0
Reliability,Installability,Installability,Installability,Installability,0.612605,0,0.547242,0.793302,0.540651,0,0,0,1.087926,1.156562,0.899775,0.316375,0,0,0,0,0,0,0,0,0,3.239737,0,0,1.331773,0,1.690782,0,0,0,0,0,0,0.903049,0,0.62761,0,0.708984,3.384223,0,0,0,1.109981,0,0,0,0,0,0.706081,0,0.827881,0,0,0,0,0,0,0,0,0,0,0.435292,0,0,1.555968,1.698326,0,0,0,0,0,1.26818,0,0,0.76155,0.846582,0,1.147057,0.872254,0,0,0,1.024901,0.529828,0,0,0,0,0,0,0.46684,0,0,0,0,0,0,1.286133,1.601046,0
Usability,Maintenance,Capability,Usability,Requirements,0.643303,0,0.574664,0,0.567743,0.988648,0,0,0,1.779236,2.193903,0.332229,0,0,0,0,0,0,0,0,0,0,0,0,0,0,0,0,0,1.190867,0,0,0,1.389235,0,0.65906,0,0,2.750561,0,0,0,1.707576,0,0,0,0,1.142442,0.741463,0,0,0,0,0,0,0,0,0,0,0,0,0.745506,0,0,2.393676,0,0,1.011763,0,0,1.504008,1.331728,0,1.1784,0.799712,0.889004,0,1.764614,0,0,0,0,0,0.556378,0,0,0,0,0,0,0.490234,0,0,0,0,0,0,1.84383,2.121532,0
Capability,Maintenance,Documentation,Reliability,Maintenance,0,0.395377,0,0,0,0.310898,0,0,0,0.381927,0,0.313427,0,0,0,0.437034,0,0,0.384653,1.809025,0,0,0,0.466494,0.439787,0,0,3.923594,0.832945,0.37449,2.169104,0.513005,3.189718,0.298211,0.588965,0.481227,0.328825,0.371079,0,0,0,0,0,0.597852,0.364833,0,0,0,0,1.947912,0,0,1.24162,0.486587,0.472963,1.172729,0,0.539047,0,0,0.756983,0.301276,0.739375,0,0.324185,0,0,0,0,0,0,0.418786,0,0,0,0,0,0,0,0.714439,0.437034,1.068628,0,0,0.505083,0,0.714439,0,0,1.2893,0.154163,0,0.78969,0,0.55524,0,0,0,0,0.710518
Reliability,Reliability,Maintenance,Reliability,Maintenance,0.615257,0,0.549611,0.796737,0.542992,0,0,0,0,0,0,0.503614,0,0,1.109581,0,0,0,0,0,0,0,0,0,1.337539,0,0,0,0,0,0,2.472891,0,1.144454,0.859124,0.630327,0,0,1.795696,0,0,0.770355,1.114787,0,0,0,0,0,0.709138,0,1.317841,0,0,0,0,0,0,1.639425,0,0,0,0.437177,0,0,1.562705,0,0,0,0,0,0,0,2.512704,0,0.764848,0.850247,0,1.152024,0,0,0,0,1.631463,0.532122,2.434704,0,0,0,0,0,0.468861,0,0,0,1.065432,0,0,1.438028,0,2.160924
Installability,Maintenance,Maintenance,Installability,Installability,0.504012,0,0.450235,0,0.444813,0,1.248803,0,0,0.600357,0,0.520586,0,1.320184,0,3.056755,0,0,0,2.560281,0,0,0,0,0,0,0,0,0,0.933015,0,1.278115,0,0.74297,1.055677,0.516357,1.298469,0,0,0,1.268146,0.631066,0.91322,0,0,0,0,0,0.580918,0,0,0,2.894762,0,0,1.460885,0,0.847337,0,0,0.942984,0.750606,0,0,0,0,0,0,0,0,0,0,0,0,0.626554,0.696512,0,0.943724,0.717634,0,0,1.146637,0,0.435908,0,0,0,0,0,0,0.384086,0,1.694674,0,0,1.417207,0,0,0.831084,0
Usability,Reliability,Maintenance,Maintenance,Maintenance,0,0,0,0,0,0,0,0.46621,0,0,0,0,0,0,0,0,1.426029,1.365047,0,0,0,0,0.376604,0,0,2.962466,0.591887,0,0,0.198495,1.382655,0,0,0,0.173828,0,0,0,0.312952,0.799709,0,0,0,0,0,0,0,0,0,0,0,0,1.086801,0,1.442692,0,0,0,0.218092,0,0.317969,0,0.247261,4.856899,0,0,0,0,0,0,0,0,0,0.652483,0,0.093491,0,0,0,0,0.231646,0,0,0,0,1.688581,0,1.970455,0,0,0,0,0.180268,1.154666,0,0.477874,0,0,0,0
Installability,Maintenance,Maintenance,Installability,Installability,0,1.717933,0,0,0,0.962378,0,0,2.117053,0,0,0,0,0,0,1.07209,2.690125,0,0,2.608023,0,0,0,0.72201,0,0,0,0,1.626763,0,0,0,0,0.461552,0.6137,0,0,0,0.576563,0,1.575608,0.392034,0,0,0,0,0,0,0,0,0,0,0,0,0,0,0,0,0,0,0.585806,0.519427,0,0,0.501754,0,2.040875,0,0,0,0,0,0,0,0,0,0,0,0,0,0,2.635897,0.523831,0,0,0,0,0,0,1.25902,0,0,0,0,0,2.790816,0,0.283104,0,0
Capability,Maintenance,Maintenance,Reliability,Installability,0.184868,0,0.165143,0,0.163154,0,0,0,0,0,0,0.190947,0,2.732943,0,0.632998,0,0.894535,0,0,0,0,0,0.426299,0.401893,0,0,3.426268,0.480248,0,2.023247,0.468803,2.91488,0.343876,0.61372,0.300185,0.300492,0.993562,0.340422,0,2.458483,0,0,0.865926,0,0,0,0,0.598181,1.827956,0,0,0.878182,0,0,1.244185,0,0.621593,0,0,0,0.192438,0,0,0,0,0,0,0,0,0,0,0,0,0.229815,0.416662,0,0,0,0,0.399377,0,0,0.159888,0,0,0,0,0,0.863023,0.223289,1.025051,0.721648,0,0,0.51982,0,0,0,0
Installability,Maintenance,Maintenance,Reliability,Installability,0,0,0.285604,0,0.282164,0,1.25556,0,0,0,0,0.330231,0,0,0,1.09473,0,2.266373,0,1.108619,0,0,0,0,0,0,0,0,0,0,3.081942,0,0,0.471298,0.995437,0.327548,0,0.586462,0,0,0,0,0.579295,0,0,0,0,0,1.592637,2.771076,0,0,2.673584,0,0,2.035186,0,0,0,0,0,0.286666,1.168524,0,0,0.886351,0,0,0,0,0,0,0,0,0.397451,0.441828,0,0.598646,0,0,1.09473,0.727362,0,0.276516,0,0,0,0,0,1.285606,0.243642,0,0,1.036405,0,1.424875,0,0,0,0
Reliability,Reliability,Reliability,Reliability,Reliability,0.836874,0,0.747582,0,0.738578,0,0,0,0,0.996849,0,0.864395,0,0,0,0,0,0,0,0,0,0,0,0,0,0,0,0,0,0,0,0,0,1.233646,1.168582,0.857372,0,0,2.442509,0,0,0,1.516334,0,0,0,0,0,0.964571,0,0,1.785633,0,0,0,0,2.841564,0,0,1.509253,1.565755,0.594649,0,0,0,0,0,0,0,0,0,0,0,0,1.312772,1.156507,0,1.566984,1.191578,0,1.807935,0,1.400108,0.723793,0,0,0,0,0,0,0.637746,0,1.40694,0,0,0,0,1.513375,1.379953,0
Installability,Installability,Installability,Installability,Installability,0.747159,0,0.667439,0,0.659401,0,0,0,0,0.889985,0,0.77173,0,0,0,0,0,0,0,0,0,0,0,0,0,0,0,0,0,0,0,0,0,0,1.464467,0.76546,2.428931,0,3.194619,0,0,0,0,0,0,0,0,0,0.861167,0,3.029156,2.526762,0,0,0,0,1.268471,0,0,0,0,0.334961,0,0,1.197331,0,0,0,0,0,0,0,0,0,0.928819,1.032527,2.780951,0,0,0,0,0,0,0.646201,0,0,0,0,0,0,0.569378,0,0,0,0,0,0,0.675569,0,0
Installability,Maintenance,Maintenance,Installability,Installability,0,0,0,0,0,0.767033,0,0,0,0.594507,0,0.515514,0,0,0,0,0,0,0,0,0,0,0,1.15091,1.085019,0,0,0,0,2.145283,0,0,0,0,0.696927,0,0,0,2.580135,0,0,0,0,4.140819,0,0,0,0,0,0.970045,0,2.472686,0,0,1.849446,0.723325,0.847335,0,0,0,1.480031,0,0,0,0,0,0,0,0,0,0,0,0,0,0,0,0,0,0.710641,0,1.078228,0,0,0,0,0,0,0,0,0,0,0,0.83908,0,1.369859,0,0,0,0,1.105991
Reliability,Reliability,Reliability,Reliability,Reliability,0,0,0,0,0,0,2.246784,0,0,0,0,0.468306,0,0,1.635347,0,0,0,0,0,0,4.307562,0,0,0,0,0,0,0,0,0,0,0,0,0,0.929003,0,0,1.669802,0,0,0,0,0,0,0,0,0,0,0,0,0,0,0,0,0,0,0,0,0,0,0,0,0,0,0,0,0,3.085631,0,0,0,0,1.66106,0,1.25313,0,0,0,0,0,0,0,0,0,0,0,0,2.703436,0,0,0,0,0,0,0,0,0.819906,0,0
Capability,Requirements,Requirements,Maintenance,Migration,0.995015,0,0.560802,0.812959,0,0.964799,0,0,0,0,0,0.324215,0,0,0,0,0,0,0,0,2.149573,0,0,0,0,0,0,0,0,0,0,0,0,0,0.694702,0.643161,1.020428,0,3.245376,0,0,0,1.137485,0,0,0,0,1.114883,0.723577,0,0.848394,2.679001,0,0,0,0,2.131611,1.055422,0,0,1.174558,0.446078,0,0,0,0,0,0.987357,0,0,0,3.017585,0,0,0.78042,0.867558,0,1.17548,0,0,0,0,0,0.542957,0,0,0,0,0,0,0.758259,0,0,0,0,0,0,0,0,0
Usability,Requirements,Capability,Usability,Requirements,0.805353,0,0.719424,0,0.710759,0,0,0,0,0,0,0.659216,0,0,2.904814,0,0,0,0,0,0,0,0,0,0,0,0,0,0,0,0,0,0,1.187181,0,0.825079,0,0,0,0,2.026351,0,1.459221,0,0,0,0,0,0.92824,0,0,0,0,0,0,0,2.167068,0,0,3.372384,0,0.572251,0,0,0,2.232681,0,0,0,0,1.882873,0,0,0,1.001162,1.112947,0,1.507963,0,0,0,0,0,0.696531,0,0,0,0,0,0,0.613725,0,0,0,1.394618,0,0,0,0,0
Installability,Maintenance,Maintenance,Reliability,Installability,0,0,0,0,0,0,0,0,0,0,0,0.350359,0,0,0,0.732797,0,2.907204,0,2.746075,0,0,0,0,0.737412,0,0,0,0,0,2.269675,0,0,0,0.876361,0.347512,0.551357,0.392569,1.249246,0,1.352721,0,0,0,0,0.444884,0,0.602392,0,2.363465,0,0,0,0,1.586081,0.491593,0,0.903848,1.093497,0,2.011748,0.304139,0,0,0,0,0,0.533487,0,0,0,0,0,0,0,0.295753,0,0,0,0,1.161455,1.223109,0,0,1.342302,0,0,0,0.638043,0,0,1.620043,0,0,0,0.953791,0,0,0.559326,0.751665
Installability,Maintenance,Maintenance,Reliability,Installability,0,0,0,0.480105,0,0,0,0,0,0.441619,0,0.494942,0,0,0,0.800942,0,0,0,2.805958,0,0,0,0,0,0,0,0,1.926251,0,0,0,0,0.344818,0.927966,0.379828,0,0.429075,1.082067,0,0.932839,0,0,0,0,0,0,0,0,1.142092,0,0,4.165547,0,0.866788,0,0,0,1.195185,0,0.693653,0.166211,0,0,0,0,0,0,0,0,0,0,0.955309,0,0,0,0,0,0,0,0,1.686916,0,0,0,0,0,0,0.697377,0,0,1.403244,0.623295,2.790559,0,0,0,0,0,0
Maintenance,Maintenance,Maintenance,Reliability,Installability,0,0,0,0.232168,0,0,0.704072,0,0,0.33848,0,0.239343,0,0,0,0.387318,0,2.404118,0,2.78819,0,0,0,0,0,0,0,0,0.931492,0,0,0,0,0.166746,0.887165,0.183677,0,0.207491,0.523264,0,0.714977,0,0,0,0,0,0,0.318393,0,0.55229,0,0,1.529494,0,0.419159,0.25983,0,0,0,0,0.335435,0.127393,2.968362,0,0,0,0,0.281973,0,0,0,0,0.461966,0,0,0,0,0,0,0,0.387318,0.815755,0,0,0,0,0,0,0.337236,0,0,0.678577,0.301412,4.616011,0,0,0,0,0,0
Installability,Maintenance,Maintenance,Installability,Installability,0,0,0,0.993615,0,0,0,0,0,0.913964,0,1.112447,0,0,0,0,0,0,0,0,0,0,0,0,0,0,0,0,3.986526,0,0,0,0,0.713627,0.849079,0,0,0,2.239422,0,0,0.960713,0,0,0,0,0,0,0,2.363647,0,0,0,0,1.793885,0,0,0,0,0,0,0,0,0,0,0,0,0,0,0,0,0,1.977085,0,0,0,0,0,0,0,0,1.745602,0,0,0,0,0,0,0,0,0,2.904121,1.289958,0,0,0,0,0,0,0
Installability,Maintenance,Maintenance,Installability,Installability,0,0.384094,0,0,0,0,0,0.677153,0,0.371028,0,0.589412,0,0,0,0.424562,0,1.199958,0.867648,2.222803,0,0,0,0.718275,2.225667,0,0,0,0,0,1.571393,0,0,0,0.318593,0,0.638881,0.454887,1.537279,1.465712,1.977911,0,0,0,1.417687,0,0,0.349009,0,1.454272,0,0,1.335622,0.472701,0,0,0,0.523664,1.697983,0,0.582775,0.374263,0,0,0,0,0,0.309088,0,0.882001,0,0,0,0,0,0,0,0,0.279821,0,0.672915,0.708635,0,0,0.490669,1.009722,0,0,1.510989,0.626253,0,0.743829,0.660791,2.019443,0.34032,2.258732,0,0,0,0.690242
Installability,Maintenance,Maintenance,Installability,Installability,0,0,0,0.524557,0,0,0,0,0,1.120347,0,0.33157,0,0,0,0.875099,0,3.471757,0,2.487884,0,0,0,0,0,0,0,0,0,0,2.536376,0,0,0,0.731068,0,0,0.468803,1.491838,0,1.019208,0,0,0,0,0,0,0,0,2.723598,0,0,0,0,0,0,0,0,0,0,0.757876,0.287829,0.934088,0,0,0,0,0,0,0,0,1.329088,0,0,0,0,0,0,0.576762,0,0,1.460626,0,0,1.602964,0,0,0,0.761945,0,0,1.934641,0,0,0,0,0,0,0,0.897632
Installability,Maintenance,Maintenance,Installability,Installability,0,0,0,0.460627,0,0,0.881342,0.773286,0,0.983805,0,0.367403,0,0,0,0.768446,0,0,0.676343,2.334589,0,0,0,0,0,0,0,0,0,0,3.966821,0,0,0,0.641969,0,0,0.411667,1.31002,0,0.894992,0,0,0,0,0,0,0.631698,0,3.5742,0,0,0,0.855577,0,0,0,0.598007,0,0,0.66551,0.370272,0,0,0,0,0,0.559441,0,0,0,1.167105,0,0,0,0,0,0,0.506469,0,0.768446,0.809238,0,0,1.407603,0,0,0,0.669083,0,0,1.698857,0,0,0,0,0,0,0,0.788233
Requirements,Maintenance,Maintenance,Installability,Installability,0.918089,1.794338,0.820132,0,0.810255,1.410949,2.274775,0,0,0,0,1.100921,0,0,0,3.143596,0,0,0,0,0,0,0,0,0,0,0,0,0,0,0,0,0,1.707759,0,0,0,1.684068,0,0,0,1.149526,1.663489,0,0,0,0,0,1.058179,1.784386,0,0,0,0,0,2.108868,0,0,0,0,0,1.155484,0,0,0,0,0,0,0,0,0,0,0,0,1.141309,0.800487,0,1.719054,0,0,0,0,0,0.794035,0,0,0,0,0,0,0.699637,0,1.543479,0,0,0,0,0,0,0
Capability,Reliability,Maintenance,Reliability,Requirements,0,0,0,0,0,0,5.240494,0,0,0,0,0,0,0,0,0,0,0,4.021567,0,0,0,0,0,0,0,0,0,0,0,0,0,0,1.241113,0,0,0,0,0,0,0,0,0,0,0,1.750192,0,0,0,0,0,0,0,0,0,1.93395,0,0,0,0,0,0,0,0,0,0,0,0,0,0,0,0,0,0,0,0,0,0,0,0,0,0,0,0,0,0,0,0,0,0,0,0,0,0,0,0,0,0,0,0
Installability,Maintenance,Maintenance,Reliability,Reliability,0.212734,0,0.190036,0,0.187747,0,0.527096,0,0,0,0,0.174132,0,1.114449,0,0.728413,0,0,0.404495,1.080646,0,0,0,0.490557,0.733001,0.932366,0,3.913823,0.552638,0.62417,2.175474,1.078935,3.184422,0.395711,0.445581,0,0,0.246202,0,0,0,0.266361,0.243194,1.625143,0.608075,0,0,0.377794,0.245194,1.965985,0,0,1.010555,0,0.49736,0.308306,0,0.924498,0,0,0,0.32993,0,0,0,0,0,0.530296,0,0,0,0.440389,0,0,0.264457,0.185484,0,0.251317,0,0,0.459578,0,0,0.183989,0.531137,0,0,0,0.400152,0.677904,0.256947,1.426164,0.830425,0,0,0,0,0,0,0.471411
Capability,Requirements,Requirements,Requirements,Requirements,0.73299,0,0.654782,0,0.646896,0,0,0,0,0,0,0.599984,0,0,0,0,3.951632,0,2.20899,0,0,0,0,0,0,0,0,0,0,0,0,0,0,1.08051,0,0,0,0,2.699513,0,0,0,1.328107,0,0,0,0,0,0.844836,0,0.990571,0,1.499592,0,0,0,0,0,0,0,0,0.657218,0,0,1.861737,0,0,0,0,0,0,0,0,0,0.911206,0.639098,0,1.37247,1.654168,0,0,0,0,0.633947,0,0,0,0,0,1.473707,0.558581,0,0,0,0,0,0,1.713203,0,0
Usability,Migration,Maintenance,Reliability,Performance,0.869538,0,0.776761,0,0.767406,0,0,0,0,0,0,1.26069,0,0,0,0,2.018916,0,0,4.917465,0,0,0,0,0,0,0,0,0,0,0,0,0,1.281797,0,0.890836,0,1.006339,0,0,0,0,1.575519,0,0,0,0,0,1.00222,0,0,0,0,0,0,0,0,0,0,1.568162,0,0.779651,0,0,0,0,0,0,0,0,0,0,0,0,1.080953,1.201647,0,1.628146,0,0,0,1.978218,0,0.752044,0,0,0,0,0,0,0.662638,0,0,0,0,0,0,0,0,0
Capability,Maintenance,Reliability,Reliability,Capability,0.235717,0,0.210567,0,0.208031,0,0,0,0,0,0,0.192945,0,3.502305,0,1.316341,0,0,0,1.848733,0,0,0,0.861517,0.812194,0,0,0,2.392364,0.872709,0,0,0,0.615461,0.857339,0,0.383145,1.282287,0,0,0,0,0,2.497336,0,0,0,0,1.193326,0,0,0.502949,0,0,0.873464,1.60574,0,0,0,0,0,0.523535,0,0,0,0,0.547294,0,0,0,0,0.487968,0,0,0.293028,0.205523,0.438674,0.441363,0.531952,0,0,2.681308,0,0.203866,0,0,0,0,0,0,0.17963,0,0,0,0,1.860721,0,0,0,0
Installability,Maintenance,Reliability,Reliability,Capability,0,1.573491,0.216498,0,0.21389,0,0.600493,0,0,0,0,0.29062,0,0,0,0.523573,0,0.739899,0.730382,1.060433,0,0,0,0.558867,0.526871,0,0,0.855909,1.461869,1.15973,2.41055,0.974099,3.219396,0.523378,0.626149,0.248293,0,0,0,0,0,0.480959,0,0,0,0,0,0,0.279337,2.100575,0.327523,0,0,0,1.133234,0,0,0.645787,0,0,1.625561,0.477232,0,0,0.388379,0,1.869281,0,0,0,0,0,0,0.443948,0.301282,0.211312,0,0,0,0,0.523573,1.280233,0,0.209609,0.605097,1.245197,0,0,0.455873,0.772301,0.292726,0,0.946061,0.785632,0,0,1.009425,0.508815,0,1.702423
Installability,Maintenance,Maintenance,Reliability,Installability,0.192677,0,0.172119,0,0.170046,0,0,0,0,0,0,0.157714,0,1.921527,0,0.416248,0,0,0.366358,1.400289,0,0,0,0.888613,0.41887,0,0,3.517922,1.905712,0,1.943979,0.488606,2.93814,0.463228,0.446878,0,0.313185,0.626011,0.354802,0,0,0,0,0.902504,0.975503,0,0,0,0.222077,1.780628,0,0.411113,0.788377,0.463444,0,0.78392,0,0.647851,0,0,0,0.309667,0.444306,0,0,0,0.447362,0,0,0,0,1.379857,0,0,0.239523,0.167996,0,0.639017,0,0,0.416248,1.51642,0,0.166642,0.48106,0,0,0,0,0.61399,0.232721,1.068351,0.752131,0,0,0,0,0,0,0.676725
Capability,Requirements,Reliability,Requirements,Reliability,0.663679,0,0.592867,1.362183,0.585726,1.019963,0,0,0,0,0,0.342753,0,0,0,0,0,0,0,0,2.27248,0,3.414845,0,0,0,1.831747,0,0,0,0,0,0,1.956676,0,0.679935,0,0,0,0,0,0,0.758707,0,0,0.870451,0,0,0.764949,0,0,0,0,0,0,0,0,0,0,0,0,0.471584,0,0,1.685693,0,0,0,0,0,1.551648,0,0,0,0.825043,0.917163,0,0.78405,0.944976,0,0,0,3.117146,0.574001,0,0,0,0,0,0,0.505762,0,0,0,0,0,0,1.200176,1.094366,0
Reliability,Reliability,Reliability,Reliability,Reliability,0.694859,0,0.62072,0,0.613244,0,0,0,3.464279,0,0,0.358855,0,0,0,0,0,0,0,0,0,0,0,0,0,0,0,0,0,0,0,0,0,0,1.361957,0.711879,0,0,2.971001,0,0,0,0,0,0,0,1.683572,1.955846,0.800887,0,0,0,0,0,0,0,0,0,0,0,0,0.723314,0,0,1.11352,0,0,2.185699,0,0,1.624545,0,1.790451,1.272841,0.863804,0.960252,1.293145,0,0,0,0,0,0,0.600968,0,0,0,0,0,0,0.529523,0,0,0,0,0,0,1.458821,0,0
Reliability,Installability,Reliability,Reliability,Installability,0,0,0.736307,0,0.72744,0,0,0,0,0,0,0.425679,0,0,0,0,0,0,0,0,0,0,0,0,0,0,0,0,0,0,0,0,0,0,0.575479,0,1.339777,1.511942,1.517811,0,0,0,0,0,2.356034,0,0,1.463791,0.950024,0,1.765496,0,0,0,0,0,0,0,0,0,0,0.585681,0,0,0,0,0,1.296355,0,0,0,0,0,0,1.024657,0,2.43125,0,0,0,0,0,0,0.712878,0,0,0,0,0,0,0.628128,0,1.385722,0,2.854694,0,3.433047,0.745276,0,0
Installability,Installability,Installability,Installability,Installability,0.897034,0,0.801323,0,0.791672,0,0,0,0,0,0,0.463267,0,0,1.617749,0,0,0,0,0,0,0,1.9878,0,0,0,0,0,0,0,0,0,0,0,1.454209,0.919006,0,1.038161,1.651833,0,0,0,1.025475,0,0,0,0,0,1.033911,0,3.13365,3.827994,0,0,0,0,0,0,0,0,0,0.402152,0,0,1.437507,0,0,0,0,0,0,0,0,0,1.115134,1.239644,0,1.059728,0,0,0,0,0,1.229653,0,0,0,0,0,0,0.683592,0,0,0,0,0,0,1.285536,0,0
Installability,Capability,Maintenance,Reliability,Maintenance,0,0,0,0,0,1.663136,0,0,0,2.043101,3.178958,0,0,0,0,0,0,0,0,0,0,0,0,0,0,0,0,0,0,0,0,0,0,0,1.953102,0,0,0,0,0,0,0,0,0,1.951657,1.419343,2.622021,1.921853,0,0,1.462476,0,0,0,0,2.485798,0,0,0,0,0,0,0,0,0,0,0,1.702021,0,0,0,0,0,0,0,0,0,0,0,0,0,0,0,0,0,0,0,0,0,0,0,0,0,0,1.874004,0,0,0,0,0
Requirements,Maintenance,Requirements,Reliability,Maintenance,0.676402,0,0.604232,0,0.596955,2.079032,3.351879,3.801096,0,0,0,0.980674,0,0,0,0,0,0,0,0,0,0,0,0,0,0,0,0,0,1.25214,0,0,0,0.997093,0,0.69297,0,0,0,0,0,0,1.225575,0,0,0.887137,0,0,0.779613,0,0,0,0,0,0,0,0,0,0,0,0,1.087104,0,0,0,0,0,2.986522,0,0,0,0,0,0,0.840859,0.934745,0,1.266513,0,0,0,0,0,0.585005,0,0,0,0,0,0,0.515457,0,0,0,0,0,0,0,0,0
Capability,Reliability,Migration,Reliability,Migration,0,0,0,1.204073,0,0,0,0,1.651251,0,0,0.76109,0,0,0,0,0,0,1.767954,0,0,0,0,0,0,0,0,0,0,0,0,0,0,0,1.028923,0,0,1.076094,0,0,0,1.164202,0,0,0,0,0,0,0,0,1.256556,0,0,0,0,1.347535,0,1.563184,1.891178,0,0,0,0,0,0,0,0,0,0,0,0,3.050801,0,0,0,0.810707,0,0,0,0,0,0,0,0,0,0,0,0,4.521037,0,0,0,0,0,0,0,0,0.840719,0,0
Requirements,Installability,Requirements,Usability,Requirements,0.586049,0,0.523519,0,0,1.42751,0,0,2.081529,0,0,0.302661,0,0,2.11381,0,0,0,0,0,0,0,0,0,1.274041,0,0,0,0,0,0,0,0,0,0,0,0,0,2.505762,0,0,0,1.061864,0,1.056905,0,0,0,0.675473,0,2.223404,0,0,0,0,0,0,0,0,0,0,0.525467,0,0,1.488518,0,0,0,0,0,0,0,0,1.701493,0.728538,0,0,1.097333,0,0,0,0,0,0.50686,1.463202,0,0,0,0,0,0.707849,0,2.287696,0,2.849052,0,0,1.230379,0,0
Usability,Usability,Usability,Reliability,Usability,0.573066,2.895197,0.511922,0.742101,0.505756,0.880706,0,0,0,0,0,0.469079,0,0,0,0,0,0,0,0,0,0,1.269897,1.321472,0,0,0,0,2.977416,0,0,0,0,1.237557,0.929015,0.587103,0,0,1.672557,0,0,0,1.03834,0,0,0,0,0,0.660509,0,0,0,0,0,0,0,0,0,0,1.033491,0,0.407198,0,0,1.455543,0,3.439446,0,0,0,0,0,0,0,0.898947,0.999319,0,1.073024,0.815957,0,0,0,0,0.495632,0,0,0,0,0,0,0.436709,0,0,0,0,0,0,1.339416,0.94495,0
Usability,Usability,Usability,Reliability,Capability,0.65286,0,0.583201,0,0.576178,1.003335,0,0,0,0.777659,0,0.534393,0,0,0,0,0,0,1.241356,0,0,0,1.446717,0,0,0,0,0,0,0,0,0,0,0.962389,1.058371,0.668851,0,0,1.905443,0,0,1.295606,1.182919,0,0,0,0,0,0.752479,0,0,0,0,0,0,0.946161,0,1.097578,0,0,0,0.585371,0,0,1.658212,0,3.918354,1.026794,0,0,0,0,0,1.195907,0.811592,0.902211,0,1.222431,0.92957,0,2.235433,0,0,0.564644,0,0,0,0,0,0,0.497517,0,0,0,1.130548,0,0,1.370645,0,0
Usability,Usability,Reliability,Reliability,Capability,0.921469,0,0.823151,0,0.813237,0,0,0,0,0,0,0.475886,0,0,0,0,0,0,0,0,0,0,0,0,0,0,0,0,0,0,0,0,0,0,1.806123,0.944039,0,0,0,0,0,0,1.053409,0,0,0,0,0,1.062075,0,0,0,0,0,0,0,0,0,0,0,0,0.413107,0,0,1.476665,1.611768,4.278981,0,0,0,0,1.907573,0,0,1.14551,1.273412,0,1.088595,2.624057,0,0,0,0,0.796958,0,0,0,0,0,0,0.702213,0,1.549161,0,0,0,0,1.320554,0,0
Capability,Reliability,Reliability,Reliability,Capability,0.994141,0,0.888069,0,0.877374,0,0,0,0,0,0,0.513417,0,0,0,0,0,0,1.890274,0,0,0,0,0,0,0,0,0,0,0,0,0,0,1.465477,1.388185,1.018492,0,0,2.901512,0,0,0,1.801288,0,0,0,0,0,1.145836,0,0,0,0,0,0,1.440767,0,1.671337,0,1.792876,0,0.706397,0,0,2.525041,0,0,0,0,0,0,0,0,0,1.235852,1.373841,0,1.861456,0,0,0,0,0,0.859811,0,0,0,0,0,0,0.757593,0,0,0,0,0,0,2.087149,0,0
Capability,Usability,Reliability,Reliability,Capability,0,0,0,0,0,0,0,0,0,0,0,0,0,0,0,0,0,0,0,0,0,0,0,0,0,0,0,0,0,0,0,0,0,0,3.389138,0,0,0,0,0,0,3.038953,0,0,0,0,0,0,0,0,0,0,0,0,0,0,0,0,0,4.377157,0,0,0,0,0,0,0,0,0,0,0,0,0,0,0,0,0,0,0,0,0,0,0,0,0,0,0,0,0,0,0,0,0,0,0,0,0,3.478287,0,0
Capability,Requirements,Capability,Requirements,Requirements,0.680655,3.088838,0.608031,0,0.600708,0,0,0,0,0,0,0.557145,0,0,0,0,0,0,0,0,0,0,0,0,0,0,0,0,0,0,0,0,0,1.003362,0,0.697327,0,0,2.506769,0,0,0,1.233281,0,0,0,0,0,0.784515,0,0.919845,0,0,0,0,0,0,0,0,0,0,0.483646,0,0,1.72881,0,0,0,3.393072,0,1.591336,1.409053,0,0,0.846146,0.940623,0,1.274476,0,0,0,0,0,0.588683,0,0,0,0,0,0,0.518698,0,0,0,0,0,0,1.429001,2.244716,0
Usability,Usability,Capability,Usability,Usability,0.827857,0,0.739527,1.072047,0.730621,0,0,0,1.470193,0,0,0.427541,0,0,2.366338,0,0,0,0,0,0,0,0,0,0,0,0,0,0,0,0,0,0,1.220355,0,1.344262,0,0,0,0,0,0,1.499997,0,1.492993,0,2.005812,0,0.954179,0,0,0,0,0,0,0,0,0,2.668778,0,0,0.588242,0,0,0,0,0,0,0,0,3.067675,0,0,0,1.029138,1.144047,0,1.550102,0,0,0,0,1.385023,0.715995,0,0,0,0,0,1.664441,0.999913,0,0,0,0,0,0,0.748535,0,0
Capability,Usability,Reliability,Reliability,Requirements,0,0,0,0,0,0,0,0,0,0,0,0,0,0,0,0,0,0,0,0,0,0,0,0,0,0,0,0,0,0,0,0,0,2.25298,0,0,0,0,3.535019,0,0,0,1.384623,0,0,0,0,0,0,0,0,0,0,0,0,0,2.056284,0,0,0,0,1.085993,0,0,0,0,0,0,0,0,4.488171,0,0,0,0.949981,0,0,1.430874,0,0,0,0,0,0,0,0,0,0,0,0,0,0,0,0,0,0,0,0,1.997192,0
Reliability,Reliability,Reliability,Reliability,Reliability,0,0,0,0,0,0,0,0,0,0,0,0,0,0,0,0,0,3.758456,0,0,0,1.421964,0,0,0,0,0,0,0,0,0,0,0,0,0,0,0,0,2.894919,0,0,0,0,0,0,0,0,0,0,0,0.592628,0,3.667105,0,0,0,0,0,0,0,0,0.863515,0,0,0,0.767037,0,3.029367,0.941481,0,0,0,0,0,0,0,0,0,0,0,1.501538,0,0,0,0,0,0,0,0,0,0,0,0,0,0,0,0,0,0,0
Integrity/Security,Reliability,Reliability,Reliability,Maintenance,0,0,0,1.201816,0,0,0,0,0,0,0,0.479294,0,0,0,0,2.15481,0,4.561528,0,0,0,0,0,0,0,0,0,0,0,0,0,0,0,1.026994,0,0,1.074076,1.708979,0,0,0,0,0,0,1.21721,0,0,0,1.803779,0,0,0,0,0,0,0,3.120508,0,0,0,0,0,0,0,0,0,0,0,0,0,0,0,0,0,0,0,0,0,0,0,0,1.552677,0,0,0,0,0,0,0,0.707241,0,0,0,0,0,0,0,1.530326,0
Usability,Usability,Capability,Usability,Usability,0,0,0,0,0,0,0,0,0,0,0,0.488487,0,0,1.705818,0,0,0,1.798486,0,0,0,0,0,0,0,0,0,0,0,0,0,0,0,0,0,0,1.735023,1.741758,0,0,1.184308,0,0,0,0,3.632322,0,0,0,0,0,0,0,0,1.370806,0,0,0,0,0,0,0,0,0,0,0,0,2.03071,0,2.211391,0,0,0,0,0,0,0,0,0,0,0,0,0,0,0,0,0,2.819934,0,0,0,0,0,0,0,0,0,2.472031,0
Installability,Installability,Installability,Installability,Installability,0.591366,0,0.528269,0,0.521907,0,0,0,0,0,0,0.305407,0,0,0,0,0,0,0,0,0,0,0,0,0,0,0,0,0,1.735097,0,0,0,0.550007,0.412882,0.605851,0,0.684404,3.266894,0,0,0,0.67604,0,0,0.775608,0,0,0.681602,0,2.065847,2.523591,0,0,0,0,2.007956,0,0,1.066495,0,0.420201,0,0,0,1.639447,0,0.93008,0,0,0,0,2.415134,1.716932,0.735148,0.817231,1.744319,0.698622,0,0,0,0,0,0.511459,0,0,0,0,0,0,0.450655,0,0,0,0,0,0,0,0.975126,0
Reliability,Migration,Migration,Reliability,Reliability,0,0,0.695335,0,0.686961,0,0,0,2.190954,0,0,0.401993,0,0,0,0,0,0,1.480036,0,0,0,0,0,0,0,0,0,0,1.440933,0,0,0,0.723948,1.086913,0,0,0,3.32814,0,0,0.974607,0,0,1.403776,0,1.885951,2.190954,0.89716,0,0,0,0,0,0,1.128083,0,2.074103,0,0,0,0.697922,0,0,1.247375,0,0,1.940342,0,0,1.819829,0,0,0,0.96764,0,0,0,0,0,0,0,0,0.673209,0,0,0,0,0,0,0.593176,0,0,0,0,0,0,0.703805,0,0
Capability,Reliability,Maintenance,Reliability,Capability,0.564308,0,0.504098,0,0.498027,0,0,0,1.002156,1.065381,0.828838,0.291433,0,0,0,0,0,0,0,0,0,0,0,0,0,0,0,0,0,0,0,0,0,0.524842,1.018451,0.57813,0,1.306177,0,0,0,0.706562,0.645108,0,0,0,2.734521,1.002156,0.650415,1.096782,0,0,0,0,0,0.817828,0,1.503665,0,0,0,0.505974,0,0,1.433299,0.987048,0,0.887524,0,0,0,0,0,0,0.701511,0.779839,0,0.666657,0,0,0,0,0,0.488058,0,0,3.1587,2.468554,0,1.798243,0.430036,0,1.897415,0,0.977205,0,0,1.020476,0,0
Integrity/Security,Maintenance,Maintenance,Reliability,Capability,0,0,0,0,0,0,0,0,0,0,0,0,0,0,0,0,0,0,0,0,0,0,0,0,0,0,0,0,0,0,0,0,0,0,0,0,0,0,0,0,0,0,0,0,0,0,0,0,0,0,0,0,0,0,0,0,0,0,0,0,0,0,0,0,0,7.209679,0,0,0,0,0,0,0,0,0,0,0,0,0,0,0,0,0,0,0,0,0,0,0,0,0,0,0,0,0,0,0,0,0,0
Capability,Reliability,Reliability,Reliability,Capability,0,0,0.65564,0,0.647744,0,0,0,0,2.029949,1.708596,0.379044,0,0,0,0,0,0,0,0,2.513095,0,0,0,0,0,0,0,0,0,0,0,0,0,1.18983,0.751928,0,0,0,0,0,0.918969,0,0,0,0,0,0,0.845943,0,0,0,0,0,0,1.063684,0,0,0,0,0,0.32904,0,0,1.176165,0,0,0,3.151478,0,2.719699,0,0,0,0.9124,0.639936,0,0,0,0,0,0,0,0.634778,0,0,0,0,0,3.426326,0.559313,0,0,0,0,0,0,0.663626,0,0
Installability,Maintenance,Maintenance,Reliability,Installability,0.637985,0,0.569914,1.652339,0.56305,1.554018,0,0,0,0.759941,0,0.522218,0,0,0,4.369005,1.481291,0,0,0,0,0,0,0,0,0,0,0,0,0,0,0,0,0.940462,0.705991,0.653612,1.03701,0,1.862031,0,0,1.266088,1.155968,0,0,0,0,0,0.735335,0,0,0,0,0,0,0.924605,2.799836,0,0,0,1.193643,0.572035,0,0,0,0,0,0,0,0,0,0,0,0,0.793102,0.881656,0,1.19458,0,0,0,0,0,0.551779,0,0,0,0,0,0,0.486182,0,0,0,0,0,0,0,0,0
Reliability,Reliability,Migration,Reliability,Installability,0,0,0.563103,0,0.556321,0,0,0,0,0,0,0.325545,0,0,0,0,0,0,1.198576,0,0,0,0,0,1.370373,0,0,0,0,0,0,0,0,0.586274,0.880214,0,1.024616,0,4.015605,0,1.586053,0,1.142152,0,0,0,0,0,0.726546,0,1.350191,0,0,0,0,0.913554,1.696194,1.679669,0,0,1.179378,0.447909,0,0,0,0,0,0,0,0,1.47375,0,0,0,0.783623,0,0,1.180303,0.897535,0,0,0,2.448721,0.545185,0,0,0,0,0,0,1.115387,0,1.679669,0,0,0,0,0,0,0
Installability,Maintenance,Maintenance,Installability,Capability,0.219607,0,0.196176,0.284384,0.193813,0,0.86242,0.477415,0,0.414605,0,0.293172,0,0.575228,0,0.948853,0,0,0,0.960892,0,0,0,0.506407,0.756685,0,0,4.099181,0.570494,1.050869,1.627115,0.556898,3.40714,0.323725,0.486032,0,0.565766,0,0,0,0,0,0,2.4016,0,0,0,0,0.253117,1.530152,0,0,0.898569,0,0.813767,0.318267,0,0.585168,0,0,0,0.425506,0.802636,0,0.557784,0,0,0.34539,0,0,0,0,0,0,0.273001,0.191476,0,0,0,0,0.474427,0.499611,0,0.189933,0.548298,0,0,0,0,0.699807,0.578947,0,0.857256,0,0,0,0,0.198565,0,0.486643
Installability,Maintenance,Maintenance,Reliability,Installability,0,0,0,0,0,0,0,0,0,0,0,0.246811,0,0,0,0.651398,0,0.920537,0,3.204628,0,0,0,0,0,0,0,0,0,0.884689,1.561544,0,0,0,0.699331,0,0.490112,0,0.55524,0,1.761574,0,0,1.782192,0,0,0,0,0,1.857703,0,0,1.850631,0,0,0,0.811353,0,0,0,0.564141,0.270355,0,0,0,0,0,0,0,0,0,0,0,0,0,0,0,0.356212,0,0,0,0,0,0,1.193199,0.977435,0,0,0.567169,1.567078,0,1.671892,0,2.526633,0,2.3802,0,0,0,1.336341
Capability,Requirements,Capability,Requirements,Requirements,0,2.555713,0,0,0,0,0,0,0,0,0,0,0,0,2.358278,0,1.518072,0,1.970418,0,0,0,1.448861,0,0,0,0,0,0,0,0,0,0,0,0.723521,0,0,0.756691,0,0,0,0.818647,0,0,0,0.857529,0,1.840351,0,0,0,0,2.120103,3.651571,0,1.501852,1.110019,1.099205,0,0,0,0,0,0,0,0,0,0,0,0,0,0,0,0,0,0.570075,0,0,0.930948,0,1.412491,0,0,0,0,0,0,0,0,0,0,0,0,0,0,0,0,0,0,0
Requirements,Maintenance,Requirements,Requirements,Capability,0,0,0.745503,0,0.736525,2.032807,0,0,0,2.569654,0,0.430996,0,0,0,0,0,0,0,0,0,0,0,0,0,0,0,0,0,0,0,0,0,1.230217,0,0.854988,0,0,2.435719,0,0,1.044925,1.512119,0,0,1.094553,0,0,0.96189,0,0,0,0,0,0,0,0,0,0,0,0,0.748277,0,0,0,0,3.071139,0,0,0,0,0,0,0,1.037455,0.727646,0,1.562628,0,0,0,0,0,0.721781,0,0,0,0,0,0,1.643967,0,0,0,0,0,2.754605,1.195987,0,0
Installability,Maintenance,Documentation,Reliability,Installability,0.889152,0,0.794282,1.151421,0.784716,0,0,0,0,0,0,1.588558,0,0,0,0,0,0,0,0,0,0,0,0,0,0,0,0,0,0,0,0,0,1.31071,0.98393,0.910931,1.445267,0,2.595089,0,0,1.113294,1.611058,0,0,0,0,0,1.024826,1.728144,1.20161,0,0,0,0,0,0,0,2.866375,0,0,0.631796,0,0,0,0,0,0,0,0,0,0,0,0,1.105336,1.228752,0,1.664871,0,0,3.044513,0,0,0.769008,0,0,0,0,0,0,0.677585,0,0,0,0,0,0,0,0,0
Installability,Installability,Installability,Reliability,Installability,0,0,1.704032,1.558541,0,0,0,0,0,0,0,0.621559,0,0,0,0,0,0,0,0,0,0,0,0,2.616434,0,0,0,0,0,0,0,0,0,1.331828,0,0,1.392886,0,0,0,1.506933,0,0,0,0,0,0,0,0,3.25295,4.070159,0,0,0,0,0,0,0,0,0,0,0,0,0,0,0,0,0,0,0,0,0,0,0,0,0,0,0,0,0,0,0,0,0,0,0,0,0,0,0,0,0,0,0,0,2.506394,0,0,0
Installability,Installability,Installability,Reliability,Installability,1.040632,0,0.586512,0,0.579449,0,0,0,0,0.782074,0.964343,0.537427,2.216375,0,0,0,0,0,0,0,0,2.686478,0,0,0,0,0,0,0,0,0,0,0,1.221293,0,0.672648,0,0,0,0,0,0,1.501151,0,0,0,0,1.165996,0.75675,0,2.293612,0,2.686478,0,0,0,0,0,0,0,0,0.826337,0,0,2.104309,0,0,1.032623,0,0,0,0,0,0,0.8162,0.907333,0,1.551293,0,0,0,0,0,0.567849,0,0,0,0,1.957432,0,0.500341,0,0,0,0,0,0,1.780968,0,0
Installability,Installability,Installability,Installability,Installability,0,0,0.618331,0,0.610885,0,0,0,0,0,0,0.357474,0,0,0,0,0,0,0,0,0,0,0,0,0,0,0,0,0,0,0,4.537391,0,0.643775,0.765968,0,0,0,2.020221,0,0,0,0.791295,0,0,0,0,1.229253,0.797805,0,1.870854,0,0,0,0,0,0,0,0,0,0,0.620632,0,0,1.109236,0,1.607134,1.725461,0,0,0,0,0,0,0.86048,0,0,0.817727,0,0,0,0,1.158042,0.598656,0,0,0,0,1.302003,0,0.527485,0,0,0,0,0,0,0.991969,0,2.431115
Usability,Requirements,Capability,Requirements,Capability,0,0,1.295359,0,1.279758,0,0,0,0,0,0,0.748882,0,0,0,0,0,0,0,0,0,0,0,0,0,0,4.002196,0,0,0,0,0,0,1.348662,0,0,0,0,0,0,0,0,1.657705,0,0,1.901854,0,0,1.671343,0,0,0,0,0,0,0,0,2.43785,2.94937,0,0,0.650089,0,0,0,0,0,0,0,0,0,0,0,0,1.802642,0,0,0,0,0,0,0,0,1.25414,0,0,0,0,0,0,1.105043,0,0,0,0,0,0,0,0,0
Usability,Usability,Capability,Reliability,Capability,0.501028,2.273685,0.44757,0.648814,0.44218,0.769996,0,0,0,1.193608,0,0.258752,0,0,0.903575,0,0,0,0,0,0,0,0,0,0,0,0,0,0,0,0,0,0,0.738572,0,0.5133,0,0,2.384919,0,0,0,0.907815,0,0.903575,0.657125,1.213939,0,0.577479,0,0,0,0,0,0,0,0,0,0,0,0,0.35601,0,0,1.272572,0,0,0,3.227013,1.936843,0,0,0,0,0.622846,0.873698,0,0.938138,1.426772,0,0,0,0,0.433328,0,0,0,2.191736,0,1.596592,0.381812,0,0,0,1.735247,0,0,1.051883,0.826164,0
Usability,Maintenance,Reliability,Reliability,Capability,0.274916,1.858763,0.245583,0,0.242626,0.844999,1.079624,0.947259,0,0.654937,1.211364,0.141978,0,0.720102,0,0.94133,0.638307,0,0,0,0,0,2.587861,0.633948,0,0,0,0,0,1.526755,0.613171,0,0,0,0.575825,0.28165,0,0.893209,0,0,1.606117,0.545573,0,0,0,0,0,0.773816,0.316865,0,0,0,0.562438,0,0,0.925112,0,0,0,0.785816,0,0.123248,0,0,0.440556,0,1.011692,0.685303,0,2.023138,1.492394,0.902026,1.122754,0,0.341758,0.379917,0,0,0,0,0,0,0,0.237769,0,0,3.358749,1.517529,0,0,0.588146,0,0.462185,0,0,0,0.90742,0.248574,0,0
Usability,Maintenance,Reliability,Reliability,Capability,0,0,0,0,0,0.716513,0,0,0.827974,0.88021,0.684781,0,0,0,0,0,1.082499,0,0.886492,0,0,0,1.033146,0,0,0,0,0,0,0,0,0,0,0,0.976537,0,0,2.108069,1.717059,0,0,0.583757,0,0,1.952311,1.222965,2.622899,0.827974,0,0,0,0,0,3.148209,0,0.675684,1.25454,1.242318,0,0,0.872292,0.209016,2.150213,0,0,1.292524,0,0.733266,0,0,0,0,0,0,0,0,0,0,0,0,0,0,0.780009,0,0,0,0,0,0,0,0.563125,0,1.242318,0,0.80736,0,0,0.843111,0,0
Capability,Migration,Documentation,Reliability,Capability,0,2.165561,0,0.905296,0,0,0,0,0,0,0,0,0,0,1.998266,0,0,0,0,0,0,0,0,0,0,0,0,0,0,1.294137,0,0,0,0,0,0,1.136329,2.42722,0,0,0,0,0,0,0,0,0,1.241512,0,0,0,0,1.430234,0,0,1.605819,0,1.175298,0,0,0,0,0,0,0,1.222796,3.768864,0,0,0,0,0,0,0,0.548317,0,0,0,0,0,0,0,0,0.604626,0,0,0,0,0,0,0,0,0,0,0,3.115615,0,0,0,0
Requirements,Requirements,Requirements,Usability,Capability,0,1.401634,0,0,0,0,0,0,0,1.353953,1.05334,0,4.841837,0,0,0,0,0,0,0,0,0,0,0,2.471063,0,0,0,0,0,0,0,0,0,0,0,0,0,0,0,0,0,0,0,0,0,0,0,0,2.209216,0.969176,0,0,0,0,0,0,0,0,0,0,0,0,0,0,0,0,0,3.079374,1.386173,0,0,0,0,0,0,0,0,0,0,0,0,0,0,0,0,0,0,0,0,0.546516,0,0,0,0,0,0,0,0,0
Capability,Reliability,Capability,Reliability,Capability,0,3.593722,0,1.190566,0,1.412933,0,0,0,0,0,0,0,0,0,0,0,0,0,0,0,0,4.074639,0,0,0,0,0,0,0,0,0,0,0,0.641896,0,0,0,0,0,2.313257,0,0,0,1.658049,0,0,0,0,0,1.242461,0,0,0,0,0,0,1.545649,0,0,0,0,0,0,0,0,0,0,0,0,0,0,0,0,0,0,0,0,2.074802,0,0,0,0,0,0,0,0,0,0,0,0,0,0,0,0,0,0,0,1.516001,0
Capability,Requirements,Maintenance,Reliability,Capability,0,0,0,0,0,0,0,0,0,3.064498,0,0,0,0,0,0,0,0,0,0,0,0,0,0,0,0,0,0,0,0,0,0,0,0,0,0,0,0,0,0,0,0,0,0,0,0,0,4.568869,0,0,0,0,0,0,0,0,0,0,0,0,0,0,0,0,0,0,0,4.046258,0,0,0,0,0,0,0,0,0,0,2.311178,0,0,0,0,0,0,0,0,0,0,0,0,0,0,0,0,0,0,0,0,0
Installability,Installability,Installability,Installability,Installability,0.592915,0,0.529653,0,0.523274,0,0,0,0,0,0,0.485326,0,0,0,0,0,0,0,0,0,1.922589,0,0,0,0,0,0,1.540271,0,0,1.503564,0,0.551447,0,0.607438,0,0.686196,2.535119,0,0,0.74238,0,0,0,0,0,0,0.683387,0,1.269986,3.795299,0,0,0,0,0,0,0,0,0,0.265812,0,0,1.900307,2.074169,0,0,0,0,0,0,0,0,0.737073,1.033931,1.748887,0,0.844218,0,0,0,0,0.512799,0,0,0,0,0,0,0.451835,0,0.9968,0,0,0,1.234758,1.244795,0,0
Installability,Maintenance,Maintenance,Reliability,Installability,0,0.294689,0,0,0,0,2.523572,0,0,0,0,0.233608,3.444936,0,0,0.516281,0,0,0,0.926061,0,0,0,0,0.519532,0,0,0.532497,0,0.783591,1.066043,0.606027,2.212402,0,0.716625,0,0,0,0,0,0,0,0,0,0,0,0,0,0,0.92896,0,0,0,0.36267,0.558725,0.218519,0,0.253489,0,0,1.043906,0.526437,0,0,0,0,0,0.237142,0,0,0,0,0,0,0,0,0,0,0,0.532497,2.200315,2.312512,0,0,2.517175,0,0,0,1.911999,0,0.114903,0,0.588584,0,0,0.423971,0.628005,0.216082,0,0.334124
Requirements,Documentation,Requirements,Maintenance,Documentation,0,0,0,0,0,0,0,0,0,0,0,0,0,0,0,0,0,0,0,0,0,0,0,0,0,0,0,0,0,0,0,0,0,0,0,0,0,0,0,0,0,0,0,0,0,0,0,0,0,0,0,0,0,0,0,0,0,0,0,0,0,0,0,0,0,0,0,0,0,0,0,0,0,7.209679,0,0,0,0,0,0,0,0,0,0,0,0,0,0,0,0,0,0,0,0,0,0,0,0,0,0
Requirements,Documentation,Requirements,Maintenance,Documentation,0,0,0,0,0,0,0,0,0,0,3.916798,0,0,0,0,0,0,0,0,0,0,0,0,0,0,0,0,0,0,0,0,0,0,0,0,0,0,0,0,0,0,0,0,0,0,1.748774,0,0,0,0,0,0,0,0,0,0,0,0,0,0,0,0,0,0,0,0,0,0,0,0,3.11733,0,0,4.884896,0,0,0,0,0,0,0,0,0,0,0,0,0,0,0,0,0,0,0,0,0,0,0,0,0,0
Requirements,Documentation,Requirements,Maintenance,Documentation,0,0,0,0,0,0,0,0,0,1.432423,0,0,0,0,0,0,0,0,0,0,0,0,2.664807,0,0,0,0,0,0,0,0,0,0,0,0,0,0,0,0,0,0,0,0,0,0,0,2.913645,0,0,0,0,0,0,0,0,0,0,0,0,0,0,0,0,0,0,0,0,0,4.092023,2.324364,0,0,0,3.491389,0,0,0,0,0,0,0,0,0,0,0,0,0,0,0,0,0,0,0,0,0,0,0,0,0,0
Capability,Requirements,Maintenance,Usability,Requirements,0,0,0,0,0,0,0,0,0,0,0,0.350568,5.923382,0,0,0,0,0,0,0,2.324301,0,0,0,0,0,0,0,0,0,0,0,0,0,0,0,0,1.571217,0,0,0,0,0,0,0,0.8903,0,0,0,0,0,0,0,0,0,0,0,0,0,0,0,0.304321,0,0,0,1.881877,0,0,0,0,0,0,0,0,0,0,0,0,0,0,0,0,0,0,0,0,0,0,2.023759,0,0,0,0,0,0,0,0,0.613772,0,0
Requirements,Maintenance,Documentation,Maintenance,Maintenance,0,0,0,0,0,2.351809,0,0,0,1.822826,3.562445,0,0,0,0,0,0,0,0,0,0,0,0,0,0,0,0,0,0,2.832852,0,0,0,0,0,0,0,0,0,0,0,0,0,0,0,0,0,0,0,0,0,0,0,0,0,0,0,0,0,0,0,0,0,0,0,0,0,3.814683,0,0,0,0,0,2.803195,0,0,0,0,0,0,0,0,0,0,0,0,0,0,0,0,0,0,0,0,0,0,0,0,0,0
Requirements,Documentation,Documentation,Documentation,Documentation,0,0,0,0,0,0,0,0,0,0,3.25455,0,0,0,0,0,0,0,0,0,0,0,0,0,0,0,0,0,0,0,0,0,0,0,0,0,0,0,0,0,0,0,0,0,0,0,0,0,0,0,0,0,0,0,0,0,0,0,0,0,0,0,0,0,0,0,0,0,0,0,0,0,0,6.433302,0,0,0,0,0,0,0,0,0,0,0,0,0,0,0,0,0,0,0,0,0,0,0,0,0,0
Requirements,Documentation,Documentation,Integrity/Security,Documentation,0,0,0,0,0,0,0,0,0,0,4.920827,0,0,0,0,0,0,0,0,0,0,0,0,0,0,0,0,0,0,0,0,0,0,0,0,0,0,0,0,0,0,0,0,0,0,0,0,0,0,0,0,0,0,0,0,0,0,0,0,0,0,0,0,0,0,0,0,5.269244,0,0,0,0,0,0,0,0,0,0,0,0,0,0,0,0,0,0,0,0,0,0,0,0,0,0,0,0,0,0,0,0
Installability,Maintenance,Maintenance,Installability,Installability,0.705643,0,0.630352,0,0.622761,0,0,0,0,0,0,0.577599,0,0,0,1.52443,0,0,2.126573,0,0,0,0,0,0,0,0,0,0,0,0,0,0,1.523861,0.985335,0.722926,0,1.294373,3.017107,0,0,0,1.278556,0,0,0,0,0,0.813316,0,0,0,0,0,0,1.620874,1.898765,1.880267,0,0,2.09251,0.632698,0,0,0,0,0,1.109809,0,1.363914,0,0,0,0,0.877209,0.975154,0,1.321263,1.592451,0,1.52443,0,0,0.610294,0,0,0,0,0,0,0.53774,0,0,0,0,0,0,0,0,0
Capability,Maintenance,Installability,Reliability,Installability,0,0,0,0,0,0,0,0,0,0.899385,2.217989,0,0,0,0,3.262337,0,0,0,0,0,0,0,0,0,0,0,0,0,0,0,0,0,0,0,0.773545,2.849685,0,0,0,0,0,0,0,0,0,0,0,0,0,0,0,0,0,0,2.540799,1.281869,0,0,0,0,0,0,0,0,0,0,0,0,3.388653,0,0,0,0,0,0,2.227128,0,0,0,0,0,0,0,0,0,0,0,0,0,0.575392,0,0,0,0,0,0,0.682704,1.245032,0
Installability,Maintenance,Maintenance,Installability,Installability,0,1.747646,0,0,0,0,0,0,0,1.065132,1.313371,0.461803,0,0,0,0,0,0,0,0,0,0,0,0,0,0,0,0,3.681781,0,0,0,0,0,0.989515,0,0,0,0,0,0,0,0,0,0,0,0,1.588009,0,0,0,0,0,0,0,0,0,0,1.818746,0,0,0.400881,0,0,0,0,3.290657,1.406364,0,0,0,0,0,0,0,0,0,0,0,0,0,0,0,0,3.538536,0,0,0,0,0,0,0,0,0,0,0,0,0,0,0
Installability,Maintenance,Maintenance,Installability,Installability,0,0.834358,0.381357,0,0.376764,0,0,1.856149,0,0,0,0.440946,0,0,0,0,0,0,0,0,0,0,0,0,0.928074,0,0,0,0,1.834974,1.904342,0,0,1.258618,0.596118,0,0,0.783083,1.245975,0,0,0,0.773514,3.78491,0,0,0,0,0.492048,0,0.914407,0,0,0,1.581929,0.618698,0,2.153129,0,2.161388,1.597449,0.798074,0,0,1.08431,0,0,0,0,0.825155,0,0,0,0,0.334836,0,0,0.799352,0,0,0,0,0,0,0,0,0,0,0,0,0.325328,0,0,0,0,0,0,0.896269,0.703943,0
Reliability,Reliability,Reliability,Reliability,Reliability,1.183607,0,0,0,0,0,0,0,0,0,2.75537,0,0,0,0,2.556998,0,0,0,0,0,0,0,0,0,0,0,0,4.873392,0,0,0,0,0,0,0,0,0,0,0,0,0,0,0,0,0,0,0,0,0,0,0,0,0,0,1.715351,0,0,0,0,2.214478,0,0,0,0,0,0,0,0,0,0,0,0,0,0,0,2.202712,0,0,0,0,0,0,0,0,0,0,0,0,0,0,0,0,0,0,0,0,0,0,0
Requirements,Maintenance,Reliability,Reliability,Reliability,0,0,0,0,0,0,0,0,0,5.120994,0,0,0,0,0,0,0,0,0,0,0,0,0,0,0,0,0,0,0,0,0,0,0,0,0,0,0,0,0,0,0,0,0,0,0,0,0,0,0,0,0,0,0,0,0,0,0,0,0,0,5.074927,0,0,0,0,0,0,0,0,0,0,0,0,0,0,0,0,0,0,0,0,0,0,0,0,0,0,0,0,0,0,0,0,0,0,0,0,0,0,0
Requirements,Maintenance,Maintenance,Reliability,Capability,0.597679,1.168119,0.533908,0,0.527478,0,0,0,0,0,0,0.308667,0,0,0,2.998054,0,0,0,2.615148,0,0,0,0,0,0,0,0,0,0,0,0,0,1.290709,0,0.612318,0,0,0,0,0,0,1.082936,0,0,0,0,0,0.688878,2.697246,0,0,0,0,2.214735,0.86619,1.608253,0,0,0,1.118232,0.622154,0,0,0,0,0,0,0,0,0,0,0,0,0.742995,0.825955,0,1.119109,0,0,0,3.1572,0,0.516919,0,0,0,0,0,0,0.455466,0,0,0,0,0,0,0,0,0
Usability,Capability,Capability,Usability,Capability,0,0,0,1.567058,0,0,0,0,0,1.441438,0,0,0,0,2.182373,0,0,0,0,0,0,0,0,0,0,0,0,0,0,0,0,0,0,0,0.844882,0,0,0,2.228353,0,0,0,0,0,0,0,0,0,0,0,0,0,0,2.910683,0,0,3.256216,0,0,0,0,0,0,0,0,2.116647,0,0,0,2.338993,0,0,0,0,0,1.672303,0,0,0,0,0,0,0,0,0,0,0,0,2.27623,0,0,0,0,0,0,0,0,0,0,0
Usability,Maintenance,Capability,Usability,Capability,1.32017,0,1.179311,0,1.165108,0,0,0,0,1.572531,3.07328,0.681792,0,0,2.38085,0,0,0,0,0,0,0,0,0,0,0,0,0,0,0,0,0,0,0,1.460892,1.352506,0,0,0,0,0,0,0,0,0,0,0,0,1.521613,0,0,0,2.700877,0,0,0,0,0,0,0,0,0.59185,0,0,0,0,0,0,0,0,0,0,0,0,1.641149,1.824392,0,0,0,0,0,0,0,1.141785,0,0,0,0,0,0,2.60059,0,0,0,0,0,0,1.193675,0,0
Reliability,Maintenance,Maintenance,Reliability,Installability,0.639115,0,0.570923,0,0.564047,0,0,0,0,0,0,0.330066,0,0,0,0,0,0,0,0,0,0,0,0,0,0,0,0,0,0,0,0,0,1.668737,0,0.654769,0,1.17234,3.530672,0,0,0,1.158014,0,0,0,0,1.79894,0.736636,0,0,0,0,0,0,0,0,0,4.318243,0,0,0.665287,0,0,0,0,0,1.593168,0,0,0,0,0,0,0.794506,0.883216,0,1.196695,0,0,0,0,0,0.552756,0,0,0,0,1.905404,0,0.487042,0,0,0,0,0,0,0,0,0
Capability,Requirements,Capability,Reliability,Reliability,0,0,0,0,0,0,0,0,0,2.38272,0,0,0,0,0,0,0,0,0,0,4.32142,0,0,0,0,0,0,0,0,0,0,0,0,0,1.396603,0,0,0,0,0,0,0,0,0,0,0,0,0,0,0,0,0,0,0,0,2.899006,0,0,0,0,0,0,0,0,0,0,0,0,0,3.866392,0,0,0,0,0,0,0,0,0,0,0,0,0,0,0,0,0,0,0,0,1.524374,0,0,0,0,0,0,0,0,0
Usability,Usability,Capability,Maintenance,Migration,0.891442,0,0.796327,0,0.786737,0,0,0,0,0,0,0.460379,0,0,0,0,0,0,1.694999,0,0,0,0,0,0,0,0,0,0,1.650217,0,0,0,1.314086,0,0.913276,0,1.031688,0,0,0,0,1.615206,0,0,0,0,2.509173,1.027465,0,1.204704,0,0,0,0,0,0,0,0,0,0,1.121946,0,0,2.264192,0,0,1.402027,0,0,0,0,0,0,1.108182,1.231916,0,1.669159,1.269274,0,0,0,2.363815,0.770988,0,0,0,0,0,0,0.67933,0,0,0,0,0,1.856446,1.871536,0,0
Reliability,Requirements,Reliability,Usability,Usability,0.600433,0,0.536369,1.232372,0.529909,0.922765,0,0,0,1.660668,0,0.310089,0,0,0,0,0,0,0,0,0,0,0,0,2.610624,0,0,0,0,0,0,0,0,0.885106,0.419212,0.61514,0,0,3.316982,0,0,1.191565,1.087927,0,0,0.7875,0,0,0.692052,0,0,0,0,0,0,0,0,0,0,0,0,0.426644,0,0,1.525053,1.664583,0,0,0,0,0,3.213063,0,1.099872,0.941876,0.829761,1.117416,1.124267,0,0,0,0,0,0.519301,0,0,0,0,0,0,0.457565,0,0,0,0,0,0,1.260579,0,0
Reliability,Maintenance,Maintenance,Installability,Reliability,0.287791,0,0.257084,0,0.253988,0,0,0,0,0,0,0.49373,0,0,0,0,0,0.878607,0.547209,1.888846,0,0,0,0,0.625643,0,0,0,0.747621,1.237012,2.726691,0,0,0.621495,0.667477,0.684597,0.467788,0,0.839949,0,0.724112,0,0.521449,2.696044,0,0,0,0.511088,0.331704,2.869046,0,0,0,0,1.562286,0,1.134471,0.48383,0,0,0.538444,0.491227,0,0,0,0,2.118144,0.452627,0,0,0,0,0,0,0.357763,0.501853,0,0.538867,0,0,0,1.037723,0,0.248904,0.718534,0,0,0,0,0.578615,0.219313,2.061741,0,0.932913,0,0.809226,0,0,0,0.637736
Integrity/Security,Maintenance,Documentation,Integrity/Security,Integrity/Security,0,0,0,0,0,1.493921,0,0,0,3.670455,0,0,0,0,1.753088,0,0,0,0,0,0,0,2.154097,0,0,0,0,0,0,0,0,0,0,0,0,0,0,0,0,0,0,1.217126,0,0,1.753088,2.020721,0,0,0,0,0,0,0,0,0,0,0,0,0,0,0,0,0,0,0,0,0,0,0,0,0,0,0,0,0,0.847561,0,0,1.384089,0,0,0,0,0,0,0,3.433004,0,0,0,0,0,1.634245,0,1.683336,0,0,0,0,0
Installability,Maintenance,Maintenance,Reliability,Maintenance,0.866572,0,0.774111,0,0.764788,0,0,0,0,0,0,0.447535,0,0,0,1.872092,2.012028,0,0,0,0,0,0,0,0,0,0,0,0,1.604178,0,0,0,0.805965,1.210051,0.887797,0,0,0,0,0,0,0.99065,0,0,0,0,1.538945,0.9988,0,0,0,0,0,0,0,0,0,2.793581,0,1.621318,0.615751,0,0,0,0,0,1.362913,0,0,0,0,0,0,1.077265,1.197547,0,0,0,0,0,0,0,0.749478,2.16359,0,0,0,0,1.742277,0.660377,0,2.913735,0,0,0,0,0,0,0
Reliability,Reliability,Reliability,Reliability,Performance,0,0,0,0,0,0,0,0,0,0,0,0.521014,0,0,0,0,0,0,0,0,2.179464,0,0,0,0,0,0,0,0,0,0,0,0,1.487159,0,0,0,0,4.802178,0,0,0,1.82794,0,0,0,0,1.791618,0,0,0,0,0,0,0,0,0,0,0,0,0,0.716848,0,0,2.562401,0,0,0,0,0,0,0,0,0,0,0,0,1.888998,0,0,0,0,0,0,0,0,0,0,0,0,0,0,0,0,0,0,0,2.11803,0,0
Usability,Usability,Usability,Usability,Capability,0,0,0,0,0,0,0,0,0,0,0,0,0,0,0,0,0,0,3.260175,0,0,0,0,0,0,0,0,0,0,0,0,0,0,0,1.197109,0,0,1.984358,0,0,0,0,0,0,0,0,0,0,0,0,0,0,0,0,0,2.484905,0,2.882571,0,3.901913,0,0.768681,0,0,0,0,0,0,0,0,0,0,0,0,0,0,0,0,1.540309,0,0,0,0,0,0,0,0,0,0,0,0,0,1.8187,0,0,0,0,0,0,0
Usability,Usability,Capability,Usability,Usability,0,0,1.139115,0,1.125396,1.959725,0,0,0,0,0,1.043783,0,3.340126,0,0,0,0,0,0,0,0,0,0,0,0,0,0,0,0,0,0,0,1.185989,0,0,0,2.339071,2.348151,0,0,0,1.457756,0,0,0,0,0,1.469749,0,0,0,0,0,0,0,0,0,0,0,0,0.571677,0,0,2.043479,0,0,0,0,0,0,0,0,0,1.000157,0,0,1.506449,0,0,0,0,0,0,0,0,0,0,0,0,0.971755,0,2.143802,0,0,0,0,1.827445,0,0
Capability,Reliability,Reliability,Reliability,Capability,0,0,0.511436,0.741397,0.505277,0,0,1.972702,0,0,0,0.295675,0,0,0,0,2.106887,0,0,0,1.960354,0,1.268693,0,0,0,0,0,0,0,2.023922,0,0,0.843963,1.122172,0,0,1.325191,1.670971,0,0,0,1.037356,0,0,0,0,0,0.659883,0,0,0,1.171299,3.197494,0,1.659465,1.540562,0.962517,0,0,1.071166,0.720562,1.32022,0,0,0,0,0,0,0,0,0,0,1.048746,0.711723,0,0,1.072007,0.815183,0,0,0,0,0.495162,0,0,0,0,0,0,0.436295,0,0,0,0,0,0,0,0,0
Capability,Maintenance,Reliability,Reliability,Maintenance,0.503958,0,0,0,0,0,0,0,0,0,2.346372,0,0,0,0,3.056432,0,0,0,0,0,0,0,0,0,0,0,0,0,0,0,0,0,0,0.557677,0.516302,2.299661,0,0,0,0,0,0,0,0,0,0,0,0,0,0,0,0,0,0,2.315202,0,0,0,0,0,0,0,0,0,0,0,0,0,2.734602,0,0,0,0,0,0.696439,1.875749,0,0.717558,0,0,0,0,0.435862,0,0,3.559569,0,0,0,0.891725,0,0,0,0,0,0,0,0,0
Installability,Maintenance,Maintenance,Reliability,Maintenance,0,0,0.180557,0,0.178382,0,1.001611,0,0.35895,0,0,0.165446,0,1.758732,0,0.692082,0,0,0,0.88439,0,0,0,0.466089,0.696441,0,0,3.746073,0.525074,0,1.842686,0.51256,3.135879,0.297952,0.396171,0,0,0.54315,0,0,0.508562,0,0.231064,0.597333,0,0,0,0.927873,0.232965,1.725493,0.546302,0,0.827029,0.486165,0,0.757208,0,0.679612,0.651587,0,0,0.335313,0.466089,0,0,0,0,0.317892,0,0,0,0,0,0,0.158531,0.279321,0,0.238782,0.456139,0,0.436655,1.457639,0,0,0.504645,0,0.713819,0,0,0.812753,0.244131,1.120728,0.953957,1.038482,0.350013,0.900797,0,0,0,1.1578
Capability,Usability,Capability,Requirements,Requirements,0.755443,0,0.674839,0,0.666712,0,0,0,0,0,0,0.390143,0,0,0,0,0,0,0,0,0,0,0,0,0,0,4.170025,0,0,0,0,0,0,1.113608,0.835968,0.773946,0,0,0,0,0,0,1.368789,0,0,0,0,0,0.870715,0,0,0,3.091054,0,0,0,0,0,2.435334,2.159349,0,0.536787,0,0,0,0,0,0,1.62188,0,0,0,0,0,0.939117,1.043974,0,1.414511,0,0,0,0,0,0.653365,0,0,0,0,0,0,0.575691,0,0,0,0,0,0,0,0,0
Installability,Maintenance,Maintenance,Reliability,Installability,0,0,0.180536,0,0.178362,0,1.001494,0,0,0,0,0.165427,0,1.758528,0,0.873208,0,0,0,0.884287,0,0,0,0.466035,0.69636,0,0,3.745637,0.525013,0,1.842471,0.512501,3.081828,0.37593,0.396124,0,0,0.543087,0.372154,0,0.508503,0,0.231037,0.597264,0,0,0,0.927765,0.232937,1.725292,0.546239,0,0.826932,0.486108,0,0.75712,0,0.679533,0.651511,0,0,0.335274,0.466035,0,0,0,0,0.317855,0,0,0,0,0,0,0.158513,0.279289,0,0.238754,0.456086,0,0.436604,1.45747,0,0,0.504586,0,0.713736,0,0,0.812658,0.244102,1.120598,0.953846,1.038361,0.349973,0.900693,0,0,0,1.157666
Installability,Installability,Installability,Installability,Installability,0,0,0,0,0,1.351898,0,0,0,0,0,0.454297,0,0,0,0,0,0,0,0,3.012031,0,0,0,0,0,0,0,0,0,0,0,0,0,1.5876,0,1.429847,0,0,0,0,0,0,0,0,0,0,0,0,0,3.072977,4.851815,0,0,0,0,0,0,0,0,0,0,0,0,0,0,0,0,0,0,0,0,0,0,0,0.766985,0,0,0,0,0,0,0,0,0,0,0,0,0,0,0,0,0,0,0,0,0,0.795379,1.450514,0
Installability,Capability,Maintenance,Reliability,Installability,0,0,0.204405,0,0.201943,0,0,0,0,0,0,0.118172,0,3.433075,0,0.494328,0,3.244059,0,2.046183,0,0,0,0,0,0,0,0,0,0,0,0,0,0.212816,0.783913,0,0,1.259181,0,0,1.33681,0,0.261582,0.676228,0,0,0,0,1.054937,0,0,0,0,0,0,1.576805,0,0,0,0,0,0.498345,0,0,0,0,0,0,0,0,0,0,0,0,0.17947,0,0,0.27032,0,0,0,0,0,0,0,0,0,0,0,1.702388,0.174373,0,0,2.351287,0,1.493942,0,0,0,2.4376
Capability,Reliability,Maintenance,Reliability,Maintenance,1.04664,0,0.934967,0,0.923707,0,0,0,0,0,0,0.54053,0,0,0,0,0,0,0,0,0,0,0,0,0,0,0,0,0,0,0,0,0,1.542866,1.696741,1.072276,0,2.422608,0,0,0,0,1.896411,0,0,1.372725,0,0,1.206346,0,0,0,0,0,0,0,0,0,3.374072,0,0,0.7437,0,0,0,0,0,0,2.24706,0,0,0,0,0,1.301115,1.446391,0,1.959757,0,0,0,0,0,0.905216,0,0,0,0,0,0,0.7976,0,0,0,0,0,0,1.892709,0,0
Capability,Reliability,Maintenance,Reliability,Maintenance,0,0,0,0,0,0,0,0,0,0,0,0,0,0,0,0,0,0,2.317088,0,0,0,0,0,0,0,0,0,0,0,0,0,0,1.133386,1.701631,0,0,0,0,0,0,0,1.393099,0,0,0,0,0,0,0,0,0,0,0,0,2.799177,0,2.048716,0,0,0,0.546321,0,0,1.952843,3.378366,0,0,0,0,0,0,0,0,0,0,0,1.439633,0,0,0,0,0,0,0,0,0,0,0,2.450072,0,0,0,0,0,0,0,2.2037,0,0
Reliability,Reliability,Reliability,Reliability,Maintenance,0,0,0,0,0,0,0,0,2.894935,0,0,0.531158,0,0,0,0,0,0,1.955589,0,0,0,0,0,0,0,0,0,0,0,0,0,0,0,1.436152,0,1.671757,0,3.001769,0,0,0,0,0,0,0,0,0,0,0,1.389915,2.194489,0,0,0,1.49055,0,1.729087,0,0,0,0,0,0,0,0,0,0,0,0,0,0,0,0,0,0.896748,0,0,0,0,0,0,0,0,0,0,0,0,3.066263,0,0,0,0,0,0,0,0,1.859891,0,0
Usability,Usability,Maintenance,Requirements,Usability,0,0,0.635191,0.920798,0,1.092779,0,0,0,0,0,0.367222,0,0,1.282355,0,0,0,0,0,0,0,0,0,0,0,0,0,0,0,0,0,0,1.048182,1.15272,0,0,0,2.075306,0,0,0.890307,1.288371,0,0,0,0,0,0.819559,0,0,0,0,0,0,2.663825,0,0,0,1.282355,0,0.50525,0,0,0,0,0,0,0,0,0,0,0,0,0.883943,0,0,1.331406,2.024876,0,0,0,0,0,0,0,0,3.92503,0,0,0.541868,0,0,0,0,0,2.347007,1.019017,0,0
Capability,Maintenance,Maintenance,Reliability,Reliability,0,0,0,0,0,0,0,0,0,0,3.985528,0,0,0,0,0,0,0,1.995974,0,0,0,0,0,0,0,0,0,0,0,0,0,0,0,1.46581,0,0,0,0,0,0,0,0,0,0,0,4.031179,0,0,0,0,0,0,0,0,3.042662,0,0,0,0,0,0,0,0,0,0,0,0,0,0,0,0,0,0,0,0,0,0,0,0,0,0,0,0,0,0,0,0,0,2.110528,0,0,0,0,0,0,0,0,0,0
Requirements,Requirements,Requirements,Requirements,Integrity/Security,0,0,0,1.883444,0,0,0,0,0,1.732462,2.136229,0,0,0,0,0,0,0,0,0,0,0,0,0,3.161871,0,0,0,0,0,0,0,0,0,0,0,0,0,0,0,0,2.88634,0,0,0,0,0,2.582933,0,0,0,0,0,0,0,0,0,0,0,0,0,0.652043,0,0,0,0,0,2.287484,0,0,0,0,0,0,0,0,0,0,2.070889,0,0,0,2.433302,0,0,0,0,0,0,0,0,0,0,0,0,0,0,0,0,0
Requirements,Maintenance,Maintenance,Requirements,Usability,0,0,0,0,0,0,0,0,0,2.64444,0,0,0,0,0,0,0,0,0,0,0,0,0,0,0,0,0,0,0,0,0,0,0,0,0,0,0,0,0,0,0,0,0,0,0,0,0,0,0,0,0,0,0,0,0,0,0,5.915605,0,0,0,0,0,0,0,0,0,0,0,0,0,0,0,0,0,0,0,0,3.161017,0,0,0,0,0,0,0,0,0,0,0,0,0,0,0,0,0,0,0,0,0
Usability,Capability,Maintenance,Requirements,Capability,1.226158,0,1.09533,0,1.082139,1.884398,0,0,0,3.775461,0,0.63324,0,0,0,0,0,0,0,0,0,0,0,0,0,0,0,0,0,0,0,0,0,0,0,1.256191,0,0,0,0,0,0,0,0,0,1.608171,0,0,1.413255,0,0,0,0,0,0,0,0,0,0,0,0,0.549703,0,0,1.964932,0,2.846924,0,0,0,0,0,0,0,1.524279,1.694473,0,0,1.745857,0,0,0,0,1.060476,0,0,0,0,0,0,0.934403,0,0,0,0,0,0,1.108671,0,0
Installability,Capability,Maintenance,Reliability,Installability,0.199432,0,0.178153,0,0.176008,0,0,0,0,0,0,0.205991,0,0,0,0,0,2.586368,0,2.27293,0,0,0,0,0,0,0,0,0,0.369185,1.594638,0,0,0.185484,0.689824,0,0.324166,0,0.367242,0,2.437698,0,0.227988,0.934148,1.579761,0.607338,0,0,0.229863,1.584358,0.756624,0,0,0,0,0,0,0.531411,0,0,0,0.519225,0,0,0,0,0,0,0,0,0,0,0,0,0.156421,0.173886,0,0.235603,0,0,0,0,0,0,0.497927,0,0,0,0,0.931016,0.151979,1.105809,0,2.746231,0.969532,2.292144,0,0,0,2.631374
Capability,Installability,Capability,Reliability,Installability,0,0,0,0,0,0,0,0,1.287091,0,0,0.374294,0,0,2.614102,0,0,0,0,0,0,0,0,0,0,0,0,0,0,0,0,0,0,0,0,0.742506,0,1.947578,1.334589,0,0,1.43828,0,0,0,0,0,0,0,0,2.531815,0,0,0,0,0,0,0,1.474105,0,0,0,0,0,0,2.535374,0,0,2.46619,0,0,0,0,0,0,1.001564,0,0,0,0,0,0,0,0.626823,0,0,0,0,2.726526,0,0,0,0,0,0,2.037901,0,1.038642,0,0
Reliability,Capability,Integrity/Security,Reliability,Reliability,0,0,0.671685,0,0.663595,1.155561,0,0,0,0.895645,0,0.776639,0,0,0,0,0,0,0,0,0,0,0,3.467769,0,0,0,0,0,2.206144,0,0,0,1.398648,0,0,0,0,3.579136,0,0,0.941458,1.362391,0,0,0,0,0,0.866645,0,1.016141,0,0,0,0,0,0,0,0,0,1.406794,0.782703,0,0,0,0,0,0,0,0,0,1.556564,0,0,0.934727,0,1.39932,1.407899,0,0,0,0,1.257964,0.650311,0,0,0,0,0,0,0.573,0,0,0,0,0,0,0,0,0
Reliability,Installability,Installability,Reliability,Installability,0,0,0,0,0,0,0,0,0,0,0,0.604685,0,0,2.111588,0,0,0,0,0,0,0,0,0,0,0,0,0,0,0,0,0,0,0,1.634957,0,1.903177,0,0,0,0,1.466024,0,0,0,0,0,0,0,0,3.674034,0,0,0,0,0,1.987809,0,3.77454,0,0,0,0,0,0,0,0,0,0,0,0,0,0,0,0,1.020884,0,0,0,0,0,0,0,0,0,0,0,0,2.202401,0,0,0,0,0,0,0,0,1.058677,0,0
Integrity/Security,Integrity/Security,Integrity/Security,Reliability,Integrity/Security,0.593586,0,0.530252,1.218318,0.523866,0,0,0,2.447659,0,0,0.306553,0,0,0,0,0,0,0,0,0,0,0,0,0,0,0,0,0,0,0,0,0,0,0,0.608125,0,0,3.279154,0,0,0.74322,0,0,1.696698,2.18558,0,0,0.68416,0,0,0,1.214391,0,0,0,0,0,0,1.696698,0,0.421778,0,0,0,0,0,0,1.274385,1.147323,0,0,1.529498,0,0.737907,0.820298,1.750865,0,0,0,0,0,1.986163,0.513379,0,0,0,0,0,0,0.452346,0,1.581678,0,0,0,0,0.53671,1.551339,0
Requirements,Documentation,Documentation,Maintenance,Documentation,0,0,0,0,0,0,0,0,0,3.292892,0,0,0,0,0,0,0,0,0,0,0,0,0,0,0,0,0,0,0,0,0,0,0,0,0,0,0,0,0,0,0,0,0,0,0,0,0,0,0,0,0,0,0,0,0,0,0,0,0,0,0,0,0,0,0,0,0,0,0,0,0,0,0,5.063905,0,0,0,0,3.93614,0,0,0,0,0,0,0,0,0,0,0,0,0,0,0,0,0,0,0,0,0
Usability,Installability,Maintenance,Usability,Requirements,0,0,0,2.468048,0,0,0,0,0,0,0,0.780022,0,0,1.718571,0,0,0,0,0,3.262925,0,0,0,0,0,0,0,0,0,0,0,0,0,0,0.97628,0,0,0,0,0,1.891116,0,0,0,1.249831,0,0,0,0,0,0,0,0,0,0,0,0,1.938221,2.72387,0,0,0,0,0,0,0,0,0,0,0,1.972721,0,0,0,1.316902,0,0,1.356837,0,0,0,0,0,0,0,0,0,0,0,0,0,0,0,0,0,0,0.861632,2.490512,0
Installability,Capability,Maintenance,Reliability,Installability,0,0.963417,0,0,0,0.477972,0,2.14326,0,0,0,0.788143,1.049884,0,0,0,0,0,0,0,0,0,0,0,0,0,1.716775,0,0,2.130481,1.387357,0,0,0.458466,0.968334,0,1.173808,0,0,0,0,0,0,3.756913,0,0.407908,0,0.875415,0,0,0,0,0,0,0.727128,0.714399,1.892903,0,0,0,0,0.88147,1.136707,0,0,0,1.144524,0.77528,0,1.202288,0,0,0,0.902969,0,0,0,0,0.442832,1.098371,0.671891,1.82901,1.208166,0,0,0,0,0,0,0,0,0,0,0,0,0,0,0,0,0
Installability,Installability,Installability,Installability,Installability,0.499453,0,0.446163,1.025113,0.440789,1.216578,0,0,0.886979,0,0,0.257939,0,0,0,0,0,0,0,0,0,0,0,0,0,0,0,0,0,1.849152,0,0,0,0.73625,0.978951,0.511686,0.811833,1.494185,1.839424,0,0,1.250716,0.90496,0,0,1.310118,0,0,0.575664,0,1.744762,2.754743,1.619528,0,0,0,1.968842,0,0,0,0,0.802714,0,0,0,2.028453,0,0,0,0,0,0,0,0,0.620887,0.690213,1.473207,0.935189,0,0,0,0,0.835596,0.431966,0,0,0,0,0,0,0.380612,0,0.839673,0,0,0,0,0,2.128889,0
Capability,Installability,Capability,Reliability,Requirements,0,0,0,1.216852,0,0,0,0,0,1.119306,0,0.485291,0,0,0,0,0,0,0,0,3.21752,0,0,0,0,0,0,0,0,1.739512,0,0,0,0,0,0,0,0,0,0,0,1.176558,0,0,0,0,0,0,0,0,0,0,0,0,0,0,1.595317,2.503884,0,0,0,0,0,0,0,0,0,0,0,0,0,3.083179,0,0,0,0,0,0,1.337956,3.31858,0,0,0,0,0,0,0,0,1.767538,0,0,0,0,0,0,0,0,0,0,0
Installability,Capability,Maintenance,Reliability,Maintenance,0,0,0.887394,0,0.876706,0,0,0,0,0,0,0.513027,0,4.124113,0,0,0,0,0,3.44457,0,0,0,0,0,0,0,0,0,0,0,0,0,0.923909,1.099274,0,0,1.14967,1.829257,0,0,0,1.135622,0,0,0,0,0,1.814725,0,0,0,0,0,0,1.43967,0,0,0,0,0,0.705859,0,0,0,0,0,0,0,0,0,0,0,0,0.779142,0,0,1.173555,0,0,0,0,0,0,0,0,0,0,0,0,0.757017,0,0,0,0,0,0,0,0,2.201311
Usability,Usability,Reliability,Reliability,Maintenance,0.751929,0,0.6717,0,0.663611,0,0,0,0,0,0,0.388328,0,0,2.71212,0,0,0,3.319725,0,0,0,0,0,0,0,0,0,0,0,0,0,0,1.108428,0.524984,0.770346,0,0,0,0,0,0,1.362422,0,0,0,0,0,0.866665,0,0,0,0,2.866579,0,0,0,0,0,1.35606,0,0.53429,0,0,1.90984,0,0,0,0,0,0,0,0,0,0.934749,1.039118,0,1.407931,2.141259,0,0,0,0,0.650326,0,0,0,0,0,0,0.573013,0,0,0,0,0,0,1.578636,1.239884,0
Capability,Reliability,Reliability,Reliability,Capability,0,0,0,0,0,0,0,0,0,0.755165,0,0.518936,0,0,1.143337,0,0,0,2.410898,0,0,0,0,0,0,0,0,0,0,0,0,0,0,0,1.403106,0,1.63329,1.162912,0,0,0,0.793791,0,0,1.143337,0,0,0,0,0,0.856761,0,0,2.416904,0,1.456252,0,1.689301,0,0,0,0,0,0,0,0,0,0,0,1.22539,0,1.312419,0,0,0,0,1.179838,0,0,0,2.739208,0,0,0,0,0,0,0,1.192509,0,0,0,1.06583,0,1.740045,1.782645,1.320267,0.908548,1.045386,0
Installability,Installability,Installability,Reliability,Installability,0.655168,0,0.585264,0.848421,0.578215,0,0,0,0,0,0,0.536283,0,0,0,0,0,0,0,0,0,0,0,0,1.424304,0,0,0,0,1.212833,0,0,0,1.218694,0.914855,0.671216,0,0.758243,0,0,0,0.820327,1.187102,0,0,0,1.587405,0,0.75514,0,2.94124,0,0,0,0,0,0,0,0,0,0,0.587441,0,0,0,0,0,0,0,0,0,1.356292,0,0,0.814462,0.905401,0,1.226754,0,4.627599,0,0,1.096111,0.898104,0,0,0,0,0,0,0.499276,0,0,0,0,0,0,0.592392,0,0
Capability,Reliability,Maintenance,Reliability,Capability,0.320628,0.993208,0.286418,0,0.282969,0,0,0,0,0,0,0.165586,3.744308,0,1.342619,0,1.488886,0,1.219294,0,1.608324,0,1.836623,0,1.618454,0,0,0,0,0,0,0,0,0.298204,0.671572,0.328482,0,0.861601,0.590417,0,0,0,0.366537,0,0,0,0,0,0.369553,0,0.433301,0,0,2.561889,0,1.201162,0,1.393387,0,0,0,0.143742,1.716738,0,0.513811,0.56082,0,0,0,0,0,1.052013,0,0,0.398584,0.443088,0,0.37878,0.723575,0,1.097852,0,0.536418,0.554608,0,0,0,1.402581,0,0,0.244337,0,0.539036,0,0,0,0.667715,0.459491,0,0
Installability,Capability,Reliability,Reliability,Capability,0,0,0,2.102953,0,0,0,0,0,0,0,1.329268,0,0,0,0,0,0,3.08779,0,0,0,0,0,0,0,0,0,0,0,0,0,0,0,1.797047,0,2.639631,0,0,0,0,0,0,0,0,0,0,0,0,0,0,0,0,0,0,2.353513,0,2.730153,3.303004,0,0,0,0,0,0,0,0,0,0,0,0,0,0,0,0,0,0,0,0,0,0,0,0,0,0,0,0,0,0,0,0,0,0,0,0,0,0,1.468344,0,0
Usability,Capability,Reliability,Reliability,Maintenance,0,1.858165,0.229515,0.332713,0.22675,0,0,0,0.723185,0,0,0.308094,0,0,0,0,0,0,0,0,0,0,0,0.592468,0.558549,0,0,0,1.549763,1.104354,2.661168,1.684206,0,0.670843,0.56863,0,0,0,0,0,0.646458,0,0,0,0,0,0,0,0.296132,0,0,0,0.833116,0,3.604107,0,0,0.684615,0,0,1.596856,0.345553,1.184936,0,0.41173,0,2.207468,0.404087,0,0,0,0,0,0.745947,0.201517,0,0,0,0.365826,0,0,0,0,0,1.016719,1.320064,0,0,0,0,0.310326,0,0.684615,0.832868,0,0,0,0.368203,0,1.96961
Installability,Capability,Reliability,Reliability,Installability,0,1.739054,0,1.152265,0,1.367478,0,0,0,1.059896,0,1.067001,0,0,0,0,0,0,0,0,0,0,0,0,0,0,0,0,0,0,0,0,0,0.827572,0.984651,0,2.292371,1.632182,1.638518,0,0,0,1.017208,0,1.604708,0,0,0,0,0,0,0,0,0,0,0,0,2.991849,0,0,0,0.39891,0,0,1.42592,0,0,0,0,0,0,0,0,0,0,0,1.655938,1.051186,2.533882,0,0,0,1.48866,0,0,0,0,0,0,0,0,0,0,0,1.54086,0,0,1.275174,0,0
Reliability,Reliability,Reliability,Reliability,Reliability,0.547021,0,0.488655,0,0,0,0,0,0,0,0,0.282505,0,0,0,0,0,0,0,0,0,1.119126,0,0,0,0,0,0,0,0,0,0,0,0,0,0.560419,0,0,0,0,0,0,0,0,0,0,0,2.255648,0.63049,0,0,0,0,0,0,0,0,0,0,1.563597,0,0.633927,0,0,0.876607,0,0,0,2.726903,0,0,0,0,0,0.68002,0.755948,0,0,0,0,0,0,0,0.473106,0,0,0,5.586814,0,0,0.416861,0,0,0,0,0,0,0.783934,0,0
Documentation,Documentation,Documentation,Documentation,Documentation,1.514982,2.96092,0,0,0,0,0,0,0,1.804583,2.225158,0,0,0,0,0,0,0,0,0,0,0,0,0,0,0,0,0,0,0,0,0,0,0,0,0,0,0,0,0,0,1.896887,0,0,0,1.98698,0,0,0,0,0,0,0,0,0,0,0,0,0,0,0,0,0,0,0,0,0,0,3.252555,0,0,0,0,2.77514,0,0,0,0,0,0,0,0,0,0,0,0,0,0,0,0,0,0,0,0,2.623474,0,0,0,0,0
Requirements,Documentation,Documentation,Documentation,Documentation,0,0,0,0,0,0,0,0,0,0,0,0,0,0,0,0,0,0,0,0,0,0,0,0,0,0,0,0,0,0,0,0,0,0,0,0,0,0,0,0,0,0,0,0,0,0,0,0,0,0,0,0,0,0,0,0,0,0,0,0,0,0,0,0,0,0,0,0,0,0,0,0,0,7.209679,0,0,0,0,0,0,0,0,0,0,0,0,0,0,0,0,0,0,0,0,0,0,0,0,0,0
Integrity/Security,Reliability,Reliability,Reliability,Reliability,0.319367,0.989301,0.285292,0,0.281856,0.490814,0,0,0,0,0,0.164935,0,0,0,0,1.721744,0,0,2.214817,0.689943,0,0.707708,0,0.694289,0,0,0,0,0,0,0,0,0,0.517736,0.32719,1.341889,1.227824,2.297623,0,0,0,0.578663,0,0,0.418867,0,0,0.368099,0,0,0,0,0,1.930099,1.388536,0,1.507313,0,0,0,0.286353,1.472902,0,0.811168,0,0,0,0,0,0.746664,0,1.304293,0,0.397016,0.441345,1.188695,0.754581,0,0,0,0,0,0.276214,0,2.403829,0,0,0,1.284202,0.243376,1.770823,0,0,0,2.085123,0,0.746451,0,0.707708
Usability,Reliability,Reliability,Reliability,Capability,0,0,0,0,0,0,0,0,0,0,0,0,0,0,0,0,0,0,2.022735,0,0,0,0,0,0,0,0,0,0,0,0,0,0,0,1.177201,1.727391,0,0,0,0,0,0,0,0,1.918512,0,0,0,0,0,0,0,0,0,0,0,1.806051,0,2.163716,0,0,0,0,0,0,1.860733,3.914812,0,0,0,0,0,0,0,0,1.470113,0,0,0,0,0,0,0,0,0,0,0,2.936091,0,0,0,0,0,0,0,0,0,1.524537,0,0
Installability,Installability,Installability,Installability,Installability,0.588791,0,0.525969,1.770388,0.519635,0,0,0,1.045635,0,0,0.304077,0,0,1.682994,0,0,0,0,0,2.016059,0,0,0,0,0,0,0,0,0,0,0,0,0.867945,0.954508,0.603213,0,1.080031,1.718453,0,0,1.168462,1.066833,0,0,0,0,0,0.678634,0,2.643255,0,0,0,0,0,0,0,0,0,0,0.976779,0,0,1.495484,0,0,0,0,0,0,0,0,0,0.731947,1.192009,1.736723,1.102468,0,0,0,0,0,0.509232,0,0,0,0,0,0,0.448693,0,0.989868,0,1.616031,0,2.84708,1.494567,0,0
Reliability,Capability,Maintenance,Reliability,Installability,0,0,0.637923,0,0.63024,0,0,0,0,0,2.435408,0.368801,0,0,0,1.542739,0,3.455462,0,0,0,0,0,0,0,0,0,0,0,0,0,0,0,1.052689,0.498585,0,1.160758,0,2.08423,0,0,0,1.293911,0,0,0,0,0,0.823083,0,0,0,0,0,1.669569,1.64034,1.921569,0,0,0,0,0.507423,0,0,0,0,0,0,0,0,0,0,0,0,0.887744,0,1.328984,1.337132,0,0,0,0,0,0.617624,0,0,0,0,0,0,0.544199,1.705318,0,0,0,2.007993,0,0,0,0
Capability,Reliability,Reliability,Reliability,Capability,0,0,0,0,0,0,0,0,0,0,0,0,0,0,0,0,0,0,0,0,0,0,0,0,0,0,0,0,0,0,0,0,0,0,1.584234,0,1.844132,0,0,0,0,1.420542,0,0,0,0,2.748873,0,0,0,0,0,0,2.728903,0,0,0,0,0,0,0,0,0,0,0,3.145289,0,0,0,2.192917,0,0,0,0,0,0,0,0,0,0,0,0,0,0,0,0,0,0,2.134073,0,0,0,0,0,0,0,2.362704,2.051665,0,0
Capability,Reliability,Usability,Requirements,Usability,0,0,0.641433,0,0.633708,2.207034,0,0,0,0,0,0.958582,0,0,3.006794,0,0,0,0,0,0,0,0,0,0,0,0,0,0,0,0,0,0,1.058482,0,0,1.167145,0,2.095699,0,0,0,1.301031,0,0,1.492649,0,0,0.827612,0,0,1.532093,0,0,0,0,0,0,0,0,0,0.510215,0,0,1.823782,0,0,0,0,0,0,0,0,0,0.563186,0,0,1.344489,0,0,0,0,0,0,0,0,0,0,2.140726,1.443662,0.547193,0,0,0,0,0,0,1.507502,2.749196,0
Installability,Capability,Maintenance,Reliability,Installability,0.294503,0,0.26308,0,0.259912,0.452601,0,1.280468,0.523007,0,0,0.353151,0,0,0,1.272454,0,0,0,0,0,0,0,0.679114,1.014747,0,0,1.040069,2.425174,0.864085,2.182033,0,0,0.821717,0.61685,0.301716,0,0.340835,0.859539,0,0,0,0.53361,2.249803,0.531118,0,0,0,0.33944,1.47961,0,0,0,0,1.779829,0,1.160928,0,0,0,0,0.473321,1.906514,0,0.748013,0,2.27148,0,0,0,0,0,0,0,0.366106,0.406984,0,0.551434,0.419326,0,1.272454,2.317819,0,0.254709,0,0,0,0,0,0.938471,0.224428,0.703275,0,0,0.509986,0,0,0.618293,0,0
Documentation,Documentation,Documentation,Documentation,Documentation,0,0,0,0,0,0,0,0,0,0,0,0,0,0,0,0,0,0,0,0,0,0,0,0,0,0,0,0,0,0,0,0,0,0,0,0,0,0,0,0,0,0,0,0,0,0,0,0,0,0,0,0,0,0,0,0,0,0,0,0,0,0,0,0,0,0,0,0,0,0,0,0,0,7.209679,0,0,0,0,0,0,0,0,0,0,0,0,0,0,0,0,0,0,0,0,0,0,0,0,0,0
Installability,Capability,Installability,Installability,Installability,0,0,0.670712,0.972289,0.662634,0,0,0,0,0,0,0.775514,0,0,0,0,0,0,0,0,0,0,0,0,0,0,0,0,0,1.389905,0,0,0,0.698311,1.355066,0,1.220419,0,1.382593,0,0,0,0.858328,4.437805,0,0,0,0,0.865389,0,0,0,0,0,0,1.088134,0,0,0,0,0,0.673207,0,0,1.203201,0,1.743278,0,0,0,0,0,0,0,0.588893,0,0,0.886998,0,0,0,0,0,0,0,0,0,0,2.23844,0,0.57217,0,0,0,0,0,0,1.076001,0,2.637059
Capability,Installability,Migration,Installability,Usability,0.650851,2.54408,0.581407,1.335854,0.574405,0,0,0,0,0.775266,0,0.336127,0,0,0,0,0,0,0,0,0,0,0,0,0,0,0,0,0,0,0,0,0,0.959428,0,0.666793,0,0,3.364621,0,0,0,1.179279,0,0,0.853626,0,0,0.750163,0,0,0,0,0,0,0,0,0,0,0,0,0.462468,0,0,1.65311,0,0,0,0,0,1.521656,0,3.354109,0,0.809095,0.899435,1.211244,1.21867,0,0,0,0,0,0.562906,0,0,0,0,0,0,0.495986,0,0,0,1.786363,0,0,1.366428,0,0
Capability,Maintenance,Reliability,Installability,Maintenance,0,0,0,0,0,0,0,0,0,0,0,0.753388,0,0,0,0,0,0,0,0,0,0,0,0,0,0,0,0,0,0,0,0,0,0,0,0,3.758267,2.675908,0,0,0,0,0,0,0,0,0,0,0,4.493859,0,0,0,0,0,0,0,0,0,0,0,0,0,0,0,0,0,0,0,0,0,0,0,0,0,0,0,0,0,0,3.151515,0,0,0,0,0,0,0,0,0,0,0,0,0,0,0,0,0,0,0
Usability,Reliability,Capability,Reliability,Capability,0,0,0,0,0,0,0,0,0,1.36893,0,0,0,0,0,0,0,0,2.185185,0,0,0,2.546687,0,0,0,0,0,0,0,0,0,0,0,1.604763,0,0,0,2.11626,0,0,0,0,0,0,0,0,0,0,0,0,0,0,2.764267,0,1.665548,0,1.932091,0,0,0,0,4.200337,0,0,0,0,0,0,0,0,0,0,0,0,0,0,0,0,0,0,0,0,0,0,0,0,0,0,0,0,0,0,0,0,0,0,0,0,0
Requirements,Documentation,Documentation,Documentation,Documentation,0,0,0,0,0,0,0,0,0,2.91966,3.600114,0,0,0,0,0,0,0,0,0,0,0,0,0,0,0,0,0,0,0,0,0,0,0,0,0,0,0,0,0,0,0,0,0,0,3.214762,0,0,0,0,0,0,0,0,0,0,0,0,0,0,0,0,0,0,0,0,0,0,0,0,0,0,0,4.489938,0,0,0,0,0,0,0,0,0,0,0,0,0,0,0,0,0,0,0,0,0,0,0,0,0,0
Usability,Capability,Reliability,Reliability,Usability,0.475449,0,0.42472,0.61569,0.419605,0.730685,0,0,1.338263,0,0,0.389175,0,0,0.857444,0,0,0,0,0,0,0,0,0,0,0,0,0,0,0,0,0,0,1.40173,1.052257,0.487094,0,0,2.626528,0,0,0.595302,0.861467,0,0,0.988345,0,3.026962,0.547997,0.924076,0,0,0,0,0,0,0,0,0,0,0,0.950527,0,0,1.207602,0,0,3.118139,1.617856,0.91898,0,0,0,0,0.591047,0.65704,0,0.890242,0,0,0,0,0,0.411205,0,0,0,0,0,1.911818,0.362319,0,0,0,0.823328,0,0,0.99818,1.567971,0
Capability,Migration,Integrity/Security,Reliability,Migration,0,2.905734,0,0,0,0,0,0,0,0,0,0.38391,0,0,0,0,0,0,0,0,0,0,0,0,0,0,0,0,0,1.376115,0,0,0,0,0,0.761581,1.208311,0,3.842918,0,0,0,0,0,0,0.974973,0,0,0,0,1.592256,0,1.520833,0,0,0,0,0,0,0,0,0.666528,0,0,0,0,0,0,0,0,0,0,3.830913,1.361708,0,0,1.383429,0,0,0,0,0,0,0,0,0,0,0,0,0,0,0,0,0,0,0,0,0,0,0
Requirements,Maintenance,Maintenance,Maintenance,Integrity/Security,0,0,0.639948,0.927693,0.632241,1.744983,1.775005,0,0,0,0,0.369972,0,0,0,0,0,0,3.162797,0,1.547636,0,0,0,0,0,0,0,0,0,0,0,0,1.056031,0.500167,0,0,1.314076,2.090847,0,0,0,1.298019,0,0,0.939576,0,0,0.825696,0,1.936258,0,0,0,0,0,0,1.908889,0,0,0,0.509034,0,0,1.819559,0,0,0,0,0,0,0,0,1.312271,0.561882,0,0,1.341376,0,0,0,0,0,0,0,0,0,0,0,0,0.545926,0,0,0,0,0,0,1.504012,1.872273,0
Reliability,Capability,Maintenance,Reliability,Capability,0.613536,0,0.548074,0,0.541473,0,0,0,0,0,0,0.633713,0,0,0,0,0,0,0,1.342266,0,0,0,0,0,0,0,0,0,1.800145,1.368429,0,0,1.141253,0.678936,0.628564,0,1.648712,1.790674,0,0,0,1.111669,0,0,0,0,0,0.707155,3.082467,0,0,0,0,0,0,0,0,0,0,1.1479,0.550113,0,0,1.558334,1.700909,0,0,0,0,0,0,0,0,0.762708,0.847869,0,1.148802,0,0,0,0,0,0.530634,3.556801,0,0,0,0,0,0.46755,0,0,0,0,0,0,1.288088,0,0
Installability,Installability,Installability,Reliability,Installability,0.848039,1.657429,0.757555,0,0.748432,0,0,0,0,0,0,0.437964,0,0,1.529388,0,0,0,0,0,1.832055,0,0,0,0,0,0,0,0,0,0,0,0,0,1.876869,0.86881,0,0.981457,3.123222,0,0,1.061817,0,0,1.529388,0,0,0,0.97744,0,3.217365,0,0,0,0,0,0,0,0,0,0,0.380187,0,0,1.358992,0,0,0,0,1.639147,0,0,0,0,1.054226,1.171936,0,0,0,0,0,0,0,0.733449,0,0,0,0,0,0,1.292509,0,0,0,0,0,0,1.533565,0,0
Installability,Capability,Maintenance,Reliability,Installability,0.519609,0,0.464169,0,0.458578,0,0,0,0,0,0,0.850645,0,0,0,2.606445,0,0,0,0,2.24507,0,0,0,0,0,0,0,0,0.961889,1.836868,0,0,0,0.362782,0.532337,0.844596,0.601357,0.956829,0,1.307391,0,0.594009,2.433868,0,0,0,0,0.598896,2.610569,0,0,0,0,0,0,1.398181,0,0,0,0.972167,0.738427,0,0,0,0,0,0.817223,0,0,2.42964,0,1.338883,0,0.645944,0.718068,0,0.613851,0.739843,0,0,0,0,0.449398,0,1.684385,0,0,0,0,0.395972,0,0,0,0,0,0,0,0,0
Requirements,Maintenance,Installability,Reliability,Maintenance,0,0,0,3.145191,0,1.607556,0,0,0,1.245975,0,0,0,0,0,0,0,0,0,0,2.259762,0,0,0,0,0,0,0,0,0,0,0,0,0,0,0,1.700247,0,0,0,0,3.041044,0,0,1.886436,0,0,0,0,0,0,0,2.140006,0,0,1.515952,0,0,0,0,0,0,0,0,0,0,0,0,0,3.204507,0,0,0,0,0,0,0,0,0,0,0,0,0,0,0,0,0,0,0,0,0,0,0,0,0,0,0,0,0,0
Capability,Migration,Installability,Reliability,Maintenance,0,0,0,0,0,0,0,0,0,2.305034,2.842244,0,0,0,0,0,0,0,0,0,0,0,0,0,0,0,0,0,0,0,0,0,0,0,0,0,3.14543,0,0,0,0,0,0,0,0,0,0,0,0,0,2.615142,0,0,0,0,2.804487,0,0,0,0,0,0,0,0,0,0,0,0,0,3.740333,0,0,0,0,0,0,0,0,0,0,0,0,0,0,0,0,0,0,0,0,0,0,0,0,0,0,0,0,0,0
Installability,Capability,Maintenance,Reliability,Installability,0.176831,0,0.157963,0.22899,0.156061,0,0.876276,0.768842,0,0,0,0.273969,0.596929,1.075475,0,0.76403,0,0,0.336228,1.285128,0,0,0.391851,0.815532,0.993714,0,0,3.253289,2.15924,0.846175,1.784104,0.448422,2.947832,0.722376,0.504639,0.181162,0,0.409301,0,0,0,0,0.3204,1.873455,0,0,0,0.314034,0.203813,1.652219,0,0.377303,0.72354,0.42533,1.240263,0.71945,0.475822,0.297285,0,0.637808,0,0.30183,0,0,0.283373,0.3093,0,0.440799,0,0,0,0.849976,0,0,0.219824,0.244369,0,0.331102,0,0,0.382015,0.63762,0,0.152937,0.441497,0,0,0,0,0.563494,0.213582,1.460826,0.690275,0,0.306215,0,0,0,0,0.62107
Capability,Reliability,Maintenance,Reliability,Capability,0,0,0,0,0,0,0,0,0,4.000145,3.112009,0,0,0,0,0,0,0,0,0,0,0,0,0,0,0,0,0,0,0,0,0,0,0,0,0,0,0,0,0,0,0,0,0,0,0,0,0,0,0,0,0,0,0,0,4.866893,0,0,0,0,0,0,0,0,0,0,0,0,0,0,0,0,0,0,0,0,0,0,0,0,0,0,0,0,0,0,0,0,0,0,1.614638,0,0,0,0,0,0,0,0,0
Performance,Reliability,Reliability,Reliability,Installability,0.671216,0,0.599599,0.869202,0.592378,1.031546,0,1.459191,1.192013,0,0,0.346645,0,0,0,0,0,0,0,0,0,3.188498,0,0,0,0,0,0,0,0,0,0,0,0.624272,1.088129,0.687657,1.091024,0,2.86991,0,0,0,0,0,0,1.395299,0,0,0.773636,0,0,0,0,0,0,1.541795,2.279082,0,0,0,0,0.300915,0,0,0,0,0,0,0,0,0,0,1.72953,0,0.834412,0.927578,1.249144,0,0,0,0,0,1.122959,0.58052,0,0,0,0,0,0,0.511505,1.60287,0,0,1.162336,0,0,0.606902,1.106794,0
Installability,Capability,Maintenance,Reliability,Maintenance,0,0,0.196487,0.284836,0.194121,0,0,0.478174,0.39062,0,0,0.318901,0,0.913165,0,0,0,0,0,1.350927,0,0,0,0.507212,0.757888,0,0,4.046701,0.905649,0.945438,1.268155,0.557783,3.521129,0.475003,0.531264,0.225344,0,0.40347,1.3455,0,0,0,0.398539,2.060565,0,0.457237,0,0,0.253519,1.478921,0.594502,0,0.899997,0,0,0.637546,0,0.369787,0,0,0,0.385256,0,0,0,0.384732,0,0.345939,0,0,0,0,0,0,0.273435,0,0,0.411852,0,0,0.475181,0,0,0.190235,0.54917,0,0,0,0,0.700919,0.3892,0.525257,0.955886,0,0,0,0,0,0,1.131746
Requirements,Requirements,Maintenance,Requirements,Requirements,0,0,0,0,0,0,0,0,0,1.587836,0,0,0,0,0,0,0,0,0,0,0,0,0,0,0,0,0,0,0,0,0,0,0,0,0,0,0,0,0,0,5.315986,0,0,0,0,0,0,0,0,0,0,0,0,0,0,0,0,0,0,0,2.494021,0,0,0,0,0,0,0,0,0,0,0,0,3.870194,0,0,0,0,0,0,0,0,0,0,0,0,0,0,0,0,0,0,0,0,0,0,0,0,0,0
Installability,Capability,Maintenance,Reliability,Installability,0,0,0,0,0,0,2.63684,0,0,0.633826,0,0.638075,0,0,0,0,1.958163,0,1.603599,0,0,0,0,1.227026,0,0,0,0,0,1.561232,0,0,0,0,0.862618,0,0.864913,0.615823,0,0,0,0,0,0,0,0,0,0,0,0,0,0,0,0,1.244042,0,0,0,1.715368,0,1.577914,0.931994,0,0,0,0,0,0,0,0,0,0,0,0,0,0,0,0,0,0,0,3.83738,0,0,0,1.724903,0,0,0,0,0.941536,0,0,0,0,0,0,0,0,2.358274
Requirements,Maintenance,Documentation,Reliability,Documentation,0,0,0,0,0,0,0,0,0,2.018345,0,0,0,0,0,0,0,0,0,0,0,0,0,0,0,0,0,0,0,0,0,0,0,0,0,0,0,0,1.968631,0,0,1.33857,0,0,0,0,0,1.898567,0,0,0,0,0,0,0,0,0,0,0,0,0,0,0,0,0,0,0,0,0,3.275129,0,0,0,3.10387,0,0,0,0,0,0,0,0,0,0,0,0,0,0,3.187245,0,0,0,2.848668,0,0,0,0,0,0,0
Capability,Capability,Capability,Reliability,Requirements,0,0,0,0,0,0,0,0,0,2.370375,0,0,0,6.167861,0,0,0,0,0,0,0,0,0,0,0,0,0,0,0,0,0,0,0,0,0.494903,0,0,0,0,0,0,0,0,0,0,0.929686,0,0,0,0,0,0,0,0,0,0,0,0,0,0,0,0,0,0,0,0,0,0,0,0,0,0,0,0,0,0,0,0,0,0,0,0,0,0,1.769787,0,0,0,0,0,0.54018,0,0,0,1.945533,0,0,0,0,0
Installability,Capability,Maintenance,Reliability,Installability,0,2.513814,0,0,0,0,0,0,0.92666,0,0,0.170022,0,0,0,0,0,0,0,0,0,0,0,0.759165,0.715702,0,0,0,1.985803,0,1.704956,0,0,1.017149,0.36431,0,0,0,0,0,0.828345,0,0,0,0,0,0,0,0,2.028315,0,0,0,0,0,0.47712,1.117841,0,0,0,0,0.147592,0,0,0,0,3.124395,0,0,0,0,0,0,0,0,0,0,0,0,0,0,0.748976,0,0,0,1.691477,0,0,0,0,0,1.572348,0,0,0,3.702842,0,0,0,0
Reliability,Reliability,Reliability,Reliability,Reliability,0.547751,0,0.489308,0,0.483415,0,0,0,0,0.652458,0,0.565765,0,0,0,0,0,0,0,0,0,2.601999,0,0,0,0,0,0,0,0,0,0,0,0.807447,0,0.561168,0,0,0,0,0,0.685831,0.992472,0,0.987838,0,0,0,0.631332,0,0,0,0,0,0,0,0,0,0,0.987838,0,0.38921,0,0,1.391245,1.518532,0,0,0,0,1.280614,0,0,0,0.680929,0.756958,0,1.025624,0,5.000466,0,0,0,0.473738,0,0,0,1.511786,0,0,0.417418,0,0,0,0.948533,0,0,1.485803,0,0
Reliability,Reliability,Reliability,Reliability,Reliability,0,0,0,0,0,0,0,0,0,0,0,0,0,0,0,0,0,0,0,0,0,4.714707,0,0,0,0,0,0,0,0,0,0,0,0,1.015149,0,0,0,0,0,0,0,0,0,0,0,0,0,0,0,0,0,0,3.497267,0,0,2.468472,0,0,0,0,0,0,0,0,0,0,0,0,0,0,0,0,0,0,0,0,0,0,0,0,0,0,0,0,0,0,0,0,0,1.108022,0,0,0,0,0,3.027959,0,0,0
Requirements,Documentation,Documentation,Maintenance,Documentation,0,0,0,0,0,0,0,0,0,0,0,0,0,0,0,0,0,0,0,0,0,0,0,0,0,0,0,0,0,0,0,0,0,0,0,0,0,0,0,0,0,0,0,0,0,0,0,5.304257,0,0,0,0,0,0,0,0,0,0,0,0,0,1.339021,0,0,0,0,0,2.963811,0,3.642413,0,0,0,0,0,0,0,0,0,0,0,0,0,0,0,0,0,0,0,0,0,0,0,0,0,0,0,0,0,0
Documentation,Maintenance,Documentation,Maintenance,Documentation,1.396105,0,0,0,0,0,0,0,0,2.635763,2.050555,0,0,0,0,0,0,0,0,0,0,0,0,0,0,0,0,0,0,0,0,0,0,0,0,0,0,0,0,0,0,0,0,0,2.517794,0,0,0,0,0,0,0,0,0,0,0,0,0,0,0,0,0,0,0,0,0,0,0,0,0,3.26402,0,0,4.053353,0,0,0,0,0,0,0,0,2.335713,0,0,0,0,0,0,0,0,0,0,0,0,0,0,0,0,0
Requirements,Documentation,Documentation,Documentation,Documentation,0,0,0,0,0,0,0,0,0,2.29252,2.826814,0,0,0,0,0,0,0,0,0,0,0,0,0,0,0,0,0,0,0,0,0,0,0,0,0,0,0,0,0,0,0,0,0,0,0,0,0,0,0,0,0,0,0,0,0,0,0,0,0,0,0,0,0,0,0,0,0,0,0,0,0,0,5.587792,0,0,0,0,2.740351,0,0,0,0,0,0,0,0,0,0,0,0,0,0,0,0,0,0,0,0,0
Requirements,Documentation,Documentation,Documentation,Documentation,0,0,0,0,0,0,0,0,0,3.26188,4.022091,0,0,0,0,0,0,0,0,0,0,0,0,0,0,0,0,0,0,0,0,0,0,0,0,0,0,0,0,0,0,0,0,0,0,0,0,0,0,0,0,0,0,0,0,0,0,0,0,0,0,0,0,0,0,0,0,0,0,0,0,0,0,5.016213,0,0,0,0,0,0,0,0,0,0,0,0,0,0,0,0,0,0,0,0,0,0,0,0,0,0
Requirements,Documentation,Documentation,Documentation,Documentation,0,0,0,0,1.845797,0,0,0,0,3.948533,3.071855,0,0,0,0,0,0,0,0,0,0,0,0,0,0,0,0,0,0,0,0,0,0,0,0,0,0,0,0,0,0,0,0,0,0,0,0,0,0,0,0,0,0,0,0,0,0,0,0,0,0,0,0,0,0,0,0,0,0,0,0,0,0,3.831112,0,0,0,0,2.977898,0,0,0,0,0,0,0,0,0,0,0,0,0,0,0,0,0,0,0,0,0
Requirements,Documentation,Documentation,Documentation,Documentation,0,0,0,2.527424,0,0,3.051085,0,0,1.466798,1.808649,0,0,0,0,0,0,0,0,0,0,0,0,0,0,0,0,0,0,0,0,0,0,0,0,0,0,0,0,0,0,0,0,0,0,2.559798,0,0,0,0,0,0,0,0,0,0,0,0,0,0,0,0,0,0,0,0,0,0,0,0,0,0,0,4.511368,0,0,0,0,1.753328,0,0,0,0,0,0,0,0,0,0,0,0.938401,0,0,0,0,0,0,0,0,0
Requirements,Capability,Requirements,Documentation,Documentation,0,0,0,0,0,0,0,0,0,3.958447,0,0,0,0,0,0,0,0,0,0,0,0,0,0,0,0,0,0,0,0,0,0,0,0,0,0,0,0,0,0,0,4.160921,0,0,0,4.358544,0,0,0,0,0,0,0,0,0,0,0,0,0,0,0,0,0,0,0,0,0,0,0,0,0,0,0,0,0,0,0,0,0,0,0,0,0,0,0,0,0,0,0,0,0,0,0,0,0,0,0,0,0,0
Capability,Capability,Reliability,Reliability,Capability,0,0,0,0,0,2.084447,0,0,0,0,0,1.400931,0,0,0,0,0,0,0,0,0,0,3.00558,0,0,0,0,0,0,0,0,0,0,0,1.500904,0,2.204634,0,0,0,0,1.698238,0,0,0,0,0,2.408703,0,0,0,0,0,0,0,0,0,0,0,0,0,0.963751,0,0,0,0,0,3.381015,2.911935,0,0,0,0,0,0,0,0,0,0,0,0,0,0,0,0,0,0,0,0,0,0,0,0,0,0,0,0,0,0,0
Capability,Installability,Reliability,Reliability,Usability,0.495628,0,0.442746,0.641822,0.693285,0,1.228032,0,0,0,0,0.718581,0,0,1.787673,0,0,0,0,0,0,0,1.098297,0,0,0,0,0,0,0.917496,0,0,0,0.92193,0.346039,0.507768,0,0.573603,2.562185,0,0,0,1.133188,0,0,0.650043,0,0,0.571255,0,0.669797,0,1.607126,0,0,0,0,0,0,0,0,0.515925,0,0,0,0.866917,0,0,0,0,0,1.626205,2.02414,0,0.616133,0.864282,0.922372,1.17104,1.638578,0,0,0,1.658393,0.428658,0,0,0,0,1.864556,0,0.377697,0,0,0,1.36033,0,2.396592,1.258085,0.81726,0
Installability,Installability,Installability,Reliability,Installability,0.566622,0,0.506165,0,0.500069,0,0,0,0,0,0,0.463804,0,0,0,0,0,0,0,0,0,0,0,0,0,0,0,0,0,0,0,0,0,0.835264,1.022626,0,0.921012,0,0,0,0,0.709459,0.647753,0,0,0,0,1.006264,0.653082,0,1.979406,1.916216,0,0,0,0,0,0,0,0,0,0.589825,0,0,0.908018,0,0,1.412459,0,0,0,0,0,0,0.704387,0.49404,0,0.66939,0,5.617763,0,0,0,0.490058,0,0,0,0,0,0,0.431798,0,0,0,0,0,1.180002,0.812024,0,0
Requirements,Requirements,Installability,Requirements,Installability,0,0,0,0,0,0,0,0,0,5.467332,0,2.370437,0,0,0,0,0,0,0,0,0,0,0,0,0,0,0,0,0,0,0,0,0,0,0,0,0,0,0,0,0,0,0,0,0,0,0,0,0,0,0,0,0,0,0,0,0,0,0,0,0,2.057726,0,0,0,0,0,0,0,0,0,0,0,0,0,0,0,0,0,0,0,0,0,0,0,0,0,0,0,0,3.497791,0,0,0,0,0,0,0,0,0
Requirements,Documentation,Documentation,Documentation,Documentation,0,0,0,0,0,0,0,0,0,0,2.11938,0,0,0,0,0,0,0,0,0,0,0,0,0,0,0,0,0,0,0,0,0,0,0,0,0,0,0,0,0,0,0,0,0,0,0,0,0,0,0,0,0,0,0,0,0,0,0,0,0,0,0,0,0,0,0,0,0,0,4.420554,0,0,0,5.286435,0,0,0,0,0,0,0,0,0,0,0,0,0,0,0,0,0,0,0,0,0,0,0,0,0,0
Requirements,Requirements,Requirements,Integrity/Security,Integrity/Security,0,0,0,0,0,0,0,0,0,0,4.517005,0,0,0,0,0,0,0,0,0,0,0,0,0,0,0,0,0,0,0,0,0,0,2.860282,0,0,0,0,0,0,0,0,0,0,0,0,0,0,0,0,0,0,0,0,0,0,0,0,0,0,0,0,0,0,0,0,0,4.83683,0,0,0,0,0,0,0,0,0,0,0,0,0,0,0,0,0,0,0,0,0,0,0,0,0,0,0,0,0,0,0,0
Installability,Capability,Maintenance,Reliability,Installability,0,0,0,0,0,0,0,1.37845,0,0,0,0.203227,0,0,0,0,0.325455,0,0,0.306662,0,0,0.310617,0,0,3.643511,0,0,0,0.259483,1.451849,0,0,0,0.227237,0,0,0,0,4.216292,0,0,0,0,0.252792,0,0,0,0,0,0,0,0,0,0.76093,0,0,0,0.80038,0,0.415665,0.0996,0,0,0,0,0,0,0,1.451542,1.707214,0,0,0,0,0,0,0,0,0.495033,0.302819,0.505435,0,0,0.34997,2.055445,0,0,0,0,0.106819,0.530537,1.262534,0,0.242734,1.757653,0,0,0,0
Installability,Capability,Maintenance,Reliability,Installability,0,0,0,0,0,0,0,0,0,0.32006,0,0.21994,0,0,0,0,0,0,0,0.587843,0,0,0,3.422436,0,0,0,0,0,0.497406,2.148469,1.761352,0,0,0.435593,0,0.436752,0.31097,0,0,0,0,0,0,0,0,0,0,0,1.34996,0,0,0,0,2.252071,0,0,0,0,0,0.796793,0.686677,3.3827,0,0,0.469985,0,0,0,0,0,0,0,0,0,0,0,0,0,0,0,0,0,0,0,0,0,0.7416,0.505419,0,0,0,1.048883,0,0,0.755536,2.977975,0.564115,0,0
Usability,Reliability,Maintenance,Reliability,Reliability,0,0,0,0,0,1.415154,0,0,0,1.096849,0,0,0,0,0,0,0,0,0,0,1.989299,0,0,0,0,0,0,0,0,0,0,0,0,0,0,0,0,0,0,0,0,1.152952,0,0,0,1.207712,0,0,0,0,0,0,0,0,0,1.334513,0,0,0,4.292731,0,0,0,0,0,0,0,0,0,0,0,0,0,0,0,0,0,0,1.311112,3.251997,0,0,1.540561,0,0,0,0,2.541466,0,0,0,0,0,0,0,0,0,0.832595,0,0
Performance,Performance,Maintenance,Reliability,Performance,0,0,0,1.902974,0,0,0,0,0,0,0,0,0,0,0,0,0,0,0,0,0,0,0,0,0,0,0,0,0,0,0,0,0,0,0,0,0,0,2.706024,0,0,0,0,0,0,1.927349,0,0,0,0,0,0,0,0,0,0,0,0,0,0,0,1.044179,0,0,0,0,0,3.66317,0,0,0,0,0,0,0,0,2.734795,0,0,0,0,0,0,0,0,0,0,0,0,0,0,0,3.915698,0,0,0,0,0,0,0
Capability,Reliability,Reliability,Reliability,Capability,1.02299,0,0.91384,0,0.902834,0,0,0,0,0,0,0.837361,0,0,0,0,0,0,0,0,0,0,0,0,0,0,0,0,0,0,0,0,0,1.508003,1.846269,1.048047,0,1.183933,0,0,0,2.030133,1.853559,0,0,0,0,0,1.179087,0,0,0,0,0,0,0,0,0,3.297831,0,0,0.726896,0,0,0,0,0,0,2.196285,0,0,0,0,0,1.271715,1.413708,0,1.915473,0,0,0,0,0,0.884761,0,0,0,0,1.924247,0,0.779578,0,0,0,0,0,0,0,1.686847,0
Usability,Migration,Capability,Usability,Requirements,0,0,0,0,0,0,0,0,0,1.107634,2.731558,0,0,0,0,0,0,0,0,0,0,0,0,0,0,0,0,0,0,0,0,0,0,0,0,0,0,0,0,0,0,0,0,0,0,1.219588,0,1.651375,0,1.807303,2.513301,0,0,0,0,0,0,0,0,0,0,0,0,0,0,0,2.15902,1.462483,3.164195,1.797336,0,0,0,0,0,0,0,0,3.074244,0,0,0,0,0,0,0,0,0,0,0,0,0,0,0,0,0,0,0,0,0
Installability,Installability,Installability,Installability,Installability,0.861306,0,0.485442,0,0.479595,0,0,0,0,0,0,0.651643,0,0,0,0,0,0,0,0,0,0,0,0,0,0,0,0,0,0,0,1.378059,0,0.505417,1.065136,0.556734,1.766609,0,1.586042,0,0,0,0.621233,0,0.980033,0.712729,0,0,0.626344,0,1.705197,3.675529,0,0,0,0,0,1.448015,0,0,0,0.243624,1.253118,0,0.870843,0,0,0,0,1.050366,2.540992,1.783026,1.400245,0,0.675549,0.750977,1.01132,0.641984,0,0,0,0,0,0.469995,0,0,0,0,0,0,0.41412,0,0,0,0,0,0,0.982709,0,1.20421
Reliability,Usability,Reliability,Reliability,Capability,0,0,0,0,0,2.374399,0,0,0,0,0,0.797902,0,0,0,0,0,0,0,0,0,0,0,0,0,0,0,0,0,0,0,0,0,0,0,0,2.511305,0,0,0,0,0,0,0,0,2.026345,0,2.74376,0,0,0,0,0,0,0,0,2.622979,0,0,0,0,0.692642,0,0,0,0,0,2.429914,0,0,0,0,0,2.83012,0,0,0,0,0,0,0,0,0,0,0,0,0,0,0,0,0,0,0,0,0,0,0,0,2.547602,0
Requirements,Maintenance,Maintenance,Maintenance,Capability,0,0,0,0,0,0,0,0,0,0,0,1.039823,0,0,0,0,0,0,0,0,0,0,0,0,0,0,0,0,0,0,0,0,0,0,0,0,0,0,0,0,0,1.260494,0,0,2.877585,1.320362,0,0,0,0,0,0,0,0,0,0,0,0,4.095198,0,2.985312,0,0,0,0,0,0,0,0,0,0,0,0,3.688199,0,0,0,0,0,0,0,0,0,0,0,0,0,0,0,0,0,0,0,0,0,0,0,0,0,0
Requirements,Documentation,Documentation,Maintenance,Documentation,0,1.601103,0,0,0,1.259001,0,0,0,1.546637,2.406486,0,0,0,0,0,0,0,0,0,0,0,0,0,0,3.590463,0,0,0,0,0,0,0,0,0,0,0,0.948103,0,0,0,0,0,0,0,0,1.984882,1.454851,0,0,0,0,0,0,0,0,0,0,0,0,0,0,0,0,0,0,0,1.288438,1.758803,0,0,0,0,3.879106,0,0,0,0,0,0,0,0,0,0,0,0,0,0,0,0,0,0,0,0,0,0,0,0,0,0
Requirements,Documentation,Documentation,Maintenance,Documentation,0,0,0,2.504025,1.706542,4.710051,0,0,0,0,2.8401,0,0,0,0,0,0,0,0,0,0,0,0,0,0,0,0,0,0,0,0,0,0,0,0,0,0,0,0,0,0,0,0,0,0,0,0,0,0,0,0,0,0,0,0,0,0,0,0,0,0,0,0,0,0,0,0,0,0,0,0,0,0,3.542075,0,0,0,0,0,0,0,0,0,0,0,0,0,0,0,0,0,0,0,0,0,0,0,0,0,0
Requirements,Documentation,Documentation,Maintenance,Documentation,0,0,0,0,0,0,0,0,0,1.456184,1.795562,0,0,0,0,0,0,0,0,0,0,0,0,0,0,0,0,0,0,0,0,0,0,0,0,0,0,0,0,0,0,0,0,0,0,0,0,0,0,0,0,0,0,0,0,0,0,0,0,0,0,0,0,0,0,0,0,0,6.094147,0,0,0,0,2.239362,0,0,0,0,0,0,0,0,0,0,0,0,0,0,0,0,0,0,0,0,2.116977,0,0,0,0,0
Requirements,Documentation,Documentation,Maintenance,Documentation,0,0,0,0,0,0,0,0,0,1.458144,2.849728,0,0,0,0,0,0,0,0,0,0,0,0,0,0,0,0,0,0,0,0,0,0,0,0,0,0,0,0,0,0,0,0,0,0,0,0,0,0,0,0,0,0,0,0,0,0,0,0,0,0,0,0,0,0,0,0,0,6.102349,0,0,0,0,0,0,0,0,0,0,0,0,0,0,0,0,0,0,0,0,0,0,0,0,0,2.119826,0,0,0,0,0
Requirements,Documentation,Documentation,Documentation,Documentation,0,0,0,1.496113,0,0,0,0,0,1.376181,2.689543,0,0,0,0,0,0,0,0,0,0,0,0,0,0,0,0,0,0,0,0,0,0,0,0,0,0,0,0,0,0,0,0,0,0,1.515277,0,0,0,0,0,0,0,0,0,0,0,0,0,0,0,0,0,0,0,0,0,0,0,0,0,0,0,4.913968,0,0,0,0,0,0,0,0,0,0,0,0,0,3.188696,0,0,0,0,0,0,2.000669,0,0,0,0,0
Requirements,Documentation,Documentation,Maintenance,Documentation,0,0,0,0,0,0,0,0,0,1.136408,2.220942,0,0,0,0,0,0,0,0,0,0,0,0,0,0,0,0,0,0,0,0,0,0,0,0,0,0,0,0,0,0,0,0,0,0,0,0,0,0,0,0,0,0,0,0,0,0,0,0,0,0,0,0,0,0,0,0,0,4.75588,0,0,0,0,4.517484,0,0,0,0,0,0,0,0,0,0,0,0,0,0,0,0,0,0,0,0,1.652092,0,0,0,0,0
Capability,Maintenance,Maintenance,Reliability,Installability,0.312507,0,0.279164,0,0.275801,0,0,0,0.554982,0,0,0.2558,0,2.298006,0,1.070044,0,1.908128,0,0.683689,0,0,0,1.142174,1.076784,0,0,0,3.318323,0,1.956767,0,0,0.965521,0.506615,0.320162,0,0.723345,0.912087,0,0.786301,0.620173,0.357253,0,0,0,0,0,0.360192,1.705145,1.185618,0.666795,0,0,0,1.27146,0,0.525383,0,0,0,0.222055,0.720632,0,0,0,0,0,0,0,0,0.646934,0,0,0.388488,0.431865,0,0.369186,0,1.103654,0,0,0,0.27028,0,0,1.74925,0,0,0.995845,0.238148,0.74627,0,1.013035,0.857725,0,0,0,0,1.944111
Installability,Migration,Migration,Installability,Migration,0,0,0,0,0,0,0,0,1.59445,0,0,0.734909,0,0,0,0,0,0,0,0,0,0,0,0,0,0,2.477988,0,0,0,0,0,0,0,0,0.919817,1.459366,1.039077,2.620404,0,0,1.124155,0,0,0,0,0,0,0,0,1.213331,0,0,0,0,0,0,0,1.826123,0,0,0,0,0,0,0,0,0,0,0,2.09907,1.858628,2.313437,0,0,1.240739,0,0,0,0,0,0,0,0,0,0,0,0,2.676705,0,0,0,0,0,0,0,0,1.286671,1.480459,0
Capability,Usability,Requirements,Requirements,Requirements,0,3.255008,0,1.360731,0,0,0,0,0,0,0,0.54267,0,0,1.89503,0,0,0,0,0,0,0,0,0,0,0,2.900153,0,0,1.945189,0,0,0,0,0,1.076523,0,1.2161,1.934956,0,0,0,0,0,0,1.37816,0,0,0,0,0,0,0,0,0,0,0,0,0,0,0,0,0,0,0,0,0,0,0,0,2.456681,0,0,0,0,1.452119,0,0,0,0,0,0,0,0,0,0,0,0,1.976529,0,0,0,1.766565,0,0,0,0,0,0,0
Requirements,Documentation,Documentation,Documentation,Documentation,0,0,0,0,0,0,0,0,0,0,3.167648,0,0,0,0,0,0,0,0,0,0,0,0,0,0,0,0,0,0,0,0,0,0,0,0,0,0,0,0,0,0,1.350167,0,0,0,0,2.612693,1.915015,0,0,0,0,0,0,0,0,0,0,0,0,0,0,0,0,0,0,0,1.695966,3.669355,0,0,0,0,3.130761,0,0,0,0,0,0,0,0,0,0,0,0,0,0,0,0,0,0,0,0,1.867337,0,0,0,0,0
Capability,Capability,Reliability,Reliability,Capability,0,0,0,0,0,0,0,0,0,0,0,0.523498,0,0,0,0,0,0,0,0,0,0,0,0,0,0,0,0,0,0,0,0,0,0.942767,1.415442,0,0,0,0,0,0,0,0,0,0,0,0,2.853189,0,0,0,0,0,0,0,0,0,0,0,0,0,0.908876,0,0,0,0,0,2.526827,5.053111,0,0,0,0,0,0.795046,0,0,0,0,0,0,0,0,0,0,0,0,0,0,0,0,0,2.701019,0,0,0,0,0,0,0
Reliability,Reliability,Reliability,Reliability,Reliability,0,0,0,0,0,0,0,0,0,2.315371,2.854991,0,0,0,0,0,0,0,0,0,0,2.509039,0,0,0,0,0,0,0,0,0,0,0,0,1.357127,0,0,0,0,0,0,1.535558,0,0,3.505528,0,0,0,0,0,1.657371,0,0,0,0,1.777369,0,2.061807,0,0,0,0,0,0,0,2.145132,0,0,0,0,0,0,0,0,0.961903,0,0,0,0,0,0,0,0,0,0,0,0,0,0,0,0,0,0,0,0,0,0,0,0,0
Requirements,Capability,Requirements,Requirements,Maintenance,0,4.634923,0,0,0,0,0,0,0,1.782271,0,0,0,0,0,0,0,0,0,0,3.232415,0,0,0,0,0,0,0,0,0,0,0,0,0,0,0,0,0,0,0,0,0,0,0,0,0,0,0,0,0,0,0,0,0,0,0,0,0,0,0,0,1.063175,0,0,0,0,0,0,0,0,0,0,0,0,0,0,0,0,0,0,0,0,3.967572,0,0,0,0,0,0,0,0,0,0,0,0,0,0,0,0,0
Requirements,Documentation,Documentation,Reliability,Documentation,0,2.238191,0,0,0,1.759966,0,0,0,3.829522,4.34796,0,0,0,0,0,0,0,0,0,0,0,0,0,0,0,0,0,0,0,0,0,0,0,0,0,0,0,0,0,0,0,0,0,0,0,0,2.033746,0,0,0,0,0,0,0,0,0,0,0,0,0,0.513404,0,0,0,0,0,1.801115,0,0,0,0,0,0,0,0,0,0,1.630573,0,0,0,0,0,0,0,0,0,0,0,0,0,0,0,0,0,0,0,0,0
Requirements,Migration,Requirements,Requirements,Requirements,0,0,0,0,0,0,0,0,0,0,0,0,0,0,0,0,0,0,0,0,0,0,0,0,0,0,0,0,0,0,0,0,0,2.75285,0,0,0,0,0,0,0,3.705996,0,0,0,0,0,0,0,0,0,0,0,0,0,0,0,0,0,0,5.537769,0,0,0,0,0,0,0,0,0,0,0,0,0,0,0,0,0,0,0,0,0,0,0,0,0,0,0,0,0,0,0,0,0,0,0,0,0,0,0
Usability,Usability,Capability,Usability,Requirements,0,2.88897,0,0,0,0,0,0,1.656241,1.110898,0,0,0,0,0,0,2.165381,0,1.773297,0,0,0,2.066658,0,0,0,0,0,0,0,0,0,0,0,1.302279,0,0,0,0,0,0,0,0,0,0,1.223181,0,0,0,0,0,0,0,2.243226,0,2.142245,0,1.567908,0,0,0,0,3.40861,0,0,0,0,0,0,0,0,0,0,0,0,0.813156,0,0,0,0,0,0,0,0,0,0,0,0,0,0,0,0,0,0,0,0,0,0,0,0
Reliability,Capability,Reliability,Reliability,Capability,0,0,0,0,0,0,0,0,0,6.560428,0,0,0,0,0,0,0,0,0,0,0,0,0,0,0,0,0,0,0,0,0,0,0,0,0,0,0,0,0,0,0,0,0,0,2.990025,0,0,0,0,0,0,0,0,0,0,0,0,0,0,0,0,0,0,0,0,0,0,0,0,0,0,0,0,0,0,0,0,0,0,0,0,0,0,0,0,0,0,0,0,0,0,0,0,0,0,0,0,0,0,0
Usability,Installability,Maintenance,Reliability,Capability,0,0,0,0,0,1.365563,0,0,0,0,0,0,0,0,0,0,0,0,0,0,0,0,0,0,0,0,0,0,0,0,0,0,0,0,0,0,0,0,2.593353,0,0,0,0,0,0,0,0,4.429977,0,0,1.903232,0,0,3.387447,0,0,0,0,0,0,0,0.924945,0,0,0,0,0,2.794982,0,0,0,0,0,0,0,0,0,0,0,0,0,0,0,0,0,0,0,0,0,0,0,0,0,0,0,0,0,0,0,0
Usability,Capability,Documentation,Requirements,Capability,0,0,0,1.813088,0,0,0,0,0,4.681955,0,0,0,0,0,0,0,0,0,0,0,0,0,0,3.043759,0,0,0,0,0,0,0,0,0,0,0,0,0,0,0,0,0,0,0,2.525008,0,0,0,0,0,0,0,0,0,0,0,0,0,0,0,0,0,0,0,0,0,0,0,0,0,0,0,0,2.564708,0,0,0,0,0,0,0,0,0,0,0,0,0,0,0,0,2.133921,0,0,0,0,0,0,0,0,0
Requirements,Requirements,Documentation,Maintenance,Documentation,0,0,0,0,0,0,0,0,0,0,0,0,0,0,0,0,0,0,0,0,0,0,0,0,0,0,0,0,0,0,0,0,0,0,0,0,0,0,2.547185,0,0,0,0,0,0,0,0,0,0,4.261143,0,0,0,0,0,0,0,0,0,0,0,0,0,0,0,0,0,0,0,0,0,0,0,2.533848,0,0,0,0,4.573139,0,0,0,0,0,0,0,0,0,0,0,0,0,0,0,0,0,0,0,0,0
Requirements,Usability,Requirements,Usability,Documentation,0,0,0,0,0,0,0,0,0,0,0,0,0,0,0,0,0,0,0,0,0,0,0,0,0,0,0,0,0,0,0,0,0,0,0,0,0,0,0,0,0,0,0,0,0,0,0,0,0,0,0,0,5.917595,0,0,0,0,0,0,0,0,0,0,0,0,0,0,0,0,0,0,0,0,0,0,0,0,0,4.118439,0,0,0,0,0,0,0,0,0,0,0,0,0,0,0,0,0,0,0,0,0
Usability,Usability,Reliability,Usability,Usability,0,0,0,0,0,0,0,0,0,0,0,0,0,0,0,0,0,0,0,0,0,0,0,0,0,0,0,0,4.824476,0,0,0,0,0,0,0,0,0,0,0,0,0,0,0,0,0,0,0,0,0,0,0,3.799446,0,0,0,0,0,3.777315,0,0,0,0,0,0,0,0,0,0,0,0,0,0,0,0,0,0,0,0,0,0,0,0,0,0,0,0,0,0,0,0,0,0,0,0,0,0,0,0,0
Capability,Capability,Reliability,Reliability,Maintenance,0,0,0,0,0,0,0,0,0,1.587533,0,0,0,0,0,0,0,0,0,0,0,0,0,0,0,0,0,0,0,0,0,0,0,0,2.405343,0,0,0,0,0,3.353375,1.668735,0,0,2.403564,0,0,2.366858,0,0,0,0,0,0,0,0,0,0,0,0,0,0.597496,0,0,0,0,0,2.096125,2.861348,0,0,0,0,0,0,0,0,0,0,0,0,0,0,0,0,0,0,0,0,0,0,0,0,0,2.30793,0,0,0,0,0
Installability,Capability,Maintenance,Reliability,Installability,0,0,0,0,0,0,0,1.560415,0,0,0,0.293766,0,0,0,1.550648,0,0,0,0.785161,0,0,0,1.921598,0.780207,0,0,0,0,0,2.069171,0,0,0.529043,0.751711,0,0.583354,0,0,2.676645,0,0,0,0,0,0,0,0,0,1.95822,0,0,0,0,3.008014,0,0,0,0,0,2.014399,0,0,0,0,0,0,0,0,0,0,0,0,0,0,0,0,0,0,0,0,0,0,0,0.896047,1.163388,0,0,0,0,0,3.17139,0,0,0,0,0,0,0.591786,0
Documentation,Documentation,Documentation,Maintenance,Documentation,0,0,0,0,0,0,0,0,0,0,4.510084,0,0,0,0,0,0,0,0,0,0,0,0,0,0,0,0,0,0,0,0,0,0,0,0,0,0,0,0,0,0,0,0,0,0,0,0,0,0,0,0,0,0,0,0,0,0,0,0,0,0,0,0,0,0,0,0,0,0,0,0,0,0,5.624821,0,0,0,0,0,0,0,0,0,0,0,0,0,0,0,0,0,0,0,0,0,0,0,0,0,0
Documentation,Documentation,Documentation,Documentation,Documentation,0,0,0,0,0,0,0,0,0,0,0,0,0,0,0,0,0,0,0,0,0,0,0,0,0,0,0,0,0,0,0,0,0,0,0,0,0,0,0,0,0,0,0,0,0,0,0,0,0,0,0,0,0,0,0,0,0,0,0,0,0,0,0,0,0,0,0,0,0,0,0,0,0,7.209679,0,0,0,0,0,0,0,0,0,0,0,0,0,0,0,0,0,0,0,0,0,0,0,0,0,0
Requirements,Maintenance,Maintenance,Maintenance,Documentation,0,0,0,0,0,0,0,0,0,0,5.425621,0,0,0,0,0,0,0,0,0,0,0,0,0,0,0,0,0,0,0,0,0,0,0,0,0,0,0,0,0,0,0,0,0,3.330951,0,0,0,0,0,0,0,0,0,0,0,0,0,0,0,0,0,0,0,0,0,0,0,0,0,0,0,0,3.383323,0,0,0,0,0,0,0,0,0,0,0,0,0,0,0,0,0,0,0,0,0,0,0,0,0,0
Reliability,Reliability,Maintenance,Reliability,Reliability,0,0,0,0,0,0,1.488271,0,0.533356,0.567005,0,0.681263,0,0,0,0,1.394627,2.906466,0,2.791091,0,1.228863,0,0,0,0,0,0,0,0,0,0,0,0,0,0,0.488169,0,0,0,0,0,0.343332,0,0.541628,0.393899,0,0,0,0,0.405869,0,0.614432,0,2.225781,0,0.509878,0,0,0,0,0.721351,0,0,0,0,0,0,0,0.920068,0,0.621726,0,0,0.235558,0,1.297769,0,0.427623,0,0,2.601402,0.502458,0,0,0,0,0,0,0,0,2.013408,0,0,0,0,0,0,2.175187,1.720349
Usability,Requirements,Requirements,Requirements,Requirements,0,0,0,0,0,0,0,0,0,0,0,0,0,0,0,0,0,0,0,0,0,0,0,0,0,0,0,0,0,0,0,0,0,0,0,0,0,0,0,0,0,0,0,0,0,0,0,0,0,0,0,0,0,0,0,0,0,3.606781,0,0,0,0,6.242643,0,0,0,0,0,0,0,0,0,0,0,0,0,0,0,0,0,0,0,0,0,0,0,0,0,0,0,0,0,0,0,0,0,0,0,0,0
Capability,Capability,Maintenance,Reliability,Capability,0,0,0,0,0,0,0,0,0,3.022582,2.883619,0,0,0,0,0,5.292158,0,0,0,2.12069,0,0,0,0,0,0,0,0,0,0,0,0,0,0,0,0,0,0,0,0,0,0,0,0,0,0,0,0,0,0,0,0,0,0,1.422656,0,0,0,0,0,0,0,0,0,0,0,0,0,0,0,0,0,0,0,0,0,0,0,0,0,0,0,0,0,0,0,0,0,0,0,0,0,0,0,0,0,0,0,0
Integrity/Security,Integrity/Security,Integrity/Security,Integrity/Security,Integrity/Security,1.404892,0,0.791813,0,0,1.362229,0,0,0,0,0,0.457769,0,0,0,0,0,0,0,0,0,0,0,0,0,0,0,0,0,0,0,0,0,1.306636,0,0.908099,0,0,3.264459,0,0,1.109834,1.60605,0,0,0,0,0,1.021641,0,0,0,0,0,0,0,2.385121,0,0,1.59855,0,0.629832,0,0,0,0,0,0,0,0,0,0,0,0,1.1019,1.224933,0,1.659696,2.000347,0,0,0,0,0.766617,0,0,0,0,0,2.824593,0.675479,0,0,0,0,0,0,0,1.461599,0
Reliability,Reliability,Reliability,Reliability,Reliability,0,0,0.57823,0,0.571266,0.994783,0,0,0,0.77103,0,0.334291,0,0,0,0,0,0,1.230775,1.416121,0,2.098921,0,0,0,0,0,0,0,0,0,0,0,0.954185,0.716292,0,0,0,1.889201,0,0,1.284562,1.172835,0,1.167358,0,0,1.149531,0.746064,0,0,0,0,3.113868,0,1.486847,0,0,0,0,0,0.673802,2.36578,0,1.644077,0,0,1.018042,0,0,0,0,0,0,0.507693,0.89452,0,1.212011,0,0,1.398379,1.472609,0,0,0,0,0,0,0,0,0.493276,0,0,0,0,0,0,1.358962,0,0
Capability,Documentation,Reliability,Reliability,Capability,0,0,0,0,0,0,0,0,0,1.573808,0,0,0,0,0,0,0,0,0,0,0,0,0,0,0,0,0,0,0,0,0,0,0,0,2.141906,0,0,0,0,0,0,2.622016,0,0,0,1.732879,0,3.718947,0,0,0,0,0,0,0,0,0,0,0,0,0,1.18466,0,0,0,0,0,0,2.836609,2.553786,0,0,0,0,0,0,0,0,0,0,0,0,0,0,0,0,0,0,0,0,0,0,0,0,2.287976,0,0,0,0,0
Requirements,Capability,Requirements,Integrity/Security,Integrity/Security,0,0,0,0,0,0,0,0,0,0,0,0,0,0,0,0,0,0,0,0,0,0,0,0,0,0,0,0,0,0,0,0,0,0,0,0,0,0,0,0,0,5.188884,0,0,0,0,0,0,0,0,0,0,0,0,0,0,0,0,0,0,0,0,0,0,0,0,0,0,0,0,0,0,0,0,0,0,0,0,0,0,0,0,0,0,0,0,0,0,0,0,5.005492,0,0,0,0,0,0,0,0,0
Capability,Usability,Capability,Usability,Capability,0,0,0,0,0,0,0,0,2.029852,0,0,0.372434,0,0,0,0,0,0,0,0,0,0,0,0,0,0,0,0,0,0,0,0,0,1.063059,0.798022,0,0,0,0,0,0,0,1.306657,0,0,0,0,0,0,0,0,0,0,0,0,0,0,0,0,0,0,0.646604,0,0,0,1.999251,0,0,0,0,0,0,0,0,0,0,0,1.350304,1.627452,5.093655,0,0,1.206503,0,0,0,0,0,0,0,0,0,0,0,0,0,2.380319,1.514021,0,0
Documentation,Documentation,Documentation,Documentation,Documentation,0,0,0,0,0,0,0,0,0,0,4.510084,0,0,0,0,0,0,0,0,0,0,0,0,0,0,0,0,0,0,0,0,0,0,0,0,0,0,0,0,0,0,0,0,0,0,0,0,0,0,0,0,0,0,0,0,0,0,0,0,0,0,0,0,0,0,0,0,0,0,0,0,0,0,5.624821,0,0,0,0,0,0,0,0,0,0,0,0,0,0,0,0,0,0,0,0,0,0,0,0,0,0
Documentation,Documentation,Documentation,Documentation,Documentation,0,0,0,0,0,0,0,0,0,0,4.510084,0,0,0,0,0,0,0,0,0,0,0,0,0,0,0,0,0,0,0,0,0,0,0,0,0,0,0,0,0,0,0,0,0,0,0,0,0,0,0,0,0,0,0,0,0,0,0,0,0,0,0,0,0,0,0,0,0,0,0,0,0,0,5.624821,0,0,0,0,0,0,0,0,0,0,0,0,0,0,0,0,0,0,0,0,0,0,0,0,0,0
Documentation,Documentation,Documentation,Documentation,Documentation,0,0,0,0,0,0,0,0,0,0,4.510084,0,0,0,0,0,0,0,0,0,0,0,0,0,0,0,0,0,0,0,0,0,0,0,0,0,0,0,0,0,0,0,0,0,0,0,0,0,0,0,0,0,0,0,0,0,0,0,0,0,0,0,0,0,0,0,0,0,0,0,0,0,0,5.624821,0,0,0,0,0,0,0,0,0,0,0,0,0,0,0,0,0,0,0,0,0,0,0,0,0,0
Documentation,Documentation,Documentation,Documentation,Documentation,0,0,0,0,0,0,0,0,0,0,4.510084,0,0,0,0,0,0,0,0,0,0,0,0,0,0,0,0,0,0,0,0,0,0,0,0,0,0,0,0,0,0,0,0,0,0,0,0,0,0,0,0,0,0,0,0,0,0,0,0,0,0,0,0,0,0,0,0,0,0,0,0,0,0,5.624821,0,0,0,0,0,0,0,0,0,0,0,0,0,0,0,0,0,0,0,0,0,0,0,0,0,0
Documentation,Documentation,Documentation,Documentation,Documentation,0,0,0,0,0,0,0,0,0,0,4.510084,0,0,0,0,0,0,0,0,0,0,0,0,0,0,0,0,0,0,0,0,0,0,0,0,0,0,0,0,0,0,0,0,0,0,0,0,0,0,0,0,0,0,0,0,0,0,0,0,0,0,0,0,0,0,0,0,0,0,0,0,0,0,5.624821,0,0,0,0,0,0,0,0,0,0,0,0,0,0,0,0,0,0,0,0,0,0,0,0,0,0
Usability,Reliability,Reliability,Reliability,Maintenance,0,0,0,0,3.167169,0,0,0,0,0,0,0,0,0,0,0,0,0,0,0,0,0,0,0,0,0,0,0,0,0,0,0,0,0,6.476767,0,0,0,0,0,0,0,0,0,0,0,0,0,0,0,0,0,0,0,0,0,0,0,0,0,0,0,0,0,0,0,0,0,0,0,0,0,0,0,0,0,0,0,0,0,0,0,0,0,0,0,0,0,0,0,0,0,0,0,0,0,0,0,0,0
Capability,Reliability,Reliability,Reliability,Capability,0,0,0,0,0,0,0,0,0,0,0,0,0,0,0,0,0,0,0,0,3.786994,0,0,0,0,0,0,0,0,0,0,0,0,0,2.447773,0,0,0,0,0,0,2.194855,0,0,0,0,4.247238,0,0,0,0,0,0,0,0,2.540489,0,0,0,0,0,0,0,0,0,0,0,0,0,0,0,0,0,0,0,1.528414,0,0,0,0,0,0,0,0,0,0,0,0,0,0,0,0,0,0,0,0,0,0,0,0
Reliability,Reliability,Reliability,Reliability,Reliability,0,0,0,0,0,0,0,0,0,0,0,1.754179,0,0,0,0,0,0,0,0,0,0,0,4.941809,0,0,0,0,0,0,0,0,0,0,2.371487,0,0,0,0,0,0,0,2.449901,0,0,0,0,0,0,0,0,0,0,0,0,0,0,0,0,0,0,0,0,0,0,0,0,0,0,0,0,0,0,0,0,0,0,0,0,0,0,0,3.585371,0,0,0,0,0,0,0,0,0,0,0,0,0,0,0,0,0
Capability,Documentation,Reliability,Reliability,Migration,0,0,0,1.282609,0,0.960381,0,0,1.109777,0.744366,0,0,0,0,0,0,0,0,1.188211,0,0,0,0,0,0,0,0,0,0,0,0,0,0,0,0,0,0,0,3.82265,0,0,0,0,0,0,0.819602,2.399777,4.335778,0,0,0,0,0,0,0,0,0,0,0,0,0,1.094535,0,0,0,0,0,1.96567,0,0,0,0,0,1.144707,0,0,0,0,0,0,0,0,0,0,0,0,0,0,0,0,0,0,0,0,0,0,0,0,0,0
Requirements,Capability,Maintenance,Reliability,Performance,0,0,0,0,0,0,0,0,0,0,0,0.481179,6.290415,0,0,0,0,0,0,0,0,0,0,0,0,0,0,0,0,0,0,0,0,0,0,0,0,0,0,0,0,0,0,0,0,0,0,0,0,0,0,0,0,0,0,0,0,0,0,0,0,0.835403,0,0,0,0,0,0,0,0,0,0,0,0,0,0,0,0,0,0,0,0,0,0,0,0,0,0,2.777747,0,0,0,0,0,0,0,1.940321,0,0,0
