# Supplementary material for: Two datasets of defect reports labeled by a crowd of annotators of unknown reliability
Source: Data Brief. 2018 Mar 28;18:840–5. doi: 10.1016/j.dib.2018.03.109 (PMC5996400; doi:10.1016/j.dib.2018.03.109)
Supplement: Supplementary file 4 — Supplementary material [file mmc4.zip]

Archive with 1 entries (1 files):
- mmc4.arff
