# Supplementary material for: Two datasets of defect reports labeled by a crowd of annotators of unknown reliability
Source: Data Brief. 2018 Mar 28;18:840–5. doi: 10.1016/j.dib.2018.03.109 (PMC5996400; doi:10.1016/j.dib.2018.03.109)
Supplement: Supplementary file 4 — Supplementary material [file mmc4.zip › mmc4.arff]

@relation compendium

@attribute Category {Bug,Feature,Support}
@attribute L1 {Installability,Integrity/Security,Migration,Reliability,Performance,Documentation,Requirements,Usability,Capability}
@attribute L2 {Installability,Integrity/Security,Migration,Reliability,Performance,Documentation,Requirements,Usability,Capability}
@attribute L3 {Installability,Integrity/Security,Migration,Reliability,Performance,Documentation,Requirements,Usability,Capability}
@attribute L4 {Installability,Integrity/Security,Migration,Reliability,Performance,Documentation,Requirements,Usability,Capability}
@attribute L5 {Installability,Integrity/Security,Migration,Reliability,Performance,Documentation,Requirements,Usability,Capability}
@attribute compens numeric
@attribute download numeric
@attribute error numeric
@attribute fil numeric
@attribute instal numeric
@attribute jav numeric
@attribute mysql numeric
@attribute run numeric
@attribute vers numeric
@attribute window numeric
@attribute als numeric
@attribute deles numeric
@attribute list numeric
@attribute mark numeric
@attribute nam numeric
@attribute password numeric
@attribute permis numeric
@attribute project numeric
@attribute stor numeric
@attribute user numeric
@attribute databas numeric
@attribute export numeric
@attribute map numeric
@attribute nod numeric
@attribute open numeric
@attribute problem numeric
@attribute work numeric
@attribute ges numeric
@attribute derb numeric
@attribute dr numeric
@attribute imag numeric
@attribute long numeric
@attribute past numeric
@attribute secons numeric
@attribute ses numeric
@attribute slow numeric
@attribute system numeric
@attribute tak numeric
@attribute contribut numeric
@attribute copyright numeric
@attribute deriv numeric
@attribute distribut numeric
@attribute inclus numeric
@attribute knowledg numeric
@attribute licens numeric
@attribute sourc numeric
@attribute lik numeric
@attribute link numeric
@attribute opt numeric
@attribute search numeric
@attribute view numeric
@attribute icon numeric
@attribute label numeric
@attribute tag numeric
@attribute detail numeric
@attribute import numeric

@data
Bug,Capability,Usability,Capability,Capability,Capability,0,0,0,2.919352,0,0,0,0,0,0,0,0,0,0,0,0,0,0,0,0,0,0,0,0,0,0,2.041632,0,0,0,0,0,0,0,0,0,0,0,0,0,0,0,0,0,0,0,0,0,1.483561,0,0,0,0,0,0,2.087904
Support,Installability,Reliability,Installability,Installability,Installability,1.286402,0,2.843799,0,2.232056,1.570161,0,1.435853,0,0,0,0,0,0,0,0,0,0,0,0,0,0,0,0,0,0,0,0,0,0,0,0,0,0,0,0,0,0,0,0,0,0,0,0,0,0,0,0,0,0,0,0,0,0,0,0
Feature,Requirements,Requirements,Usability,Requirements,Requirements,0,0,0,0,0,0,0,0,0,0,0,0,0,0,0,0,0,0,0,0,0,0,2.581313,2.199965,0,0,0,0,0,0,0,0,0,0,0,0,0,0,0,0,0,0,0,0,0,0,0,0,2.78355,0,0,0,0,0,0,0
Feature,Requirements,Requirements,Usability,Requirements,Requirements,0,0,0,0,0,0,0,0,0,0,0,0,0,0,0,0,0,0,0,0,0,0,1.596807,1.078491,0,0,0,0,0,0,0,0,0,0,2.718331,0,0,0,0,0,0,0,0,0,0,0,0,0,0,0,0,2.85463,0,0,0,0
Feature,Requirements,Requirements,Requirements,Requirements,Requirements,4.387616,0,0,0,0,0,0,0,0,0,0,0,0,0,0,0,0,0,0,0,0,0,0,0,0,0,0,0,0,0,0,0,0,0,0,0,0,0,0,0,0,0,0,0,0,0,0,0,0,0,0,0,0,0,0,0
Bug,Capability,Usability,Capability,Capability,Reliability,0,0,0,0,0,0,0,0,0,0,0,0,0,0,0,0,0,0,0,0,0,0,0,0,0,0,0,0,0,0,0,0,0,0,0,0,0,0,0,0,0,0,0,0,0,0,0,3.46482,0,0,0,0,2.691876,0,0,0
Feature,Requirements,Usability,Requirements,Requirements,Requirements,0,0,0,0,0,0,0,0,0,0,0,0,2.208618,0,0,0,0,0,0,0,0,0,1.556243,0,0,0,0,0,0,0,0,0,0,0,0,0,0,0,0,0,0,0,0,0,0,0,0,0,0,3.457063,0,0,0,0,0,0
Feature,Documentation,Documentation,Usability,Documentation,Documentation,0,0,0,1.827508,0,0,0,0,0,0,2.33406,0,0,0,0,0,0,0,0,0,0,0,0,0.852146,0,0,0,0,0,0,0,0,0,0,0,0,0,0,0,0,0,0,0,0,0,0,0,0,2.15639,0,0,2.255523,0,0,0,0
Feature,Requirements,Usability,Usability,Requirements,Requirements,0,0,0,0,0,0,0,0,0,0,0,0,3.023168,0,0,0,0,0,0,0,0,0,0.917425,0.982095,0,0,0,1.415668,0,0,0,0,0,0,0,0,0,0,0,0,0,0,0,0,0,0,0,0,0,0,2.510245,0,0,0,0,0
Feature,Requirements,Requirements,Usability,Requirements,Capability,0.64147,0,0,0,0,0,0,0,0,0,1.311516,0,0,0,0,0,0,0,0,0,0,0,0,0.478824,0,0,1.052063,0,0,0,2.808961,0,0,0,0,0,0,0,0,0,0,0,0,0,0,0,0,0,1.211683,0,0,2.534772,0,0,0,0
Feature,Requirements,Usability,Usability,Requirements,Requirements,0,0,0,0,0,0,0,0,0,0,0,0,0,0,0,0,0,0,0,0,0,0,0,0.960145,1.349858,0,0,0,0,0,0,0,0,0,0,0,0,0,0,0,0,0,0,0,0,0,0,0,0,3.15793,0,0,1.73556,0,1.876829,0
Feature,Usability,Usability,Usability,Requirements,Usability,0,0,0,0,0,0,0,0,0,0,0,0,0,0,0,0,0,0,0,0,0,0,0,1.521041,0,0,0,0,0,0,0,0,0,0,0,0,0,0,0,0,0,0,0,0,0,0,0,0,2.360038,0,0,0,3.371621,0,0,0
Feature,Capability,Requirements,Usability,Usability,Capability,0,0,0,0,0,0,0,0,0,0,0,0,0,0,0,0,0,0,0,0,0,0,1.616315,0.545833,0,0,0,0,0,0,0,0,0,0,0,0,0,0,0,0,0,0,0,0,0,0,0,0,0,0,0,0,4.042371,0,0,0
Feature,Requirements,Usability,Usability,Usability,Requirements,0,0,0,0,0,0,0,0,0,0,0,0,0,0,0,0,0,0,0,0,0,0,0,4.387616,0,0,0,0,0,0,0,0,0,0,0,0,0,0,0,0,0,0,0,0,0,0,0,0,0,0,0,0,0,0,0,0
Feature,Requirements,Requirements,Usability,Requirements,Requirements,0,0,0,0,0,0,0,0,0,0,0,0,0,0,0,0,0,0,0,0,0,0,0,1.663867,0,0,0,0,0,0,3.079213,0,0,0,2.645973,0,0,0,0,0,0,0,0,0,0,0,0,0,0,0,0,0,0,0,0,0
Feature,Requirements,Requirements,Usability,Requirements,Requirements,0,0,0,0,0,0,0,0,0,0,0,0,0,0,0,0,0,3.694916,0,0,0,0,1.309497,0,1.970782,0,0,0,0,0,0,0,0,0,0,0,0,0,0,0,0,0,0,0,0,0,0,0,0,0,0,0,0,0,0,0
Feature,Requirements,Usability,Usability,Requirements,Requirements,0,0,0,0,0,0,0,0,0,0,0,0,0,0,0,0,0,0,0,0,0,0,0,0,0,0,0,0,0,0,0,0,0,0,0,0,0,0,0,0,0,0,0,0,0,0,3.506009,0,0,0,2.638006,0,0,0,0,0
Feature,Usability,Usability,Usability,Capability,Requirements,0,0,0,0,0,0,0,0,0,0,1.80957,0,2.200267,0,0,0,0,0,0,0,0,0,0,2.368437,0,0,0,0,0,0,0,0,0,0,0,0,0,0,0,0,0,0,0,0,0,0,1.778551,1.537114,0,0,0,0,0,0,0,0
Feature,Requirements,Usability,Requirements,Requirements,Requirements,0,0,0,0,0,0,0,0,0,0,1.857919,0,0,0,0,0,0,1.787911,0,0,0,0,1.004303,1.574989,0,0,0,0,0,0,0,0,0,0,0,0,0,0,0,0,0,0,0,0,0,0,0,0,0,0,2.177708,0,0,2.090707,0,0
Feature,Usability,Usability,Usability,Usability,Requirements,0,0,0,0,0,0,0,0,0,0,0,0,1.447463,0,0,0,0,0,0,0,0,3.391783,1.616529,0,0,0,0,0,0,0,0,0,0,0,0,0,0,0,0,0,0,0,0,0,0,0,0,0,1.743178,0,0,0,0,0,0,0
Feature,Usability,Usability,Capability,Usability,Requirements,0,0,0,0,0,0,0,0,0,0,0,0,0,0,0,0,0,0,0,0,0,0,0,0,0,0,0,0,0,0,4.387616,0,0,0,0,0,0,0,0,0,0,0,0,0,0,0,0,0,0,0,0,0,0,0,0,0
Feature,Usability,Requirements,Capability,Requirements,Requirements,0,0,0,0,0,0,0,0,0,0,0,0,0,0,0,0,0,0,0,0,0,0,0,0,0,0,0,0,0,0,3.322143,0,0,0,0,0,0,0,0,0,0,0,0,0,0,0,0,0,2.866102,0,0,0,0,0,0,0
Feature,Requirements,Requirements,Capability,Requirements,Requirements,1.399152,0,0,0,0,0,0,0,0,0,1.804859,0,0,0,0,0,0,0,0,0,0,0,0,1.044394,0,0,0,0,0,0,0,0,0,2.789128,0,0,0,0,0,0,0,0,2.272892,0,0,0,0,0,0,0,0,0,0,0,0,0
Bug,Capability,Usability,Capability,Usability,Requirements,0,0,0,0,0,0,0,0,0,0,0,0,0,0,0,0,0,0,0,0,0,0,4.036411,1.720047,0,0,0,0,0,0,0,0,0,0,0,0,0,0,0,0,0,0,0,0,0,0,0,0,0,0,0,0,0,0,0,0
Feature,Requirements,Requirements,Requirements,Requirements,Requirements,0,0,0,0,0,0,0,0,0,0,0,0,0,0,0,0,0,0,0,0,0,0,0,0,0,0,0,0,0,0,0,0,0,0,0,0,0,0,2.086096,0,0,3.216704,0,0,0,0,0,0,0,0,0,2.133587,0,0,0,0
Feature,Usability,Usability,Usability,Capability,Requirements,0,0,0,0,0,0,0,0,0,0,1.787376,0,0,0,0,0,0,0,0,0,0,0,0,0.652556,0,0,0,0,0,0,0,0,0,0,0,0,0,0,0,0,0,0,0,0,0,0,0,0,2.617281,0,0,0,2.963186,0,0,0
Feature,Usability,Usability,Usability,Requirements,Requirements,0,0,0,0,0,0,0,0,0,0,0,0,0,2.283943,0,0,0,0,0,0,0,0,0,1.338514,1.062419,0,0,0,0,0,0,0,0,0,1.904716,0,0,0,0,0,0,0,0,0,0,0,1.283555,0,1.912308,0,0,0,0,0,1.477176,0
Feature,Usability,Requirements,Usability,Requirements,Requirements,0,0,0,0,0,0,0,0,0,0,0,0,0,0,0,0,0,0,0,0,0,0,0,0,0,0,0,0,0,0,0,0,0,0,0,0,0,0,0,0,0,0,0,0,0,0,0,0,0,0,0,0,0,0,0,0
Feature,Usability,Requirements,Usability,Requirements,Requirements,0,0,0,0,0,0,0,0,0,0,0,0,0,0,0,0,0,0,0,0,0,0,0,0,0,0,0,0,0,0,2.599722,0,0,0,0,0,0,0,0,0,0,0,0,0,0,0,0,2.394056,1.121425,0,0,2.345958,0,0,0,0
Support,Usability,Capability,Capability,Capability,Migration,0,0,0,0,0,0,0,2.065325,1.933937,1.50683,0,0,0,0,0,0,0,0,0,0,0,0,0,0,0,0,0,1.577798,0,0,0,0,0,0,0,0,0,0,0,0,0,0,0,0,0,0,0,2.546666,0,0,0,0,0,0,0,0
Feature,Usability,Usability,Usability,Requirements,Requirements,0,0,0,1.34999,0,0,0,0,0,0,0,0,0,0,0,0,0,0,0,0,0,0,0,0.997709,0,0,0,0,0,0,2.926471,0,2.256753,0,0,0,0,0,0,0,0,0,0,0,0,0,0,0,0,0,0,1.666167,0,0,0,0
Feature,Usability,Usability,Usability,Usability,Usability,0,0,0,0,0,0,0,0,0,0,0,0,0,0,0,0,0,0,0,0,0,0,1.568735,0,0,0,0,0,0,0,3.107805,0,0,0,2.670542,0,0,0,0,0,0,0,0,0,0,0,0,0,0,0,0,0,0,0,0,0
Feature,Usability,Usability,Usability,Requirements,Requirements,0,0,0,0,0,0,0,0,0,0,0,0,0,0,0,0,0,0,0,0,0,1.816915,1.0927,0.465636,0,0,0,0,0,0,1.365797,0,0,0,0,0,0,0,0,0,0,0,0,0,0,0,1.253531,0,1.867577,0,1.494916,1.232479,1.334038,0,1.442623,0
Feature,Usability,Usability,Usability,Usability,Requirements,0,0,0,0,0,0,0,0,0,0,0,0,0,0,0,0,0,0,0,0,0,0,0,0.757721,0,0,0,1.092239,0,0,0,0,0,0,0,0,0,0,0,0,0,0,0,0,0,0,0,2.224586,0,0,0,0,3.540517,0,0,0
Feature,Requirements,Requirements,Usability,Requirements,Requirements,0,0,0,0,0,0,0,0,0,0,0,0,0,0,0,0,0,0,0,0,0,0,0,0,0,0,0,0,0,0,4.387616,0,0,0,0,0,0,0,0,0,0,0,0,0,0,0,0,0,0,0,0,0,0,0,0,0
Feature,Usability,Usability,Usability,Usability,Usability,0,0,0,0,0,0,0,0,0,0,1.170676,0,0,0,1.405738,0,0,0,0,0,0,0,1.635795,1.282212,0,0,0,0.976485,0,0,1.253657,0,0,0,0,0,0,0,0,0,0,0,0,0,0,0,2.301217,1.576109,0,0,0,1.131285,0,0,0,0
Feature,Requirements,Requirements,Usability,Requirements,Requirements,0,0,0,0,0,0,0,0,0,0,0,0,0,0,0,0,0,0,0,0,0,0,0,0,0,0,0,0,0,0,0,0,0,0,0,0,0,0,0,0,0,0,0,0,0,0,0,0,0,0,0,0,0,0,0,0
Feature,Requirements,Requirements,Usability,Requirements,Requirements,0,0,0,0,0,0,0,0,0,0,0,0,0,0,0,0,0,0,0,0,0,0,0,0,0,0,0,0,0,0,0,0,0,0,0,0,0,0,0,0,0,0,0,0,0,0,0,0,0,0,0,0,0,0,0,0
Feature,Requirements,Requirements,Usability,Requirements,Requirements,0,0,0,0,0,0,0,0,0,0,0,0,0,0,0,0,0,0,0,0,0,0,0,0,0,0,0,0,0,0,0,0,0,0,0,0,0,0,0,0,0,0,0,0,0,0,0,0,0,0,0,0,0,0,0,0
Feature,Requirements,Requirements,Usability,Requirements,Requirements,0,0,0,0,0,0,0,0,0,0,0,0,0,0,0,0,0,0,0,0,0,0,0,0,0,0,0,0,0,0,0,0,0,0,0,0,0,0,0,0,0,0,0,0,0,0,0,0,0,0,0,0,0,0,0,0
Feature,Requirements,Requirements,Usability,Requirements,Requirements,0,0,0,0,0,0,0,0,0,4.387616,0,0,0,0,0,0,0,0,0,0,0,0,0,0,0,0,0,0,0,0,0,0,0,0,0,0,0,0,0,0,0,0,0,0,0,0,0,0,0,0,0,0,0,0,0,0
Feature,Requirements,Requirements,Requirements,Requirements,Requirements,0.47536,0,0,0.294383,0.402631,0,0,0,0.384402,0.299507,0.873,0.785242,0.288434,0,1.561845,0,0,0,0,0.851222,0,0,0.703086,0.435127,0.305871,0,0.904805,0.810679,0,0,0,0,0,0,0.691964,0,1.14118,1.349086,0.824847,0,0,1.863289,0.473479,0,0,0.697154,1.037418,1.144935,0.347361,0,0,0,0,0.670581,0,0.488861
Feature,Usability,Usability,Usability,Capability,Usability,0,0,0,0,0,0,0,0,0,2.98766,0,0,0,0,0,0,0,0,0,0,0,0,3.213263,0,0,0,0,0,0,0,0,0,0,0,0,0,0,0,0,0,0,0,0,0,0,0,0,0,0,0,0,0,0,0,0,0
Bug,Usability,Usability,Usability,Usability,Usability,2.793339,0,0,0,0,0,0,0,0,0,0,0,0,0,0,0,0,0,0,0,0,0,0,2.085081,0,0,0,0,0,0,0,0,0,0,0,0,0,0,0,0,0,0,0,0,0,0,0,0,0,0,2.664746,0,0,0,0,0
Bug,Reliability,Capability,Usability,Reliability,Reliability,0,0,1.729914,1.2527,0,0,1.377542,0,0,0,0,0,0,0,0,0,0,0,0,0,0,0,0.864844,0.737077,0,0,0,0,0,0,0,0,2.64248,0,0.928899,0,0,0,0,0,0,0,1.271207,0,0,0,0,0.857455,0,0,0,0,0,0,1.141799,0
Bug,Usability,Capability,Usability,Reliability,Capability,0,0,0,0,0,0,0,0,0,0,0,0,0,0,0,0,0,0,0,0,0,0,0,2.426229,0,2.356895,0,0,0,0,0,0,0,0,2.178313,0,0,0,0,0,0,0,0,0,0,0,0,0,0,0,1.750597,0,0,0,0,0
Feature,Reliability,Documentation,Usability,Usability,Reliability,0.955153,0,2.111521,0.964715,0,0,0,1.345295,0,0,0,2.573296,0,0,0,0,0,0,0,0,1.365508,0,0,0,0,0,0,1.628919,0,0,0,0,0,0,0,0,0,0,0,0,0,0,0,0,0,0,0,0,0,0,0,0,0,0,0,0
Feature,Requirements,Requirements,Capability,Capability,Requirements,0.57764,0,0,0,0,0,0,0,1.207466,0,0,0,0,0,0,0,0,0,0,0,0,2.743979,2.494159,0,0,0,0,0,0,0,0,0,0,0,1.086783,0,0,0,0,0,0,0,0,0,0,0,0,1.590027,0,0,0,0,0,0,0,0
Feature,Requirements,Usability,Usability,Usability,Usability,0,0,0,0,0,0,0,0,0,0,0,0,0,0,0,0,0,0,0,0,0,0,0,0,0,0,0,0,0,0,0,0,0,0,0,0,0,0,0,0,0,0,0,0,0,0,0,0,0,4.387616,0,0,0,0,0,0
Feature,Requirements,Requirements,Usability,Requirements,Requirements,0,0,0,0,0,0,0,0,0,0,0,0,0,0,0,0,0,0,0,0,0,0,0,0,0,0,0,0,0,0,0,0,0,0,0,0,0,0,0,0,0,0,0,0,0,0,0,1.838048,0,3.278725,0,0,2.263342,0,0,0
Feature,Usability,Usability,Usability,Usability,Requirements,0,0,0,0,0,0,0,0,0,0,0,0,0,0,0,0,0,0,0,0,0,0,0,0,0,0,0,0,0,0,0,0,0,0,0,0,0,0,0,0,0,0,0,0,0,0,0,0,0,4.387616,0,0,0,0,0,0
Bug,Usability,Capability,Usability,Usability,Capability,0,0,0,0,0,0,0,0,0,0,0,0,0,0,0,0,0,0,0,0,0,0,0,1.07543,0,2.932836,0,0,0,0,0,0,0,0,0,0,0,0,0,0,0,0,0,0,0,0,0,0,0,0,0,0,3.081087,0,0,0
Bug,Reliability,Capability,Usability,Reliability,Capability,0.900553,0,0,2.28493,0,0,0,2.010353,0,0,0,0,0,0,0,0,0,0,0,0,0,0,0,0.672215,0,0,2.95396,0,0,0,0,0,0,0,0,0,0,0,0,0,0,0,0,0,0,0,0,0,0,0,0,0,0,0,0,0
Feature,Usability,Usability,Usability,Usability,Requirements,0,0,0,0,0,0,0,0,0,0,0,0,0,0,0,0,0,0,0,0,0,0,0,0.828836,0,0,0,0,0,0,0,0,0,0,0,0,0,0,0,0,0,0,0,0,0,0,0,0,2.097404,0,0,0,3.763655,0,0,0
Feature,Requirements,Usability,Usability,Requirements,Requirements,0,0,0,0,0,0,0,0,0,0,0,0,0,0,0,0,0,0,0,0,2.974981,0,0,0.379131,0,0,0.83302,0,0,0,0,0,0,0,0,0,0,0,0,0,0,0,0,0,0,0,0,0,0,2.895368,0,0,1.086204,0,0,0
Feature,Requirements,Requirements,Usability,Requirements,Requirements,3.057441,0,0,0,0,0,0,0,0,0,0,0,0,0,0,0,0,0,0,0,0,0,1.68952,0,0,0,0,0,0,0,0,0,0,0,0,0,0,0,0,0,0,0,0,0,0,0,0,2.654948,0,0,0,0,0,0,0,0
Bug,Performance,Performance,Usability,Performance,Performance,0,0,0,0.964173,0,0,0,0,0,0,0,0,0,0,0,0,0,0,0,0,0,0,1.05503,0.712572,0,0,0,0,0,0,0,1.940834,2.554627,0,0,2.361868,0,0,0,0,0,0,0,0,0,0,0,0,0,0,0.910671,0,0,0,0,0
Feature,Usability,Capability,Usability,Capability,Usability,0,0,0,0,0,0,0,0,0,0,0,0,0,0,0,0,0,0,0,0,0,0,0,1.148345,0,0,0,0,0,0,0,0,0,0,0,0,0,0,0,0,0,0,0,0,0,0,0,4.234676,0,0,0,0,0,0,0,0
Feature,Requirements,Requirements,Usability,Requirements,Requirements,0,0,0,0,0,0,0,0,0,0,0,0,0,0,0,0,0,0,0,0,0,0,0,0,0,0,0,0,0,0,0,0,0,0,0,0,0,0,0,0,0,0,0,0,0,0,0,0,0,0,0,0,4.387616,0,0,0
Feature,Requirements,Requirements,Usability,Requirements,Requirements,0,0,0,1.855348,0,0,0,0,0,0,0,0,0,0,0,0,0,0,1.957389,1.457766,1.131025,1.834556,0,0,0,0,0,0,0,0,0,0,0,0,0,0,0,0,0,0,0,0,1.285183,0,0,0,0,0,1.885709,0,0,0,0,0,0,0
Feature,Requirements,Requirements,Usability,Requirements,Requirements,0,0,0,0,0,0,0,0,0,0,0,0,0,0,0,0,0,0,0,0,0,0,0,4.387616,0,0,0,0,0,0,0,0,0,0,0,0,0,0,0,0,0,0,0,0,0,0,0,0,0,0,0,0,0,0,0,0
Feature,Usability,Usability,Usability,Requirements,Requirements,1.14795,0,0,0,0,0,0,0,0,0,2.347039,0,0,0,0,0,0,0,0,0,0,0,2.945826,0.856885,0,0,0,0,0,0,0,0,0,0,0,0,0,0,0,0,0,0,0,0,0,0,0,0,0,0,1.735698,0,0,0,0,0
Feature,Usability,Usability,Usability,Usability,Usability,0,0,0,0,0,0,0,0,0,0,0,0,0,0,0,0,0,0,0,0,0,0,0,0,1.560774,0,0,0,0,0,3.256334,0,0,0,0,0,0,0,0,0,0,0,0,0,0,0,1.88564,1.629666,0,0,0,0,0,0,0,0
Feature,Usability,Usability,Usability,Capability,Usability,0.489,0,0,0,0,0,0,0,0,0,0,0,0,0,0,0,0,0,0,0,0,0,0,1.157063,0,0,0,0,0,0,3.211955,0,0,0,0,0,0,0,0,0,0,0,0,0,0,0,0,0,0,0,0,2.712306,0,0,0,0
Feature,Requirements,Requirements,Requirements,Requirements,Requirements,0,0,0,0,0,0,0,0,0,4.033498,0,0,0,0,0,0,0,0,0,0,0,0,1.726867,0,0,0,0,0,0,0,0,0,0,0,0,0,0,0,0,0,0,0,0,0,0,0,0,0,0,0,0,0,0,0,0,0
Feature,Usability,Usability,Usability,Usability,Requirements,0,0,0,0,0,0,0,0,0,0,0,0,0,0,1.641942,0,0,3.401445,0,0,0,0,0,0,0,0,0,0,0,0,0,0,0,0,1.258281,0,0,0,0,0,0,0,0,0,0,0,1.343944,0,1.263297,0,0,0,0,0,0,0
Feature,Usability,Requirements,Usability,Usability,Requirements,0,0,0,0,0,0,0,0,0,0,0,0,0,0,0,0,0,3.871356,0,0,0,0,0,0,2.064891,0,0,0,0,0,0,0,0,0,0,0,0,0,0,0,0,0,0,0,0,0,0,0,0,0,0,0,0,0,0,0
Feature,Usability,Capability,Requirements,Usability,Usability,0,0,0,0,0,0,0,0,0,0,0,0,0,0,0,0,0,0,0,0,0,0,0,2.097226,0,0,0,0,0,0,0,0,0,0,0,0,0,0,0,0,0,0,0,0,0,0,3.853935,0,0,0,0,0,0,0,0,0
Feature,Usability,Requirements,Requirements,Usability,Requirements,0,0,0,0,0,0,0,0,0,0,0,0,0,0,0,0,0,0,0,0,0,0,0.928168,1.253778,0,0,0,0,0,0,0,0,3.562121,0,0,0,0,0,0,0,0,0,0,0,0,0,0,0,1.586368,0,1.269821,0,0,0,0,0
Feature,Usability,Usability,Requirements,Requirements,Requirements,0,0,0,0,0,0,0,0,0,0,0,0,2.157826,0,0,0,0,0,0,0,0,0,0.654824,0,0,0,0,0,0,0,0,0,0,0,0,0,0,0,0,0,0,0,0,0,0,0,1.190632,0,0,2.305543,0,0,0,2.726358,0,0
Feature,Usability,Requirements,Requirements,Requirements,Usability,0,0,0,0,0,0,0,0,0,1.848443,0,0,0,0,0,0,0,0,0,0,0,2.085622,0,0,0,0,0,0,0,0,0,0,0,0,0,0,0,0,0,0,0,0,0,0,0,0,0,0,2.143776,0,0,0,0,0,2.624659,0
Feature,Requirements,Requirements,Migration,Requirements,Requirements,1.025389,0,0,1.641472,0,0,0,0,0,0,1.322717,0,0,0,0,0,0,0,0,0,0,1.884332,0,0,0,0,0,0,0,0,0,0,0,0,0,0,0,0,0,0,0,0,1.665722,0,0,0,0,0,0,0,0,0,0,0,0,2.725877
Feature,Usability,Usability,Requirements,Capability,Usability,0,0,0,0,0,0,0,0,0,0,0,0,0,0,0,0,0,0,0,0,0,0,0,0,0,0,0,0,0,0,0,0,0,0,0,0,0,0,0,0,0,0,0,0,0,0,0,0,0,4.387616,0,0,0,0,0,0
Feature,Usability,Usability,Requirements,Usability,Usability,0,0,0,0,0,0,0,2.347274,0,0,0,0,0,0,0,0,0,0,0,0,0,0,0,1.149819,0,0,0,0,0,0,2.905032,0,0,0,0,0,0,0,0,0,0,0,0,0,0,0,0,1.152151,0,1.628721,0,0,0,0,0,0
Feature,Requirements,Requirements,Requirements,Requirements,Requirements,0.930485,0,0,0,0,0,0,0,0,0,0,0,0,0,0,0,0,0,0,0,0,0,0.648822,0.438217,0,0,0,1.00119,0,0,0,0,0,0,0,2.30216,0,0,0,0,0,0,0,0,0,0,1.179719,0,0,0,0,0,1.989897,0,0,2.473585
Support,Reliability,Capability,Capability,Capability,Reliability,0,0,0,0,0,0,0,0,0,1.324202,0,0,0,0,0,0,0,0,0,0,0,0,0,0.961907,0,0,0,0,0,0,1.780141,0,3.448516,0,0,0,0,0,0,0,0,0,0,0,0,0,0,0,0,0,1.229323,0,0,0,0,0
Feature,Usability,Requirements,Requirements,Usability,Requirements,0,0,0,0,0,0,0,0,0,0,0,0,0,0,0,0,0,0,0,0,0,0,0,1.576279,0,0,0,0,0,0,4.094694,0,0,0,0,0,0,0,0,0,0,0,0,0,0,0,0,0,0,0,0,0,0,0,0,0
Feature,Usability,Usability,Requirements,Requirements,Usability,0,0,0,0,0,0,0,0,0,0,0,0,0,0,0,0,0,1.586728,0,0,0,0,0,0,0,0,0,0,0,0,0,0,0,2.548054,0,0,1.936056,2.548054,0,0,0,0,0,0,0,0,0,0,0,0,0,0,0,0,0,0
Feature,Requirements,Requirements,Requirements,Requirements,Requirements,0,0,0,0,0,0,0,0,0,0,0,0,0,0,0,0,0,0,0,0,0,0,0,0,2.899613,0,0,0,0,0,0,0,0,0,0,0,0,0,0,0,0,0,0,0,0,0,0,0,3.292935,0,0,0,0,0,0,0
Feature,Requirements,Requirements,Requirements,Usability,Requirements,0,0,0,2.285659,0,0,0,0,0,0,0,0,0,0,0,0,0,2.809203,0,0,0,0,0,0,1.498364,0,0,0,0,0,1.972364,0,0,0,0,0,0,0,0,0,0,0,0,0,0,0,0,0,0,0,0,0,0,0,0,0
Feature,Usability,Requirements,Usability,Requirements,Requirements,0,0,0,0,0,0,0,1.276821,0,0,0,0,0,0,0,0,0,0,0,0,0,2.10216,1.264248,1.103622,0,1.164319,0.938064,0.975423,0,0,0,0,0,0,0,0,0,0,0,0,0,0,0,0,0,0,0,2.306447,0,0,1.370682,0,0,0,0,0
Feature,Requirements,Requirements,Requirements,Requirements,Requirements,0,0,0,0,0,0,0,0,0,0,1.537355,0,0,0,0,0,0,0,0,0,0,2.763603,1.317137,0,0,0,0,1.28234,0,0,0,2.423008,0,0,0,0,0,0,0,0,0,0,0,0,0,0,0,0,0,0,0,0,0,0,0,0
Feature,Usability,Requirements,Requirements,Requirements,Requirements,0,0,0,0,0,0,0,0,0,1.826249,0,0,0,0,0,0,0,0,0,0,0,0,0,0,1.865049,0,0,0,0,0,0,0,0,0,0,0,0,0,0,0,0,0,0,0,0,0,2.253248,0,2.118036,0,1.695399,0,0,0,0,0
Feature,Usability,Requirements,Requirements,Requirements,Requirements,0,0,0,0,0,0,0,0,0,0,0,0,0,0,0,0,0,0,0,0,0,3.373337,0.87373,1.180243,0,0,0,0,0,0,0,0,0,0,0,0,0,0,0,0,0,0,0,0,0,0,0,0,0,0,2.390689,0,0,0,0,0
Feature,Usability,Capability,Requirements,Usability,Usability,0,0,0,0,0,0,0,0,0,0,0,0,0,0,0,0,0,0,0,0,0,0,0,0,0,0,0,0,0,0,0,0,0,0,4.387616,0,0,0,0,0,0,0,0,0,0,0,0,0,0,0,0,0,0,0,0,0
Feature,Requirements,Requirements,Usability,Requirements,Requirements,0,0,0,0,0,0,0,0,0,0,0,0,1.570665,0,0,0,0,0,0,0,0,2.322122,0,0,0,0,0,0,0,0,0,0,0,0,0,0,0,0,0,0,0,0,0,0,0,0,0,0,0,0,0,0,0,3.375194,0,0
Bug,Usability,Capability,Usability,Capability,Capability,0,0,0,0,0,0,0,0,0,0,0,0,0,0,0,0,0,2.760913,0,0,0,0,0,1.047455,0,0,0,0,0,0,0,0,0,0,0,0,0,0,0,0,0,0,0,0,0,0,0,0,0,0,0,0,0,0,3.245207,0
Feature,Usability,Usability,Usability,Usability,Usability,0,0,0,1.796799,0,0,0,0,0,0,0,0,0,0,1.738605,0,0,0,0,0,0,0,0,0.52861,0,0,0,0,0,0,3.101025,0,0,0,0,0,0,0,0,0,0,0,0,0,0,0,0,0,0,0,1.070747,1.399164,0,0,0,0
Bug,Documentation,Capability,Performance,Capability,Capability,0,0,0,0,0,0,0,0,0,0,0,0,1.541722,0,0,0,0,0,0,2.87067,0,0,0,0,0,0,0,1.676308,0,0,0,0,0,0,0,0,0,0,0,0,0,0,0,0,0,0,0,0,0,2.413196,0,0,0,0,0,0
Bug,Reliability,Capability,Usability,Capability,Reliability,0,0,0,0,0,0,0,0,0,0,0,0,0,0,0,0,0,0,0,0,0,0,0,0,0,0,0,0,0,0,0,0,0,0,0,0,0,0,0,0,0,0,0,0,0,0,0,0,0,0,0,0,0,0,0,0
Support,Usability,Usability,Usability,Usability,Usability,0,0,0,0,0,0,0,0,0,0,0,0,0,0,0,0,0,0,0,0,0,0,0.654501,1.241,0,0,0,0,0,0,0,0,3.169592,0,0,0,0,0,0,0,0,0,0,0,0,0,0,0,0,0,1.790837,0,2.007314,0,0,0
Bug,Reliability,Installability,Installability,Reliability,Reliability,0,0,1.165349,1.337511,0,1.286859,2.331171,0,0,0,0,0,0,0,0,0,0,0,0,0,1.194466,0,0,0.913654,1.75361,0,0.864568,0.899001,0,0,0,0,0,0,0,0,0,0,0,0,0,0,0,0,0,0,0,0,0,0,0.797048,0,0,0,1.219101,0
Support,Installability,Installability,Installability,Installability,Installability,1.274142,0,1.408348,0,1.394849,0,0,1.422169,0,2.409217,0,0,0,0,0,0,0,0,0,0,0,0,0,0,0,0,0,1.722,0,0,0,0,1.70485,0,0,0,0,0,0,0,0,0,0,0,0,0,0,0,0,0,0,0,0,0,0,0
Feature,Usability,Capability,Usability,Usability,Capability,0,0,0,0,0,0,0,0,0,0,0,0,0,0,0,0,0,0,0,0,0,0,0,0,0,0,0,0,0,0,0,0,0,0,0,0,0,0,0,0,0,0,0,0,0,0,0,0,0,0,0,0,4.387616,0,0,0
Feature,Usability,Usability,Requirements,Usability,Requirements,1.131411,0,0,0,0,0,0,0,0,0,0,0,0,0,0,0,0,0,0,0,0,0,1.25042,0,0,0,0,0,0,0,0,0,0,0,0,0,2.716141,0,0,0,0,0,0,0,0,0,2.273573,1.964937,0,0,0,0,0,0,0,0
Feature,Requirements,Requirements,Requirements,Requirements,Requirements,0.426901,0,0,0,0.934688,0,1.887852,0,0,0,0,0,0,0,0,0,0,0,0,0,1.533157,0,0,0,0,0,0,0,2.623474,0,0,0,1.14242,0,0,0,0,0,0,0,0,0,0,1.645242,0,0,0.857859,0,0.806381,0,0,0,0,0,0,0
Feature,Usability,Requirements,Usability,Usability,Requirements,0,0,0,0,0,0,0,0,0,0,0,0,0,0,0,0,0,0,0,0,0,0,0,0.820688,0,0,0,1.875016,0,0,0,0,0,0,3.278556,0,0,0,0,0,0,0,0,0,0,0,0,0,2.076783,0,0,0,0,0,0,0
Feature,Usability,Requirements,Requirements,Requirements,Requirements,0,0,0,0,0,0,0,0,0,0,0,0,0,0,0,0,0,0,0,0,0,0,2.58917,0,0,0,0,0,0,0,0,0,0,0,0,0,0,0,0,0,0,0,0,0,0,0,0,0,0,0,3.542227,0,0,0,0,0
Feature,Requirements,Requirements,Requirements,Requirements,Requirements,0,0,0,2.153911,0,0,0,0,0,0,0,0,0,0,0,0,0,0,0,0,1.923552,0,0,0,0,0,0,0,0,0,0,0,0,0,0,0,0,0,0,0,0,0,0,0,0,0,0,0,0,3.3033,0,0,0,0,0,0
Feature,Usability,Usability,Usability,Requirements,Requirements,0,0,0,0,0,0,0,0,0,0,0,0,0,0,0,0,0,0,0,0,0,0,0,1.178853,0,0,0,0,0,0,0,0,4.226284,0,0,0,0,0,0,0,0,0,0,0,0,0,0,0,0,0,0,0,0,0,0,0
Feature,Usability,Usability,Usability,Usability,Requirements,0,0,0,0,0,0,0,0,0,0,0,0,0,3.726449,0,0,0,0,0,0,0,0,0,1.232975,0,0,0,0,0,0,0,0,0,0,1.960745,0,0,0,0,0,0,0,0,0,0,0,0,0,0,0,0,0,0,0,0,0
Feature,Requirements,Requirements,Requirements,Usability,Requirements,0,0,0,0,0,0,0,0,0,0,0,0,0,0,0,0,0,0,0,0,0,0,0,1.504515,0,0,0,0,0,0,2.206514,0,0,0,0,0,0,0,0,0,0,0,0,0,0,0,0,1.75023,1.903618,0,0,0,0,0,2.33063,0
Feature,Requirements,Usability,Usability,Usability,Capability,0,0,0,0,0,0,0,0,0,0,0,0,0,0,0,0,0,0,0,0,0,0,0,1.422803,2.000304,0,0,0,0,0,0,0,0,0,0,0,0,0,0,0,0,0,0,0,0,0,0,0,0,0,3.6367,0,0,0,0,0
Feature,Usability,Requirements,Requirements,Requirements,Requirements,0,0,0,0,0,0,0,0,0,0,0,0,4.387616,0,0,0,0,0,0,0,0,0,0,0,0,0,0,0,0,0,0,0,0,0,0,0,0,0,0,0,0,0,0,0,0,0,0,0,0,0,0,0,0,0,0,0
Feature,Usability,Usability,Usability,Usability,Requirements,0,0,0,0,0,0,0,0,0,0,0,0,0,0,0,0,0,0,0,0,0,0,0,1.606307,0,0,0,0,0,0,0,0,0,0,0,0,0,0,0,0,0,0,0,0,0,0,0,2.357969,0,3.333307,0,0,0,0,0,0
Feature,Usability,Usability,Usability,Requirements,Requirements,0,0,0,0,0,0,0,0,0,0,2.129932,2.806628,0,0,0,0,0,0,0,0,0,0,0,0.77762,0,0,0,0,0,0,0,0,0,0,0,0,0,0,0,0,0,0,0,0,0,0,0,0,0,0,2.49654,0,0,0,0,0
Feature,Usability,Usability,Usability,Usability,Requirements,0,0,0,0,0,0,0,0,0,0,0,0,0,0,0,0,0,0,0,0,0,4.387616,0,0,0,0,0,0,0,0,0,0,0,0,0,0,0,0,0,0,0,0,0,0,0,0,0,0,0,0,0,0,0,0,0,0
Feature,Requirements,Requirements,Migration,Requirements,Requirements,0,0,0,0,0,0,0,0,0,0,0,0,0,0,0,0,0,0,0,0,0,4.387616,0,0,0,0,0,0,0,0,0,0,0,0,0,0,0,0,0,0,0,0,0,0,0,0,0,0,0,0,0,0,0,0,0,0
Feature,Usability,Usability,Usability,Requirements,Capability,0,0,0,0,0,0,0,0,0,0,0,0,0,0,0,0,0,0,0,0,0,0,0,0,0,0,0,0,0,0,0,0,0,0,2.998758,0,0,0,0,0,0,0,0,0,0,0,3.202909,0,0,0,0,0,0,0,0,0
Feature,Usability,Requirements,Usability,Requirements,Capability,0,0,0,0,0,0,0,0,0,0,0,0,0,0,0,0,0,0,0,0,0,0,0,0,0,0,0,0,0,0,0,0,0,0,0,0,0,0,0,0,0,0,0,0,0,0,0,0,0,0,0,0,0,0,0,0
Feature,Usability,Requirements,Usability,Requirements,Capability,0,0,0,0,0,0,0,0,0,0,0,0,0,0,0,0,0,0,0,0,0,0,0,0,0,0,0,0,0,0,0,0,0,0,0,0,0,0,0,0,0,0,0,0,0,0,0,0,0,0,0,0,0,0,0,0
Feature,Requirements,Usability,Usability,Usability,Usability,0,0,0,0,0,0,0,0,0,1.638243,0,0,0,0,0,0,0,0,0,0,0,0,1.761949,0.750824,1.673048,0,0,0,0,0,0,0,0,0,0,0,0,3.178056,0,0,0,0,0,0,0,0,0,0,0,0,0,0,0,0,0,0
Support,Usability,Capability,Migration,Capability,Capability,0,0,0,0,0,0,0,0,0,0,0,0,0,0,0,0,0,0,0,0,0,3.849769,0,0,0,0,0,0,0,0,0,0,0,0,0,0,0,0,0,0,0,0,0,0,0,0,2.104864,0,0,0,0,0,0,0,0,0
Feature,Usability,Usability,Usability,Usability,Usability,0,0,0,0,0,0,0,0,0,0,0,0,0,0,0,0,0,0,0,4.250963,0,0,0,1.086503,0,0,0,0,0,0,0,0,0,0,0,0,0,0,0,0,0,0,0,0,0,0,0,0,0,0,0,0,0,0,0,0
Feature,Requirements,Requirements,Migration,Requirements,Requirements,0,0,0,0,0,0,0,0,0,0,0,0,0,0,0,0,0,0,0,0,0,0,0,0,0,0,0,0,0,0,0,0,0,0,0,0,0,0,0,0,0,0,0,0,0,0,0,0,4.387616,0,0,0,0,0,0,0
Feature,Usability,Requirements,Usability,Requirements,Requirements,0,0,0,0,0,0,0,0,0,0,1.444473,0,0,0,0,0,0,0,0,0,0,0,0,0,0,0,0,0,0,0,0,0,2.996604,0,0,0,1.696071,0,0,0,0,0,0,0,0,0,0,0,1.334519,0,0,0,0,0,0,1.878147
Feature,Requirements,Capability,Migration,Capability,Capability,0.430034,0,0,1.376821,0,0,0,0,0,0,0.879225,0,0,0,0,0,0,0,0,0,1.544408,0,0.475268,1.017539,0,0,0,0,0,0,0,0,0,0,0,0,0,0,0,0,0,0,0,0,0,0,0,0,0,0,0,0,0,0,0.99451,3.429586
Feature,Requirements,Requirements,Usability,Requirements,Requirements,0,0,0,0,0,0,0,0,0,2.201874,0,0,0,0,0,0,0,0,0,0,0,0,0.942691,0.636698,0,0,0,0,0,0,0,0,0,0,0,0,0,0,0,0,0,0,0,0,0,0,0,0,0,0,3.620618,0,0,0,0,0
Feature,Usability,Usability,Usability,Capability,Usability,0,0,0,0,0,0,0,0,0,2.757194,0,0,0,0,0,0,0,0,0,0,0,0,1.870955,1.263652,0,0,0,0,0,0,0,0,0,0,0,0,0,0,0,0,0,0,0,0,0,0,0,0,0,0,2.559642,0,0,0,0,0
Feature,Usability,Usability,Usability,Requirements,Usability,0,0,0,0,0,0,0,0,0,0,0,0,4.387616,0,0,0,0,0,0,0,0,0,0,0,0,0,0,0,0,0,0,0,0,0,0,0,0,0,0,0,0,0,0,0,0,0,0,0,0,0,0,0,0,0,0,0
Feature,Usability,Usability,Usability,Usability,Usability,0,0,0,0,0,0,0,0,0,0,0,0,1.4259,0,0,0,0,0,0,0,0,0,0,0.678594,0,0,0,0,0,0,0,0,3.855917,0,0,0,0,0,0,0,0,0,0,0,0,0,0,0,0,0,1.374553,0,0,0,0,0
Feature,Requirements,Requirements,Usability,Requirements,Requirements,0.870355,0,0,0,0,0,0,0,0,0,0,0,2.730266,0,0,0,0,0,0,0,0,0,2.486486,0.649674,0,0,0,0,0,0,0,0,0,0,0,0,0,0,0,0,0,0,0,0,0,0,0,0,1.644027,0,1.315975,0,0,0,0,0
Feature,Capability,Capability,Usability,Capability,Capability,0,0,0,1.12539,0,0,0,0,0,0,1.437328,0,0,0,0,0,0,0,0,0,0,2.047606,0,0.524756,0,0,0,0,0,0,0,0,0,0,0,0,0,0,0,0,0,0,1.810053,0,0,0,0,1.935109,2.104699,0,0,0,0,0,0,0
Feature,Reliability,Requirements,Usability,Requirements,Requirements,0,0,0,0,0,0,0,0,0,0,1.567857,0,1.202784,0,0,0,0,0,0,0,0,0,2.37926,0.572412,2.021612,0,0,0,0,0,0,0,0,0,0,0,0,0,0,0,0,0,0,0,0,0,0,0,2.295836,0,0,0,0,0,0,0
Feature,Usability,Capability,Usability,Usability,Capability,0,0,0,0,0,0,0,0,0,0,0,0,0,0,0,0,0,0,0,0,1.822207,2.342317,0,0.600284,0,0,0,0,0,0,0,0,0,0,0,0,0,0,0,0,0,0,2.070573,0,0,0,0,0,2.407628,0,0,0,0,0,0,0
Feature,Performance,Performance,Migration,Performance,Performance,0.749703,0,0,0,0,0,0,1.673604,0,0,0,0,0,0,0,0,0,0,0,0,0,0,0,0,0,0,0,0,0,0,0,0,0,0,0,0,0,0,0,0,0,0,0,0,0,0,0,0,0,0,0,0,0,0,0,3.985997
Feature,Usability,Usability,Usability,Usability,Requirements,0,0,0,0,0,0,0,0,0,0,0,0,0,0,0,0,0,0,0,0,0,0,1.001699,1.353104,0,0,0,0,0,0,3.145287,0,0,0,0,0,0,0,0,0,0,0,0,0,0,0,1.821337,0,0,0,0,1.790749,0,0,0,0
Feature,Usability,Capability,Usability,Capability,Capability,0.317234,0,0,0,0,0,0,0,0,0,1.676608,0,0,0,0,0,0,0,0,0,0,0.582973,0.350603,0.549829,0.527654,1.023538,0,0,0,0,1.949919,0,0,0,0.945984,0,0,0,0,0,0,0,0,0,0,0,0.637482,1.546697,0,0,0,0.993417,1.7537,1.156811,1.1628,0
Feature,Usability,Usability,Usability,Usability,Usability,0,0,0,0,0,0,0,0,0,0,0,0,0,0,0,0,0,0,0,0,2.398566,0,0,0.790152,0,0,0,0,0,0,0,0,0,0,0,0,0,0,0,0,0,0,0,0,0,0,0,0,0,0,0,0,3.587996,0,0,0
Feature,Usability,Usability,Usability,Requirements,Usability,0,0,0,0,0,0,0,0,0,0,0,0,0,0,0,0,0,0,0,0,0,0,0.714877,1.121099,0,0,0,0,0,0,1.416235,0,0,0,1.928857,0,0,0,0,0,0,0,0,0,0,0,0,0,0,0,0,2.025572,2.766606,0,0,0
Feature,Requirements,Requirements,Requirements,Requirements,Requirements,0.776758,0,0,0.535527,0,0,0,0,0,0,0.683965,0,0.524705,0,0,0,0,1.043211,0,0,0,0.974372,1.32543,0.24971,0,0,0.548659,0,0,0,0,1.077991,0,0,0.629393,0,0,1.056962,0,0,0,0,2.41806,1.289256,0,0,1.737718,0,0,0,0.505811,0,0,0,0,0
Feature,Usability,Requirements,Migration,Capability,Capability,0,0,0,0,0,0,0,0,0,0,0,0,0,0,1.253803,0,0,1.004803,0,0,0,2.634696,1.584517,0,0,0,0,0,0,0,0,1.645669,0,0,0,0,0,0,0,0,0,0,0,0,0,0,0,0.886936,1.929332,0,0,0,0,0,0,0
Feature,Usability,Usability,Usability,Usability,Requirements,0,0,0,0,0,0,0,0,0,0,0,0,0,0,0,0,0,0,0,0,0,0,0,0,0,0,0,0,0,0,0,0,0,0,0,0,0,0,0,0,0,0,0,0,0,0,0,0,0,0,4.387616,0,0,0,0,0
Feature,Usability,Requirements,Usability,Requirements,Capability,0,0,0,0,0,0,0,0,0,0,0,0,0,0,0,0,0,0,0,0,0,0,0,1.445916,0,0,0,0,0,0,0,0,0,0,0,0,0,0,0,0,0,0,0,0,0,0,0,0,0,0,0,0,4.142524,0,0,0
Feature,Usability,Requirements,Usability,Capability,Requirements,0,0,0,0,0,0,0,0,0,0,0,0,0,0,0,0,0,1.424267,0,0,0,0,0.800038,0.540349,0,0,0,0,0,0,2.51208,0,0,0,0,0,0,0,0,0,0,0,0,0,0,0,0,0,0,2.81682,0,1.430236,0,0,0,0
Feature,Usability,Usability,Usability,Usability,Requirements,0.753413,0,0,0,0,0,0,0,0,0,1.540389,0,0,0,0,0,0,0,0,0,0,0,1.319737,0,0,1.533692,0,0,0,0,0,0,0,0,0,0,0,0,0,0,0,0,0,0,0,0,0,0,3.304413,0,1.139158,0,0,0,0,0
Feature,Requirements,Requirements,Usability,Requirements,Requirements,0.788487,0,0,0,0,0,0,0,0,0,0,0,1.236725,0,0,0,0,0,0,0,0,0,0.871425,0,1.311487,0,0,0,0,0,0,0,0,0,0,0,0,0,0,0,0,0,0,0,0,2.9892,0,0,0,0,2.384381,0,0,0,0,0
Feature,Usability,Requirements,Usability,Requirements,Requirements,0,0,0,0,0,0,0,0,0,0,1.207078,0,0,0,0,0,0,0,0,0,0,0,0.652489,0,0,0,0,0,0,0,0,0,0,0,0,0,0,0,2.648155,0,0,2.576328,1.520095,0,0,0,1.186387,0,0,0,0,0,0,0,0,0
Feature,Requirements,Requirements,Usability,Requirements,Requirements,0,0,0,0,0,0,0,0,0,0,0,0,0,0,0,0,0,0,0,0,0,0,0.836105,0,1.258331,0,0,0,0,0,0,0,0,0,0,0,0,0,0,0,0,0,0,0,0,2.868045,0,0,0,0,2.95686,0,0,0,0,0
Feature,Usability,Capability,Usability,Capability,Capability,0.587495,0,0,0,0,0,0,0,0,0,1.903797,0,0.921473,0,0,0,0,0,0,0,0,0,0,0,0,0,0.96354,0,0,0,0,0,0,0,0,0,0,0,0,0,0,0,1.512646,0,0,0,0,0,0,3.349024,0,0,0,0,0,0
Feature,Usability,Usability,Usability,Capability,Capability,0,0,0,0,0,0,0,0,0,0,0,0,0,0,0,0,0,0,0,0,0,0,1.276715,0,0,0,1.894629,1.970086,0,0,0,0,0,0,0,0,0,0,0,0,0,0,0,0,0,0,2.321384,0,2.182083,0,0,0,0,0,0,0
Feature,Usability,Requirements,Usability,Requirements,Capability,1.4131,0,0,0,0,0,0,0,0,0,0,0,0,0,0,0,0,0,0,0,0,0,1.561738,0,0,0,0,0,0,0,1.952061,0,0,0,0,0,0,0,0,0,0,0,0,0,0,0,1.791605,0,0,0,0,2.791936,0,0,0,0
Feature,Requirements,Requirements,Usability,Requirements,Requirements,0,0,0,0,0,0,0,0,0,0,0,0,0,0,0,0,0,0,0,0,0,0,0,0,0,0,0,0,0,0,0,0,0,0,0,0,0,0,0,0,0,0,0,0,0,0,0,0,0,0,0,0,0,0,0,0
Feature,Requirements,Requirements,Migration,Requirements,Requirements,0,0,0,0,0,0,0,0,0,0,1.217812,0,0,0,0,0,0,0,0,0,0,0,0,0.889226,0,0,0,0,0,0,0,0,4.120362,0,0,0,0,0,0,0,0,0,0,0,0,0,0,0,0,0,0,0,0,0,0,0
Feature,Usability,Capability,Usability,Capability,Capability,0,0,0,0,0,0,0,0,0,0,0,0,0,0,0,0,0,0,0,0,0,0,1.780275,0.601203,0,0,0,1.373562,0,0,2.794989,0,0,0,1.515329,0,0,0,0,0,0,0,0,0,0,0,0,0,0,0,1.930153,0,0,0,0,0
Feature,Documentation,Documentation,Usability,Documentation,Usability,0.799198,0,0,0,0,0,0,0,0,0,0,0,0,0,0,0,0,2.49224,3.134005,0,0,0,0,0,0,0,0,0,0,0,0,0,0,0,0,0,0,0,0,0,0,0,0,0,0,0,1.60599,0,0,0,0,0,0,0,0,0
Bug,Reliability,Capability,Installability,Reliability,Reliability,0.370836,0,1.299342,0,1.286888,0,0,0,0,0,0,1.583499,0,0,0,0,0,2.048312,0,0,0,0,0.409843,0.83043,0,0,0.963977,0,0,0,0,0,0,1.171669,0,0,0.890255,0,0,0,0,0,0,0,0,0,0,2.139442,0,0,0,0.732681,0,0,0,0
Bug,Reliability,Installability,Usability,Capability,Installability,0,0,0,0,0,0,2.699425,0,0,0.994191,0,0,0,0,0,0,0,1.903558,0,0,2.192249,0,0,0,0,1.242613,1.001143,0,0,0,0,0,0,0,0,0,0,0,0,0,0,0,0,0,0,0,0,0,0,0,0,0,0,0,0,0
Support,Reliability,Capability,Usability,Reliability,Reliability,1.981395,0,0,0,0,0,0,0,0,0,0,0,0,0,0,0,0,0,0,0,0,0,0,0,0,0,0,0,0,0,0,0,0,0,0,0,0,0,0,0,0,0,0,0,0,0,0,0,0,0,0,3.914747,0,0,0,0
Support,Installability,Installability,Usability,Installability,Installability,0.581782,3.664229,0,0,0,0,0,0,0,0,0,0,0,0,0,0,0,0,0,0,0,0,0,0,0,1.18431,0,0,0,0,0,0,0,0,0,0,0,0,0,0,0,0,0,0,0,0,0,2.020777,0,0,0,0,0,0,0,0
Bug,Reliability,Capability,Migration,Reliability,Reliability,0,0,2.273609,1.418141,0,0,0,0,0,0.721413,0,2.770831,0,0,0,0,0,0,0,0,0,0,0,0.524038,0,0,0,0.75539,0,0,0,0,0,0,0,0,0,0,0,0,0,0,0,0,0,0,0,0.769259,0,0,0,0,0,0,1.024356,1.177504
Bug,Usability,Capability,Usability,Usability,Usability,0,0,0,0,0,0,0,0,0,0,0,0,0,0,0,0,0,0,0,0,0,0,0,0.797727,0,0,0,0,0,0,0,2.172772,0,0,0,0,0,0,0,0,0,0,0,0,0,0,0,0,0,0,0,0,3.727448,0,0,0
Support,Migration,Capability,Usability,Capability,Capability,0,0,0,2.118134,0,0,0,0,0,0,0,0,0,0,0,0,2.815973,0,0,0,0,0,0,0.782703,1.100394,1.34674,0,1.788233,0,0,0,0,0,0,0,0,0,0,0,0,0,0,0,0,0,0,0,0,0,0,0,0,0,0,0,0
Bug,Reliability,Capability,Migration,Reliability,Reliability,0,0,1.844287,1.335522,1.82661,0,0,0,0,1.358769,0,0,0,0,0,0,0,0,0,0,0,1.533117,0,0,0,0,0,0,0,0,0,0,0,0,0,0,0,0,0,0,0,0,0,0,0,0,1.676466,0,0,0,0,0,0,0,1.929357,0
Feature,Migration,Migration,Migration,Migration,Migration,1.324612,0,0,0,0,0,2.3318,0,0,0,0,0,0,0,0,0,0,0,0,0,1.893695,0,0,0,0,0,1.370678,0,2.567965,0,0,0,0,0,0,0,0,0,0,0,0,0,0,0,0,0,0,0,0,0,0,0,0,0,0,0
Bug,Usability,Capability,Usability,Capability,Capability,0,0,0,0,0,0,0,0,0,0,0,0,0,0,0,0,0,0,0,0,0,0,0,0,0,0,0,0,0,0,0,0,0,0,0,0,0,0,0,0,0,0,0,0,0,0,0,0,0,0,0,4.387616,0,0,0,0
Support,Reliability,Capability,Usability,Reliability,Reliability,0.666824,0,0,0,0,2.654875,0,0,0,0,0,0,0,0,0,0,0,0,0,0,0,0,0.464973,0.314045,0,0,0,0,0,0,0,0,1.125876,0,0,0,0,0,0,0,0,0,0,0,0,3.189943,0,0,0,0,0,0,0,0,0,0
Support,Installability,Installability,Installability,Installability,Installability,0.650892,2.798347,0,0,1.42511,2.518405,0,0,0,1.060104,0,0,0,0,0,0,0,0,0,0,0,0,0,0,0,0,0,0,0,0,0,0,0,0,1.2246,0,0,0,0,0,0,0,0,0,0,0,0,0,0,0,0,0,0,0,0,0
Feature,Capability,Usability,Usability,Usability,Capability,0,0,0,0,0,0,0,0,0,2.087607,0,0,0,2.291599,0,0,0,0,0,0,0,0,0.708296,1.714998,1.06598,0,0,0,0,0,0,0,0,0,0,0,0,0,0,0,0,0,0,0,0,0,0,0,0,0,2.249984,0,0,0,0,0
Bug,Usability,Usability,Usability,Usability,Usability,0,0,0,0,0,0,0,0,0,0,0,0,0,3.215921,0,0,0,1.76955,0,0,0,0,0,1.064056,0,0,0,0,0,0,0,0,0,0,0,0,0,0,0,0,0,0,0,0,0,0,0,0,0,0,2.155343,0,0,0,0,0
Feature,Usability,Usability,Usability,Requirements,Usability,0,0,0,0,0,0,0,0,0,1.150888,0,0,0,0,1.734838,0,0,0,0,0,0,2.597125,1.237794,0,0,0,0,0,0,0,0,0,0,0,0,0,0,0,0,0,0,0,0,0,0,0,0,0,0,0,0,0,0,2.576776,0,0
Support,Usability,Capability,Migration,Capability,Capability,1.328767,0,0,1.342069,0,0,0,0,0,0,0,0,0,0,0,0,0,0,0,0,0,2.441844,0.926543,0.991855,0,1.706613,0,0,0,0,0,0,0,0,0,0,0,0,0,0,0,0,0,0,0,0,0,0,0,0,0,0,0,0,0,2.228679
Feature,Requirements,Requirements,Migration,Usability,Requirements,0,0,0,0,0,0,0,0,0,0,0,0,0,0,0,0,0,0,0,0,0,0,0,0,0,0,0,0,0,0,0,0,0,0,0,0,0,0,0,0,0,0,0,0,0,0,2.013249,0,0,3.898462,0,0,0,0,0,0
Feature,Requirements,Requirements,Migration,Requirements,Requirements,0,0,0,0,0,0,0,0,0,0,1.245944,0,0,0,0,0,0,0,0,0,0,2.239752,0.673498,0.454884,0,0,0,0,0,0,0,0,0,0,0,0,0,0,0,0,0,0,2.486869,0,0,0,0,1.677444,1.151102,0,0,0,1.303234,0,0,0
Feature,Usability,Requirements,Usability,Usability,Usability,0,0,0,0,0,0,0,0,0,0,0,0,0,0,0,0,0,0,0,0,0,0,0,1.055495,0,0,0,0,0,0,0,0,2.998778,0,0,0,0,0,0,0,0,0,0,0,0,0,0,0,0,0,0,0,3.023976,0,0,0
Feature,Usability,Requirements,Migration,Requirements,Usability,0,0,0,0,0,0,0,0,0,0,0,0,0,0,0,0,0,0,0,0,0,1.922168,0,0,0,0,0,0,0,0,0,0,0,0,0,0,0,0,0,0,0,0,2.693118,0,0,0,0,1.816563,0,0,0,0,2.236886,0,0,0
Feature,Usability,Requirements,Migration,Requirements,Requirements,0,0,0,0,0,0,0,0,0,0,0,0,0,0,0,0,0,0,0,0,0,1.668819,1.003634,0,0,0,0,0,0,0,1.98829,2.926297,0,0,0,0,0,0,0,0,0,0,0,0,0,0,0,0,1.71535,0,0,0,0,0,0,0
Feature,Requirements,Requirements,Usability,Requirements,Requirements,0,0,0,0,0,0,0,0,0,0,0,0,0,0,0,0,0,0,0,0,0,0,0,0,0,0,0,0,0,0,0,0,0,0,0,0,0,0,0,0,0,0,0,0,0,0,0,0,0,0,0,0,0,0,0,0
Feature,Requirements,Requirements,Migration,Requirements,Requirements,0,0,0,0,0,0,0,0,0,0,0,0,0,0,0,0,0,0,0,0,0,4.387616,0,0,0,0,0,0,0,0,0,0,0,0,0,0,0,0,0,0,0,0,0,0,0,0,0,0,0,0,0,0,0,0,0,0
Feature,Requirements,Requirements,Migration,Requirements,Requirements,0,0,0,0,0,0,0,0,0,0,0,0,0,0,0,0,0,0,0,0,0,3.188875,0,0,0,0,0,0,0,0,0,0,0,0,0,0,0,0,0,0,0,0,0,0,0,0,0,3.013677,0,0,0,0,0,0,0,0
Feature,Usability,Usability,Migration,Capability,Usability,0,0,0,0,0,0,0,0,0,1.802727,0,0,1.736078,0,2.717414,0,0,0,0,0,0,0,0,0,0,0,0,0,0,0,0,0,0,0,0,0,0,0,0,0,0,0,0,0,0,0,0,0,0,0,0,0,2.367075,0,0,0
Feature,Requirements,Usability,Migration,Requirements,Usability,0,0,0,0,0,0,0,0,0,0,0,0,1.724543,0,0,0,0,0,0,0,0,0,0,1.30081,0,0,0,0,0,0,0,0,0,0,0,0,0,0,0,0,0,0,0,0,0,0,0,3.819034,0,0,0,0,0,0,0,0
Feature,Requirements,Usability,Migration,Requirements,Usability,0,0,0,0,0,0,0,0,0,0,0,0,1.853416,0,0,0,0,0,0,0,0,3.441773,0,0.882051,0,0,0,0,0,0,0,0,0,0,0,0,0,0,0,0,0,0,0,0,0,0,0,0,0,0,1.786675,0,0,0,0,0
Feature,Requirements,Requirements,Requirements,Usability,Requirements,0,0,0,0,0,0,0,0,0,0,0,0,0,0,0,0,0,0,0,0,0,0,0,1.347726,0,0,0,0,0,0,0,0,0,0,0,0,0,0,0,0,0,0,0,0,0,0,0,0,0,0,0,0,0,0,4.175501,0
Feature,Usability,Usability,Requirements,Usability,Capability,0,0,0,0,0,0,0,0,0,1.72826,0,0,1.050097,0,0,0,0,0,0,0,0,0,0,0.499747,2.585646,0,0,0,0,0,0,0,0,0,0,0,0,0,0,0,0,0,0,0,0,0,0,0,0,1.643675,2.350448,0,0,0,0,0
Feature,Requirements,Requirements,Migration,Usability,Usability,0,0,0,0,0,0,0,0,0,1.077057,0,0,1.037237,0,0,0,0,0,0,0,0,2.430515,0.730861,1.146166,0,0,0,0,0,0,0,0,0,0,0,0,0,0,0,0,0,0,0,0,0,0,0,1.148491,0,0,1.584782,0,0,0,1.529346,1.757993
Feature,Requirements,Usability,Usability,Usability,Usability,0,0,0,0,0,0,0,0,0,0,0,0,1.045592,0,0,0,0,0,0,0,0,0,0.736748,0.995207,0,0,0,1.136869,0,0,0,0,1.783948,0,0,0,1.600353,0,0,0,0,0,0,0,0,0,0,0,1.259205,0,0,0,1.425625,0,2.443481,0
Feature,Usability,Requirements,Usability,Usability,Usability,0,0,0,0,0,0,0,0,0,0,0,3.269157,1.200822,0,0,0,0,0,0,0,0,0,0,0,0,0,0,0,0,0,0,0,0,0,0,0,0,0,0,0,0,0,0,0,0,0,0,2.107402,0,0,0,0,1.637275,0,0,0
Feature,Requirements,Requirements,Usability,Usability,Usability,0.598679,0,0,0,0,0,0,0,0,0,1.224028,0,0.939015,0,0,0,0,0,0,0,0,0,0,0,0,0,0,0,0,0,1.310791,0,0,0,0,0,0,1.891544,0,0,0,0,0,0,0,0,1.203046,0,1.792361,0,0,0,2.56062,0,0,0
Feature,Requirements,Usability,Usability,Usability,Requirements,0,0,0,0,0,0,0,0,0,0,0,0,1.05533,0,0,0,0,0,0,0,0,0,0,0,0,0,0,0,0,0,0,0,0,0,2.006384,0,0,0,0,0,0,0,0,0,0,0,2.142976,2.33705,2.014381,0,0,0,0,0,0,0
Feature,Usability,Requirements,Migration,Requirements,Requirements,0,0,0,0,0,0,0,0,0,0,1.308516,0,1.00383,0,0,0,0,0,0,0,0,3.30178,1.414644,1.109251,0,0,0,0,0,0,0,0,0,0,0,0,0,0,0,0,0,0,0,0,0,0,0,0,1.208911,0,0.967683,0,0,0,0,0
Feature,Usability,Usability,Usability,Requirements,Usability,0,0,0,0,0,0,0,0,0,0,0,0,1.559899,0,0,0,0,0,0,0,0,0,0,0,0,0,0,0,0,0,0,0,0,0,0,0,0,0,0,0,0,0,0,0,0,0,0,0,1.878584,0,0,0,0,0,3.645382,0
Feature,Usability,Usability,Usability,Usability,Usability,0,0,0,0,0,0,0,0,0,0,2.212017,0,1.696952,0,0,0,0,0,0,0,0,0,0,0,0,0,0,0,0,0,0,0,0,0,0,0,0,0,0,0,0,0,0,0,0,0,0,0,0,0,0,3.387995,0,0,0,0
Feature,Usability,Usability,Usability,Usability,Requirements,0,0,0,0,0,0,0,0,0,0,0,0,1.607129,0,0,0,0,0,0,0,0,0,0,0,0,0,0,0,0,0,0,0,0,0,0,0,0,0,0,0,0,0,0,0,0,0,0,0,1.221141,2.515576,0,0,0,2.974727,0,0
Feature,Usability,Usability,Usability,Usability,Usability,0,0,0,0,0,0,0,0,0,0,0,0,4.387616,0,0,0,0,0,0,0,0,0,0,0,0,0,0,0,0,0,0,0,0,0,0,0,0,0,0,0,0,0,0,0,0,0,0,0,0,0,0,0,0,0,0,0
Feature,Requirements,Requirements,Usability,Requirements,Requirements,0.95084,0,0,0,0,0,0,0,0,0,0,0,1.491372,0,0,0,0,0,0,0,0,0,0,1.419504,0,0,0,0,0,0,0,0,0,0,1.788926,0,0,0,0,0,0,0,0,0,0,0,0,3.302671,0,0,0,0,0,0,0,0
Feature,Requirements,Requirements,Usability,Usability,Usability,0,0,0,0,0,0,0,0,0,0,0,0,0.739258,0,0,0,0,0,0,0,0,1.372794,0,0.557617,0.783947,0,0,0,0,0,0,0,0,0,0,0,0,0,0,0,0,0,0,0,0,0,0,0,1.780574,0,1.425274,0,0,0,3.269977,0
Feature,Requirements,Usability,Usability,Usability,Usability,0,0,0,0,0,0,0,0,1.666839,0,0,0,1.98232,0,0,0,0,0,0,0,0,0,0,0.595217,0,0,0,1.359886,0,0,0,0,0,0,0,0,0,0,0,0,0,0,0,0,0,0,0,3.215534,0,0,0,0,0,0,0,0
Feature,Requirements,Requirements,Usability,Requirements,Requirements,0,0,0,0,0,0,0,0,0,0,0,0,2.887098,0,0,0,0,0,0,0,0,0,0,0,0,0,0,0,0,0,0,0,0,0,0,0,0,0,0,0,0,0,0,0,0,0,0,0,0,2.25953,1.391567,0,1.968223,0,0,0
Feature,Usability,Requirements,Usability,Usability,Usability,0,0,0,0,0,0,0,0,0,0,0,0,0.862115,0,0,0,0,0,0,0,0,0,0,0.952653,0,0,0,0,0,0,0,0,3.415337,0,0,0,1.319527,0,0,0,0,0,0,0,0,0,0,0,1.038243,0,1.317215,0,1.17546,0,0,0
Feature,Requirements,Usability,Usability,Requirements,Usability,0,0,0,0,0,0,0,0,0,0,0,0,2.336385,0,0,0,0,0,0,0,0,0,2.310833,0,1.238812,0,1.221523,0,0,0,0,0,0,0,0,0,0,0,0,0,0,0,0,0,0,0,1.496664,0,0,0,1.784868,0,0,0,0,0
Feature,Usability,Usability,Performance,Usability,Usability,0.49814,0,0,0,0,0,0,0,0,0,0.642584,0,0.985918,0,0,0,0,0,0,0,0,0,0,0.371835,1.045519,1.014043,0.81699,0,0,0,0,1.012769,1.682135,0,0.591313,1.232474,0,0.993013,0,0,0,0,0,0,0,0,0,0,0,0,0,0,0,2.825059,0,0
Feature,Requirements,Requirements,Usability,Capability,Requirements,0,0,0,1.06451,0,0,0,0,0,0,0,0,2.085996,0,0,0,0,0,0,0,0,2.444016,0,0.496369,0,0,0,1.134048,0,0,0,0,0,0,2.502189,0,0,0,0,0,0,0,0,0,0,0,0,0,0,0,0,0,0,0,0,0
Feature,Usability,Requirements,Usability,Usability,Usability,0,0,0,0,0,0,0,0,0,0,0,0,2.988327,0,0,0,0,0,0,0,0,0,0,1.422161,0,0,0,0,0,0,0,0,0,0,0,0,0,0,0,0,0,0,0,0,0,0,0,0,0,0,2.880718,0,0,0,0,0
Feature,Usability,Capability,Usability,Capability,Usability,0,0,0,0,0,0,0,0,0,0,0,0,3.224211,0,0,0,0,0,0,0,0,0,1.135927,0,0,0,0,0,0,0,0,0,2.75051,0,0,0,0,0,0,0,0,0,0,0,0,0,0,0,0,0,0,0,0,0,0,0
Feature,Requirements,Requirements,Requirements,Requirements,Requirements,0,0,0,0,0,0,0,0,0,0,1.445908,0,0.699847,0,0,0,0,0,0,1.303107,0,0,0.78159,1.106405,0.742154,0,0.731796,0,0,0,0,1.437814,0,0,0.839478,0,0,0,0,0,0,0,0,0,0,0,1.421123,0.774912,0,0,0,1.397256,1.908428,0,1.031883,0
Feature,Usability,Usability,Requirements,Requirements,Usability,0,0,0,2.121012,0,0,0,0,0,0,0,0,1.039075,0,0,0,0,0,0,0,0,0,0,0,0,0,0,0,0,0,2.900933,0,0,0,0,0,0,0,0,0,0,0,0,0,0,0,0,1.150526,1.983352,0,0,0,0,0,0,0
Feature,Requirements,Requirements,Requirements,Usability,Requirements,0,0,0,0.997002,0,0,0,0,0,1.607717,0,0,0.976854,0,0,0,0,0,0,0,0,2.657474,0,0,2.071814,0,0,1.06213,0,0,0,0,0,0,0,0,1.495145,0,0,0,0,0,0,0,0,0,0,0,0,0,0,0,0,0,0,0
Feature,Usability,Requirements,Capability,Requirements,Requirements,0.427364,0,0,0,0,0,0,0.954028,0,1.79925,0.873766,0,0.670311,0,0,0,0,0,0,1.978212,1.936725,0,1.096685,0.319005,0,0.869968,0,0.728827,0,0,0,0,0,1.35027,0,0,0,0,0,0,0,0,1.10035,0,0,0,0,0,0,0,0.646173,0,0,0,0,0
Feature,Usability,Requirements,Usability,Usability,Usability,0,0,0,0,0,0,0,0,0,0,0,0,1.583004,0,0,0,0,0,0,0,0,0,0,1.749249,0,0,0,0,0,0,0,0,0,0,0,0,0,0,0,0,0,0,0,0,0,0,0,0,0,0,0,0,0,0,3.699378,0
Feature,Requirements,Usability,Usability,Requirements,Requirements,0,0,0,0,0,0,0,0,0,0,0,0,4.387616,0,0,0,0,0,0,0,0,0,0,0,0,0,0,0,0,0,0,0,0,0,0,0,0,0,0,0,0,0,0,0,0,0,0,0,0,0,0,0,0,0,0,0
Feature,Requirements,Requirements,Requirements,Requirements,Requirements,1.377563,0,0,0,0,0,0,0,0,0,0,0,2.160678,0,0,0,0,0,0,2.538332,0,1.597208,1.921135,0,0,0,0,0,0,0,0,0,0,0,0,0,0,0,0,0,0,0,0,0,0,0,0,0,0,0,0,0,0,0,0,0
Feature,Usability,Usability,Usability,Usability,Usability,0,0,0,0,0,0,0,0,0,0,0,0,2.077829,0,0,0,0,0,0,0,0,0,0,0,2.203438,0,0,0,0,0,0,0,0,0,0,0,0,0,0,0,0,0,0,0,0,0,0,0,0,0,3.174691,0,0,0,0,0
Feature,Requirements,Requirements,Usability,Usability,Requirements,0,0,0,2.180748,0,0,0,0,0,0,0,0,2.136679,0,0,0,0,0,0,0,0,0,0,1.016857,0,0,0,0,0,0,2.982635,0,0,0,0,0,0,0,0,0,0,0,0,0,0,0,0,0,0,0,0,0,0,0,0,0
Feature,Requirements,Integrity/Security,Integrity/Security,Integrity/Security,Requirements,0.474746,0,0,0,0,0,0,0,0,0,0,0,1.180208,0,0,3.065227,0,0,0,1.38649,0,0,0,0,0,0,0,0.809631,0,0,0,1.529816,0,0,0,0,1.139706,0,0,0,0,0,0,0,0,0,0,0,1.421322,0,0,0,0,0,0,0
Feature,Usability,Usability,Usability,Capability,Usability,0,0,0,0,0,0,0,0,0,0,0,0,3.961843,0,0,0,0,0,0,0,0,0,0,1.885463,0,0,0,0,0,0,0,0,0,0,0,0,0,0,0,0,0,0,0,0,0,0,0,0,0,0,0,0,0,0,0,0
Feature,Requirements,Requirements,Usability,Requirements,Requirements,0,0,0,0,0,0,0,0,0,1.018665,1.278761,0,1.554854,0,0,0,0,0,0,0,0,0,0.691238,1.673694,1.040307,0,0,0,0,0,0,0,0,0,0,0,0,0,0,0,0,0,0,0,0,0,1.256841,1.721627,0,0,0,0,0,0,2.292542,0
Feature,Requirements,Usability,Usability,Requirements,Requirements,0,0,0,0,0,0,0,0,0,0,0,0,2.802953,0,0,0,0,0,0,0,0,0,0,0,0,0,0,0,0,0,0,0,0,0,0,0,0,0,0,0,0,0,0,0,0,0,0,0,3.375593,0,0,0,0,0,0,0
Feature,Requirements,Requirements,Usability,Requirements,Requirements,0,0,0,0,0,0,0,0,0,0,0,0,4.387616,0,0,0,0,0,0,0,0,0,0,0,0,0,0,0,0,0,0,0,0,0,0,0,0,0,0,0,0,0,0,0,0,0,0,0,0,0,0,0,0,0,0,0
Feature,Requirements,Capability,Usability,Requirements,Requirements,0.351695,0,0,0.44617,0,0,0.490634,0,0,0.286402,0.56984,0,0.916231,0.996585,0,0,0,0,0.689575,1.192452,1.029984,0,0.194344,0.547348,0,0,0,0.29989,0,0,0.610232,0.566649,0.470581,0,0.524373,0,0,0,0,0,0,0,1.170371,0,0,0,0.913437,0,0.996484,2.370938,0.953173,0,0.37606,1.135788,0.40667,0.740923
Feature,Requirements,Requirements,Usability,Requirements,Requirements,0,0,0,0,0,3.218932,0,0,0,2.147601,0,0,2.068202,0,0,0,0,0,0,0,0,0,0,0,0,0,0,0,0,0,0,0,0,0,0,0,0,0,0,0,0,0,0,0,0,0,0,0,0,0,0,0,0,0,0,0
Feature,Performance,Performance,Performance,Performance,Performance,0,0,0,0,0,0,0,0,0,0,0,0,1.272771,0,0,0,0,0,0,0,0,0,0.565833,0.382166,0,0,0,0,0,0,2.241931,0,2.740193,0,0,2.007697,0,0,0,0,0,0,0,0,0,0,0,0,0,0,0.774112,0,0,0,0,0
Feature,Requirements,Usability,Requirements,Requirements,Requirements,0,0,0,0,0,0,0,0,0,0,0,0,4.387616,0,0,0,0,0,0,0,0,0,0,0,0,0,0,0,0,0,0,0,0,0,0,0,0,0,0,0,0,0,0,0,0,0,0,0,0,0,0,0,0,0,0,0
Feature,Usability,Usability,Usability,Usability,Requirements,0,0,0,0,0,0,0,0,0,0,0,0,2.940788,0,0,0,0,0,0,0,0,0,0,0,0,0,0,0,0,0,0,0,0,0,0,0,0,0,0,0,0,0,0,0,0,0,0,3.256216,0,0,0,0,0,0,0,0
Feature,Requirements,Requirements,Usability,Requirements,Requirements,0,0,0,1.404151,0,0,0,0,1.833523,0,0,0,1.375776,0,0,0,0,0,0,0,0,2.554801,0.969403,0,0,0,0,1.495876,0,0,0,0,0,0,0,0,0,0,0,0,0,0,0,0,0,0,0,1.523341,0,0,0,0,0,0,0,0
Feature,Requirements,Requirements,Usability,Requirements,Requirements,0,0,0,0,0,0,0,0,0,0,0,0,3.158867,0,0,0,0,0,0,0,0,0,0,0,0,0,0,0,0,0,0,0,0,0,0,0,0,0,0,0,0,0,0,0,0,0,0,0,0,0,3.045116,0,0,0,0,0
Feature,Requirements,Requirements,Requirements,Requirements,Requirements,0,0,0,0,0,0,0,0,0,0,0,0,1.615951,0,2.529384,0,0,0,0,0,2.334478,0,0,1.53808,0,0,0,0,0,0,0,0,0,0,0,0,0,0,0,0,0,0,0,0,0,0,0,0,0,0,1.557761,0,0,0,0,0
Feature,Usability,Usability,Usability,Usability,Usability,0.450231,0,0,0,0,0,0,0,1.882272,0.733288,0,0,1.119264,0,0,0,0,0,0,0,0,0,0.788659,1.116412,0,0,0,0,0,0,0,1.450819,0,0,1.342577,0,0,0,0,0,0,0,0,0,0,0,0.904739,0.781921,2.551344,0,0,0,0,0,0,0
Feature,Usability,Requirements,Requirements,Requirements,Requirements,0,0,0,0,0,0,0,0,0,0,0,0,1.1966,0,0,0,0,0,0,0,0,0,0,0.359295,0,0,0,0,0,0,0,0,0,0,0,0,0,0,0,0,0,0,1.239323,0,0,0,0,0,1.441064,2.743883,2.307022,0,0,1.107428,0,0
Feature,Usability,Usability,Requirements,Requirements,Usability,0,0,0,0,0,0,0,0,0,0,0,0,3.502862,0,0,0,0,0,0,0,0,0,0,2.642183,0,0,0,0,0,0,0,0,0,0,0,0,0,0,0,0,0,0,0,0,0,0,0,0,0,0,0,0,0,0,0,0
Feature,Usability,Requirements,Usability,Usability,Usability,0.92064,0,0,1.859712,0,1.417974,0,0,0,0,0,0,0.911065,0,0,0,0,0,0,0,0,0,0,0.433581,0,0,0,0.990597,0,0,2.54355,0,0,0,0,0,0,0,0,0,0,0,0,0,0,0,1.167237,0,0,0,0,1.147634,0,1.336394,0,0
Feature,Usability,Requirements,Usability,Requirements,Requirements,1.545913,0,0,0,0,0,0,0,0,0,0,0,2.42473,0,0,0,0,0,0,0,0,0,0,1.153943,0,0,0,0,0,0,0,0,0,0,0,0,0,0,0,0,0,0,0,0,0,0,3.106514,0,0,0,0,0,0,0,0,0
Feature,Usability,Usability,Usability,Requirements,Requirements,0.64334,0,0,0,0,1.570501,0,0,0,1.047804,1.31534,0,0.636649,0,0,0,0,0,0,0,0,0,0.448598,0.96044,1.070065,0,0,0,0,0,0,0,0,0,0,0,0.974437,0,0,0,0,0,0,0,0,0,0,1.409872,1.981931,0,1.227447,1.271082,0,0,0.938702,0
Feature,Usability,Usability,Usability,Requirements,Requirements,0,0,0,0,0,0,0,0,0,0,0,0,3.961843,0,0,0,0,0,0,0,0,0,0,1.885463,0,0,0,0,0,0,0,0,0,0,0,0,0,0,0,0,0,0,0,0,0,0,0,0,0,0,0,0,0,0,0,0
Feature,Usability,Usability,Usability,Usability,Usability,0,0,0,0,0,0,0,0,0,0,0,0,1.044168,0,0,0,0,0,0,0,0,1.93901,0,0,0,0,0,0,0,0,1.457577,0,0,0,0,0,0,0,0,0,0,0,0,0,0,0,0,1.156166,1.993075,0,1.006568,0,0,0,2.440154,0
Feature,Usability,Requirements,Usability,Usability,Usability,0,0,0,0,0,0,0,0,0,0,0,0,0.993211,0,0,0,0,0,0,0,0,0,0,0,0,0,0,1.079914,0,0,3.219223,0,0,0,1.191374,0,0,0,0,0,0,0,0,0,0,0,0,0,0,0,0.957445,1.25111,0,0,0,1.683373
Feature,Requirements,Requirements,Usability,Requirements,Requirements,0,0,0,0,0,0,0,0,0,0,0,0,2.525085,0,0,0,0,0,0,0,0,0,0,1.904653,0,0,0,0,0,0,0,0,0,0,0,0,0,0,0,0,0,0,0,0,0,0,0,0,3.040956,0,0,0,0,0,0,0
Feature,Requirements,Requirements,Usability,Requirements,Requirements,0.70475,0,0,0.872883,0,0.665547,0,0.964636,0,0.703784,0.557415,0,0.427622,0,0,0,0,0,0,0,0,1.002028,0,0.795082,0,0.554991,0,0,0,0,2.387704,0,0,0,0,0,0,0,0,0,0,0,0,0,0,0,1.736674,0.750461,1.029968,0,0.653358,1.077318,1.166091,0,0.630503,0
Feature,Requirements,Usability,Usability,Requirements,Requirements,0,0,0,0,0,0,0,0,0,0,0,0,3.586668,0,0,0,0,0,0,0,0,0,2.527249,0,0,0,0,0,0,0,0,0,0,0,0,0,0,0,0,0,0,0,0,0,0,0,0,0,0,0,0,0,0,0,0,0
Feature,Usability,Usability,Usability,Usability,Usability,0,0,0,0,0,0,0,0,0,0,0,0,3.158867,0,0,0,0,0,0,0,0,0,0,0,0,0,0,0,0,0,0,0,0,0,0,0,0,0,0,0,0,0,0,0,0,0,0,0,0,0,3.045116,0,0,0,0,0
Feature,Requirements,Requirements,Migration,Requirements,Requirements,0,0,0,0,0,0,0,0,0,0,1.486744,0,0.719612,0,0,0,0,0,0,0,0,2.366934,1.423484,0.342467,0,0,0,0,0,0,0,0,0,0,0,0,0,0,0,0,0,0,0,0,0,0,0,0,1.733255,0,1.610719,1.436718,0,1.055562,0,0
Feature,Usability,Usability,Usability,Capability,Usability,0,0,0,0,0,0,0,0,0,0,0,0,0,0,0,0,0,0,0,0,0,0,3.635987,2.455762,0,0,0,0,0,0,0,0,0,0,0,0,0,0,0,0,0,0,0,0,0,0,0,0,0,0,0,0,0,0,0,0
Feature,Usability,Capability,Usability,Usability,Usability,0,0,0,0,0,0,0,0,0,0,0,0,0,0,0,0,0,0,0,0,0,2.859569,0,0,0,0,0,0,0,0,0,0,0,0,0,0,0,0,0,0,0,0,0,0,0,0,0,0,0,0,0,0,3.327768,0,0,0
Feature,Requirements,Requirements,Usability,Requirements,Requirements,0,0,0,0,0,0,0,0,0,0,0,0,0,0,0,0,0,0,0,0,0,0,0,0,0,0,0,0,0,0,0,0,0,0,0,0,0,0,0,0,0,0,0,0,0,0,0,0,2.71608,0,3.445879,0,0,0,0,0
Feature,Usability,Usability,Usability,Requirements,Usability,0,0,0,0,0,0,0,0,0,0,0,0,0,0,0,0,0,0,0,0,0,0,0,2.130695,0,0,0,0,0,0,0,0,0,0,0,0,0,0,0,0,0,0,0,0,0,0,0,3.835533,0,0,0,0,0,0,0,0
Feature,Usability,Usability,Usability,Usability,Usability,0,0,0,0,0,0,0,0,0,0,0,0,1.175918,0,0,0,0,0,0,3.470349,0,0,0,0.559626,0,0,0,0,0,0,0,0,0,0,0,0,0,0,0,0,0,0,0,0,0,0,0,0,0,0,0,2.34774,0,0,0,0
Feature,Requirements,Usability,Requirements,Requirements,Requirements,2.358755,0,0,0,0,0,0,0,0,0,0,0,3.699655,0,0,0,0,0,0,0,0,0,0,0,0,0,0,0,0,0,0,0,0,0,0,0,0,0,0,0,0,0,0,0,0,0,0,0,0,0,0,0,0,0,0,0
Feature,Usability,Requirements,Usability,Requirements,Requirements,0,0,0,0,0,0,0,0,0,0,0,0,1.557514,0,0,0,0,0,0,0,0,0,0,0.741229,0,0,0,0,0,0,0,0,0,0,0,0,0,0,0,0,0,0,0,0,0,0,0,1.724572,1.875711,0,0,0,2.12361,0,2.296463,0
Feature,Usability,Requirements,Usability,Requirements,Requirements,0,0,0,0,0,0,0,0,0,0,0,0,3.961843,0,0,0,0,0,0,0,0,0,0,1.885463,0,0,0,0,0,0,0,0,0,0,0,0,0,0,0,0,0,0,0,0,0,0,0,0,0,0,0,0,0,0,0,0
Feature,Usability,Requirements,Usability,Usability,Requirements,0,0,0,0,0,0,0,0,0,0,0,0,2.594893,0,0,0,0,0,0,0,0,0,0,0,0,0,0,0,0,0,0,0,0,0,0,0,0,0,0,0,0,0,0,0,0,0,0,0,0,0,0,0,3.538037,0,0,0
Feature,Requirements,Requirements,Usability,Requirements,Requirements,0,0,0,0,0,0,0,0,0,0,0,0,1.380804,0,0,0,0,0,0,0,0,0,0,1.04153,0,0,0,0,0,0,0,0,0,0,0,0,0,0,0,0,0,0,2.26666,0,0,0,0,3.057817,0,0,1.331081,0,0,0,0,0
Feature,Requirements,Requirements,Migration,Requirements,Requirements,0,0,0,0,0,0,0,0,0,0,0,0,1.473178,0,0,0,0,0,0,0,0,3.452038,0,0,0,0,0,0,0,0,0,0,0,0,0,0,0,0,0,0,0,0,0,0,0,0,0,0,1.774146,0,1.420129,0,0,0,0,0
Feature,Requirements,Capability,Requirements,Reliability,Usability,0.679238,0,0,1.723398,0,1.658132,0,0,0,1.10627,0,0,1.065369,0,0,0,0,0,0,0,0,0,0,0.507015,0,1.382696,0,0,0,0,0,0,0,0,0,0,2.584477,0,0,0,0,0,0,0,0,0,1.364929,0,0,0,0,0,0,0,0,0
Feature,Requirements,Requirements,Migration,Requirements,Requirements,0,0,0,0.540417,0,0,0,0,0,0,0.69021,0,0.839231,0,0.828799,0,0,0,0,0,0,1.966536,0.373095,0.75597,0,0,0.553668,0,0,0,0,0,0,0,0,0,0,0,0,0,0,0,0,0,0,0,1.075205,2.232211,1.480626,0,0.510429,0,1.676309,0,0,0.897432
Feature,Usability,Requirements,Usability,Requirements,Requirements,0,0,0,0,0,0,0,0,0.840711,0.655041,0,0,0.630824,0,0,0,0,0,0,0,0,0,0,0.300213,0,0,0,0.685892,0,0,0,2.054124,0,0,0.756684,0,0,0,0,0,0,0,0,0,0,0,1.280964,0,0,0,0,0,2.223336,0,2.404307,0
Feature,Usability,Requirements,Usability,Usability,Usability,0,0,0,0,0,0,0,0,0,0,0,0,1.728042,0,0,0,0,0,0,0,0,0,0,0,0,0,0,0,0,0,0,3.550209,0,0,0,0,0,0,0,0,0,0,0,0,0,0,0,1.913391,0,0,0,0,0,0,0,0
Feature,Usability,Requirements,Usability,Requirements,Requirements,0,0,0,0,0,0,0,0,0,0,0,0,3.961843,0,0,0,0,0,0,0,0,0,0,1.885463,0,0,0,0,0,0,0,0,0,0,0,0,0,0,0,0,0,0,0,0,0,0,0,0,0,0,0,0,0,0,0,0
Feature,Capability,Capability,Usability,Capability,Capability,0,0,0,0,0,0,0,0,0,0,0,0,1.688123,0,0,0,0,0,0,0,0,0,0,0,0,0,0,0,0,0,0,0,0,0,4.049866,0,0,0,0,0,0,0,0,0,0,0,0,0,0,0,0,0,0,0,0,0
Feature,Usability,Requirements,Usability,Requirements,Requirements,0,0,0,0,0,0,0,0,0,0,0,0,1.26917,0,0,0,0,0,0,0,0,0,0,1.20801,0,0,0,0,0,0,0,0,0,0,1.522392,0,0,0,0,0,0,0,0,0,0,0,0,0,0,0,0,0,0,3.723361,0,0
Feature,Usability,Requirements,Requirements,Requirements,Requirements,0,0,0,0,0,0,0,0,0,0,0,0,3.342632,0,0,0,0,0,0,0,0,0,2.355295,1.590777,0,0,0,0,0,0,0,0,0,0,0,0,0,0,0,0,0,0,0,0,0,0,0,0,0,0,0,0,0,0,0,0
Feature,Usability,Capability,Requirements,Usability,Usability,0,0,0,0,0,0,0,0,0,0,0,0,1.460846,0,0,0,0,0,0,0,0,0,0,0.695225,0,0,0,0,0,0,4.078451,0,0,0,0,0,0,0,0,0,0,0,0,0,0,0,0,0,0,0,0,0,0,0,0,0
Feature,Requirements,Capability,Requirements,Integrity/Security,Requirements,0,0,0,0,0,0,0,0,0,0,0,0,4.387616,0,0,0,0,0,0,0,0,0,0,0,0,0,0,0,0,0,0,0,0,0,0,0,0,0,0,0,0,0,0,0,0,0,0,0,0,0,0,0,0,0,0,0
Feature,Usability,Requirements,Usability,Requirements,Usability,0,0,0,0,0,0,0,0,0,0,0,0,0.757723,0,0,0,0,0,0,0,0,0,0,0.93215,0,0,0,0,0,0,0,0,2.049036,0,0,0,0,0,0,0,0,0,0,0,0,0,0,0,0,0,0,0,1.033127,0,3.541501,0
Feature,Usability,Usability,Usability,Usability,Usability,0.699804,0,0,0,0,0,0,0,0,0,0,0,1.097628,0,0,0,0,0,0,0,0,0,0,1.212899,0,0,0,0,0,0,0,0,0,0,0,0,0,0,0,0,0,0,0,0,0,0,0,0,0,0,1.058103,0,3.868586,0,0,0
Feature,Migration,Capability,Usability,Capability,Capability,0.684957,0,0,1.606341,0,0,0,0,0,0,0,0,0.677833,0,2.12197,0,0,0,0,0,0,0.794169,0,0.511284,0,0.87973,0,0,0,0,0,0,0,0,0,0,0,0,0,0,0,0,0,0,0,0,0.868425,0,0,0,0,0,0,0,0,2.969724
Feature,Requirements,Usability,Usability,Usability,Usability,0,0,0,0,0,0,0,0,0,0,0,0,2.80955,0,0,0,0,0,0,0,0,0,0,0,0,0,0,0,0,0,0,0,0,0,3.370104,0,0,0,0,0,0,0,0,0,0,0,0,0,0,0,0,0,0,0,0,0
Feature,Requirements,Documentation,Requirements,Requirements,Requirements,0,0,0,0,0,0,0,0,3.509511,0,0,0,2.633345,0,0,0,0,0,0,0,0,0,0,0,0,0,0,0,0,0,0,0,0,0,0,0,0,0,0,0,0,0,0,0,0,0,0,0,0,0,0,0,0,0,0,0
Feature,Requirements,Requirements,Requirements,Requirements,Requirements,0,0,0,0,0,0,0,0,0,0,0,0,2.940788,0,0,0,0,0,0,0,0,0,0,0,0,0,0,0,0,0,0,0,0,0,0,0,0,0,0,0,0,0,0,0,0,0,0,3.256216,0,0,0,0,0,0,0,0
Feature,Requirements,Requirements,Requirements,Usability,Requirements,0,0,0,0,0,0,0,0,0,0,0,0,4.387616,0,0,0,0,0,0,0,0,0,0,0,0,0,0,0,0,0,0,0,0,0,0,0,0,0,0,0,0,0,0,0,0,0,0,0,0,0,0,0,0,0,0,0
Feature,Requirements,Requirements,Requirements,Requirements,Requirements,1.358107,0,0,0,0,0,0,0,0,0,0,0,1.343982,0,0,0,0,0,0,0,3.077329,0,0,1.013755,2.258933,0,0,0,0,0,0,0,0,0,0,0,0,0,0,0,0,0,0,0,0,0,0,0,0,0,0,0,0,0,0,0
Feature,Requirements,Usability,Requirements,Usability,Usability,0,0,0,0,0,0,0,0,0,0,0,0,2.471496,0,0,0,0,0,0,0,0,0,0,0,0,0,0,0,0,0,0,0,0,0,0,0,0,0,0,0,0,0,0,0,0,0,0,0,0,0,0,0,0,3.625311,0,0
Feature,Requirements,Requirements,Requirements,Requirements,Requirements,1.676361,0,0,0,0,0,0,0,0,0,0,0,0,0,0,0,0,0,0,0,0,0,0,1.251316,0,0,0,0,0,0,0,0,0,0,0,0,0,0,0,0,0,0,0,0,0,0,0,0,0,0,0,0,0,3.856838,0,0
Feature,Installability,Documentation,Documentation,Installability,Installability,2.191099,0,0,0,0,0,0,0,0,0,0,0,0,0,0,0,0,0,0,0,0,0,0.936792,0,0,0,0,0,0,0,0,0,0,0,0,0,0,0,0,0,0,0,0,3.266708,0,0,1.70332,0,0,0,0,0,0,0,0,0
Feature,Requirements,Usability,Requirements,Usability,Usability,0,0,0,0,0,0,0,0,0,0,0.82388,0,1.264082,0,0,0,0,0,0,0,0,0,1.250257,0.999209,0.670249,0,1.047493,0.687216,0,0,0,0,0,0,0.758144,0,0,0,0,0,0,0,0,0,0,0,0,0,0,0,1.827843,0,0.861763,2.781324,0,0
Support,Reliability,Performance,Installability,Reliability,Reliability,0,0,0,0,1.804992,0,0,0,0,0,0,0,0,0,0,0,0,0,0,0,0,0,2.115533,1.230736,1.371214,0,2.142991,1.405925,0,0,0,0,0,0,0,0,0,0,0,0,0,0,0,0,0,0,0,0,0,0,1.246484,0,0,0,0,0
Feature,Usability,Usability,Usability,Usability,Usability,0,0,0,0,0,0,0,0,0,0,0,0,0,0,0,0,0,0,0,0,0,0,0,0,0,0,0,0,0,0,4.387616,0,0,0,0,0,0,0,0,0,0,0,0,0,0,0,0,0,0,0,0,0,0,0,0,0
Feature,Usability,Usability,Usability,Usability,Usability,0,0,0,0,0,0,0,0,0,0,0,0,0,0,0,0,0,0,0,0,0,0,1.008064,0,1.517128,0,0,0,0,0,1.997064,2.939211,0,0,0,0,0,1.818261,0,0,0,0,0,0,0,0,0,0,0,0,0,0,0,0,0,0
Feature,Usability,Usability,Usability,Usability,Usability,0,0,0,0,0,0,0,0,0,1.438516,0,0,0,0,0,0,0,0,0,0,0,0,0,0,0,0,0,0,0,0,3.065025,0,0,0,0,0,0,2.790604,0,0,0,0,0,0,0,0,0,0,0,0,0,0,0,0,0,0
Feature,Reliability,Capability,Migration,Capability,Capability,0,0,0,0,0,0,0,0,0,0,0,0,0,0,0,0,0,1.106037,0,0,0,1.033052,1.242563,0,0,0,0,0,0,0,0,0,0,0,0,0,0,0,0,0,0,0,0,0,0,0,0,0,0,0,0,0,0,3.630899,0,1.494413
Feature,Requirements,Requirements,Requirements,Requirements,Requirements,1.430482,0,0,0,0,0,0,0,0,0,0,0,0,0,0,0,0,0,0,0,0,0,1.580949,1.06778,0,0,0,0,0,0,0,0,0,0,0,0,0,0,0,0,0,0,3.683116,0,0,0,0,0,0,0,0,0,0,0,0,0
Feature,Requirements,Requirements,Usability,Requirements,Requirements,0,0,0,0,0,0,0,0,0,2.257552,0,0,0,0,0,0,0,0,0,0,0,0,0,0.634399,1.783791,0,0,0.914473,0,0,0,0,0,0,0,2.10276,1.28729,0,0,0,0,0,0,0,0,0,0,0,1.012878,0,1.621532,0,0,0,0,0
Feature,Requirements,Requirements,Usability,Usability,Usability,0.965928,0,0,0,1.057436,0,2.695047,0,0,0,0,0,0,0,1.185714,0,0,0,0,0,2.540994,0,0,0,0,0,0,0,0,0,0,0,0,0,1.440187,0,0,0,0,0,0,0,0,0,0,0,0,0,0,0,0,0,0,0,0,0
Support,Reliability,Migration,Requirements,Reliability,Reliability,0,0,1.28098,0,0,0,0,0,1.21126,0,0,0,0,2.07195,0,0,0,0,0,0,0,0,1.280812,1.004311,0,0,0.950354,0,0,0,0,0,0,0,1.090197,0,0,0,0,0,0,0,0,0,0,0,0,0,0,0,0,0,0,2.66633,0,0
Feature,Usability,Usability,Usability,Usability,Usability,1.289638,0,0,0,0,0,0,0,0,3.329093,0,0,0,0,0,0,0,0,0,0,0,0,1.425289,0,0,0,2.115112,0,0,0,0,0,0,0,0,0,0,0,0,0,0,0,0,0,0,0,0,0,0,0,0,0,0,0,0,0
Feature,Usability,Requirements,Usability,Usability,Usability,0,0,0,0,0,0,0,0,0,3.549887,0,0,0,0,0,0,0,0,0,0,0,0,0,2.578657,0,0,0,0,0,0,0,0,0,0,0,0,0,0,0,0,0,0,0,0,0,0,0,0,0,0,0,0,0,0,0,0
Feature,Usability,Usability,Usability,Usability,Usability,0,0,0,0,0,0,0,0,0,0,0,4.115281,0,0,0,0,0,0,0,0,0,0,0,1.140203,0,0,0,1.007755,0,0,0,0,0,0,0,0,0,0,0,0,0,0,0,0,0,0,0,0,0,0,0,0,0,0,0,0
Bug,Installability,Capability,Requirements,Reliability,Reliability,1.290985,0,0,1.637778,0,3.151511,1.800997,0,0,0,0,0,0,0,0,0,0,0,0,0,0,0,0,0,0,1.314003,0,0,0,0,0,0,0,0,0,0,0,0,0,0,0,0,0,0,0,0,0,0,0,0,0,0,0,0,0,0
Bug,Reliability,Usability,Migration,Reliability,Reliability,0,0,0,2.731437,0,0,0,0,0,1.753342,0,0,0,0,0,0,0,0,0,0,0,1.978319,0,0,0,2.191455,0,0,0,0,0,0,0,0,0,0,0,0,0,0,0,0,0,0,0,0,0,0,0,0,0,0,0,0,0,0
Bug,Reliability,Capability,Integrity/Security,Reliability,Reliability,0.909725,0,0,0,0,0,0,0,0,0,0,0,0,0,0,0,3.872219,0,0,0,0,0,0,0,0,1.85189,0,0,0,0,0,0,0,0,0,0,0,0,0,0,0,0,0,0,0,0,0,0,0,0,0,0,0,0,0,0
Feature,Migration,Requirements,Requirements,Capability,Requirements,0,0,0,0,0,0,0,0,1.016668,0,1.57608,0,0,0,0,0,0,0.956926,0,0,0,0,0,0.363046,0,0,0.797678,0,0,0,0,0,0,0,0,0,0,0,0,0,0,0,0,0,0,0,0,0,0,0,0,0,2.688671,0,2.611662,0
Feature,Installability,Documentation,Documentation,Installability,Documentation,1.026814,0,0,2.605288,2.248182,0,0,0,0,0,0,0,0,0,2.520909,0,0,0,0,0,0,0,0,0,0,0,0,0,0,0,0,0,0,0,0,0,0,0,0,0,0,0,0,0,0,0,0,0,0,0,0,0,0,0,0,0
Support,Installability,Capability,Installability,Capability,Reliability,0,0,0,0,0,0,0,0,0,0,0,0,0,0,0,0,0,0,0,0,0,0,2.861847,0,0,3.325809,0,0,0,0,0,0,0,0,0,0,0,0,0,0,0,0,0,0,0,0,0,0,0,0,0,0,0,0,0,0
Feature,Usability,Requirements,Usability,Requirements,Usability,0.724378,0,0,0,0,0,0,0,1.514198,0,0,0,0,0,0,0,0,0,0,3.353052,0,0,0,0,0,0,0,0,0,0,0,0,0,0,0,0,0,0,0,0,0,0,0,0,0,0,1.455639,0,1.36829,0,1.095258,0,0,0,0,0
Feature,Usability,Usability,Usability,Usability,Usability,0,0,0,0,0,0,0,0,0,1.744412,1.381619,0,1.059911,0,1.659037,0,0,0,0,3.127993,0,0,0,0.799483,0,0,0,0,0,0,0,0,0,0,0,0,0,0,0,0,0,0,0,0,0,0,0,0,0,0,0,0,0,0,0,0
Feature,Requirements,Requirements,Requirements,Requirements,Requirements,0.733771,0,0,0,0,0,0,0,0,0,0,0,0,2.623733,0,0,0,2.28821,0,0,0,0,0,1.095443,0,0,0,1.251373,0,0,0,0,0,0,1.380529,0,0,0,0,0,0,0,0,0,0,0,0,0,1.386032,0,0,0,0,0,0,0
Feature,Usability,Capability,Usability,Capability,Usability,1.032374,0,0,0,0,0,0,0,0,0,2.110738,0,0,0,0,0,0,0,0,0,0,0,0,0.770613,0,0,0,0,0,0,0,0,0,0,0,0,0,0,0,0,0,0,0,0,0,0,0,0,0,0,3.624406,0,0,0,0,0
Feature,Usability,Usability,Usability,Usability,Usability,0,0,0,0,0,0,0,0,0,1.852667,0,0,0,0,0,0,0,2.824136,0,0,0,0,0,0,1.193737,0,0,0,0,0,0,0,0,0,2.140145,0,0,0,0,0,0,0,0,0,0,0,0,0,1.355663,0,0,0,0,0,0,0
Support,Migration,Capability,Usability,Capability,Capability,1.299093,0,0,0,0,0,0,0,0,0,0,0,0,0,0,0,0,0,0,0,0,0,0,0.969705,0,2.644511,2.130619,0,0,0,0,0,0,0,0,0,0,0,0,0,0,0,0,0,0,0,0,2.256152,0,0,0,0,0,0,0,0
Feature,Usability,Requirements,Usability,Requirements,Usability,0,0,0,0,0,0,0,0,0,0,0,0,0,0,0,0,0,0,0,0,0,0,3.780232,0,0,0,0,0,0,0,0,0,0,0,0,0,0,0,0,0,0,0,0,0,0,0,0,0,0,0,2.227335,0,0,0,0,0
Bug,Reliability,Capability,Usability,Capability,Usability,0,0,0,0,0,0,0,0,0,0,0,0,0,0,0,0,0,0,0,0,0,0,0.899303,1.214787,0,0,0,0,0,0,0,0,3.451344,0,0,0,0,0,0,0,0,0,0,0,0,0,0,0,0,0,1.230331,0,0,0,1.881816,0
Support,Documentation,Documentation,Documentation,Documentation,Documentation,1.119081,0,0,0,0,0,0,0,0,0,0,0,0,0,0,0,0,0,0,0,0,0,0,0,0,0,0,0,0,0,0,0,0,0,0,0,0,0,0,0,0,0,0,0,0,4.242503,0,0,0,0,0,0,0,0,0,0
Support,Migration,Capability,Migration,Reliability,Reliability,0,0,0,0,0,0,0,0,0,0,0,0,0,0,0,0,0,0,0,0,0,3.903612,1.011077,0.682886,0,0,0,0,0,0,0,0,0,0,0,0,0,0,0,0,0,0,0,0,0,0,0,1.588828,0,0,0,0,0,0,0,0
Feature,Migration,Requirements,Migration,Requirements,Usability,0,0,0,0,0,0,0,0,2.116537,0,0,0,0,0,0,0,0,0,0,0,0,2.949147,0,0,0,0,0,1.726772,0,0,0,0,0,0,0,0,0,0,0,0,0,0,0,0,0,0,0,1.758476,0,0,0,0,0,0,0,0
Feature,Usability,Requirements,Usability,Requirements,Usability,1.430255,0,0,0,0,0,0,0,0,2.329446,0,0,0,0,0,0,0,0,0,0,0,0,2.505346,0,0,0,2.345735,0,0,0,0,0,0,0,0,0,0,0,0,0,0,0,0,0,0,0,0,0,0,0,0,0,0,0,0,0
Bug,Usability,Capability,Usability,Capability,Usability,0,0,0,0,0,0,0,0,0,0,0,0,2.203926,0,0,0,0,0,0,0,0,0,1.552937,2.097722,0,0,0,0,0,0,0,0,0,0,0,0,0,0,0,0,0,0,0,0,0,0,0,0,0,0,2.124563,1.751589,0,0,0,0
Support,Migration,Requirements,Migration,Requirements,Installability,0.726904,0,0,0,1.004147,0,1.279616,1.023815,0,0,0,0,0,0,0,0,0,0,0,1.339411,2.412942,0,0,0,0,0,1.192182,0,1.409215,0,0,0,0,0,0,0,0,0,0,0,0,2.001341,0,0,0,0,0,0,0,0,0,0,0,0,0,0
Feature,Usability,Usability,Usability,Usability,Usability,0,0,0,0,0,0,0,0,0,0,0,0,0,0,0,0,0,0,0,0,0,0,0,1.076588,0,0,0,0,0,0,3.157838,0,0,0,0,0,0,0,0,0,0,0,0,0,0,0,0,0,0,0,0,2.849595,0,0,0,0
Support,Documentation,Requirements,Requirements,Requirements,Usability,1.527679,0,0,0,0,0,0,0,0,0,0,0,0,0,0,0,0,0,0,0,0,0,1.68837,0,0,0,0,0,0,0,0,0,0,0,0,0,0,0,0,0,0,0,0,0,0,0,0,0,0,3.75057,0,0,0,0,0,0
Support,Installability,Documentation,Documentation,Documentation,Documentation,4.387616,0,0,0,0,0,0,0,0,0,0,0,0,0,0,0,0,0,0,0,0,0,0,0,0,0,0,0,0,0,0,0,0,0,0,0,0,0,0,0,0,0,0,0,0,0,0,0,0,0,0,0,0,0,0,0
Support,Reliability,Capability,Performance,Reliability,Usability,0,0,0,0,0,0,0,0.981101,0,0.715796,0.898561,0,0,0,0,0,0,0,0,0,1.991684,1.280083,1.127806,0.848016,1.462008,0,0.720802,1.187943,0,0,0,0,1.176112,0,0,0,0,0,0,0,0,0,0,0,0,0,0.883159,1.772259,0,0,0,0,0,0,0,0
Feature,Requirements,Requirements,Requirements,Installability,Requirements,1.893479,0,0,0,0,0,0,0,3.958019,0,0,0,0,0,0,0,0,0,0,0,0,0,0,0,0,0,0,0,0,0,0,0,0,0,0,0,0,0,0,0,0,0,0,0,0,0,0,0,0,0,0,0,0,0,0,0
Feature,Usability,Usability,Usability,Usability,Usability,0,0,0,0,0,0,0,0,0,0,0,0,0,0,0,0,0,0,0,0,0,0,0,0,0,0,0,0,0,0,0,0,0,0,0,0,0,0,0,0,0,0,0,0,0,0,0,0,0,0,2.409688,0,0,3.666685,0,0
Feature,Usability,Usability,Usability,Usability,Usability,0,0,2.009731,0,0,0,0,0,1.198986,0,0,0,0.899653,0,0,0,0,0,0,0,0,0,0,0,0,0,0,0,0,0,0,0,0,0,0,0,0,0,0,0,0,0,0,0,0,0,1.152617,0,0,0,0,0,0,3.411259,0,0
Feature,Usability,Usability,Usability,Usability,Usability,0,0,0,0,0,0,0,0,0,0,0,0,0,0,0,0,0,0,0,0,0,0,2.61062,3.526449,0,0,0,0,0,0,0,0,0,0,0,0,0,0,0,0,0,0,0,0,0,0,0,0,0,0,0,0,0,0,0,0
Feature,Usability,Usability,Usability,Usability,Usability,0,0,0,0,0,0,0,0,0,0,0,2.539854,0,0,0,0,0,0,0,0,0,0,0.657368,1.690425,0,0,0.975526,0,0,0,0,0,0,0,0,0,0,0,0,0,0,0,0,0,0,0,1.195258,2.670272,0,0,0,0,0,0,0,0
Support,Reliability,Capability,Usability,Reliability,Reliability,0.724949,0,1.784165,0.499808,1.08347,1.208023,0,0,0,1.314474,0,0,0.489708,0,0,0,0,0.97363,0,0.911831,0,0,0.968704,0,1.205805,1.007355,0.811602,1.064915,0,0,0,0,0,0,0,0,0,0,0,0,0,0,0,0,0,0,0.994411,0,0,0,1.096121,1.233733,0,0,0,0
Feature,Usability,Requirements,Usability,Usability,Usability,0,0,0,0,0,0,0,0,0,0,0,0,0,0,0,0,0,0,0,0,0,0,2.475349,2.449233,0,0,0,0,0,0,0,0,0,0,0,0,0,0,0,0,0,0,0,0,0,0,0,0,2.669284,0,0,0,0,0,0,0
Feature,Usability,Usability,Usability,Usability,Usability,0,0,0,0,0,0,0,0,0,0,0,0,0,1.983294,0,0,0,0,0,0,0,0,0.613004,1.070241,0,0,0,0,0,0,0,0,0,0,0,0,0,1.75247,0,0,0,0,0,0,0,0,1.114593,0,0,0,0.838647,0,0,2.963061,0,0
Feature,Usability,Usability,Usability,Usability,Usability,0,0,0,0,0,0,0,0,0,0,0,0,0,0,0,0,0,0,0,0,0,0,0,0,0,0,0,0,0,0,0,0,0,0,0,0,0,0,0,0,0,0,0,0,0,0,0,0,0,0,0,0,0,4.387616,0,0
Feature,Usability,Usability,Usability,Usability,Usability,0,0,0,0,0,0,0,0,1.087939,0,0,0,1.293853,0,0,0,0,0,0,1.519999,0,0,0,0,1.372069,0,1.707194,0,0,0,0,0,0,0,0,0,0,0,0,0,0,0,0,0,0,0,0,0,0,0,1.247261,0,0,2.780353,0,0
Feature,Usability,Usability,Usability,Capability,Usability,0,0,0,0,0,0,0,0,0,0,0,0,0,0,0,0,0,0,0,0,0,0,2.722549,0,2.79692,0,0,0,0,0,0,0,0,0,0,0,0,0,0,0,0,0,0,0,0,0,0,0,2.00403,0,0,0,0,0,0,0
Feature,Usability,Requirements,Usability,Usability,Usability,0,0,0,0,0,0,0,0,0,0,0,0,0,0,0,0,0,0,0,0,0,0,0,1.284612,0,0,0,0,0,0,0,0,0,0,0,0,0,0,0,0,0,0,0,0,0,0,0,4.195348,0,0,0,0,0,0,0,0
Feature,Usability,Requirements,Usability,Requirements,Usability,0,0,0,0,0,0,0,0,0,0,0,0,0,0,0,0,0,0,0,0,0,0,0,0.704938,0,0,0,0,0,0,0,0,0,0,0,0,0,0,0,0,0,0,0,0,0,0,0,3.280272,2.827375,0,0,0,0,0,0,0
Feature,Usability,Requirements,Requirements,Requirements,Usability,0,0,0,0,0,0,0,0,0,0,0,0,0,0,0,0,0,0,0,0,0,0,0,0,0,0,0,0,0,0,0,0,0,0,0,0,0,0,0,0,0,0,0,0,0,0,0,4.387616,0,0,0,0,0,0,0,0
Feature,Usability,Requirements,Requirements,Requirements,Usability,0,0,0,0,0,0,0,0,0,0,0,0,0,0,0,0,0,0,0,0,0,0,1.945124,1.313746,0,0,0,0,0,0,0,0,0,0,0,0,0,0,0,0,0,0,1.951624,0,0,0,0,1.31641,2.863558,0,0,0,0,0,0,0
Feature,Usability,Requirements,Usability,Usability,Usability,0,0,0,0,0,0,0,0,0,0,0,0,0,0,0,0,0,1.165491,0,0,0,0,0.654678,1.241336,0,0,0,0,0,0,3.352635,0,0,0,1.114494,0,0,0,0,0,0,0,0,0,0,0,0,0,0,0,0,1.855001,0,0,0,0
Feature,Migration,Requirements,Migration,Requirements,Requirements,0,0,0,0,0,0,0,0,0,0,0,0,0,0,0,0,0,0,0,0,0,3.006947,1.624376,0,0,0,0,0,0,0,1.385932,0,0,0,0,0,0,0,0,0,0,0,1.629805,0,0,0,0,0,1.195681,0,0,1.250649,0,0,0,0
Feature,Requirements,Requirements,Usability,Requirements,Usability,0,0,0,0,0,0,0,0,0,3.630644,0,0,0,0,0,0,0,0,0,0,0,0,2.463655,0,0,0,0,0,0,0,0,0,0,0,0,0,0,0,0,0,0,0,0,0,0,0,0,0,0,0,0,0,0,0,0,0
Feature,Migration,Usability,Migration,Usability,Usability,0.908364,0,0,0,0,0,0,0,0,0,0,0,0,0,0,0,0,1.787214,0,1.673774,0,3.159593,0.633398,0,0,0,0.939954,0,0,0,0,0,0,0,1.078267,0,0,0,0,0,0,0,0,0,0,0,0,0,0,0,0,0,0,0,0,0
Feature,Requirements,Requirements,Requirements,Usability,Requirements,0,0,0,0,0,0,0,0,0,1.081338,0,0,0,0,0,0,0,0,0,0,0,0,2.059942,0.78549,0,0,0,0,0,0,0,0,0,0,0,0,0,0,0,0,0,0,0,2.558732,0,0,0,0,0,2.583489,0,0,0,0,0,0
Feature,Requirements,Requirements,Requirements,Requirements,Requirements,0,0,0,0,0,0,0,0,0,0,0,0,0,0,0,0,0,0,0,0,0,0,1.514406,2.374954,0,0,0,0,0,0,0,0,0,0,0,0,0,0,0,0,0,0,0,0,0,0,0,0,0,3.364126,0,0,0,0,0,0
Feature,Usability,Requirements,Migration,Usability,Usability,1.919413,0,0,0,0,0,0,0,0,0,0,0,0,0,0,0,0,0,0,0,0,0,2.121308,3.326722,0,0,0,0,0,0,0,0,0,0,0,0,0,0,0,0,0,0,0,0,0,0,0,0,0,0,0,0,0,0,0,0
Bug,Capability,Capability,Usability,Capability,Capability,1.056762,0,0,0,0,0,0,0,0,0,2.160601,0,0,0,0,0,0,0,0,0,0,0,1.851107,0.788818,0,0,1.733177,0,0,0,0,0,0,0,0,0,0,0,0,0,0,0,0,0,0,0,0,0,0,0,2.532488,0,0,0,0,0
Feature,Documentation,Documentation,Documentation,Documentation,Documentation,2.475229,0,2.735947,0,0,0,0,0,0,0,0,0,1.941172,0,0,0,0,0,0,0,0,0,1.367794,0,0,0,0,0,0,0,0,0,0,0,0,0,0,0,0,0,0,0,0,0,0,0,0,0,0,0,0,0,0,0,0,0
Support,Performance,Performance,Performance,Performance,Performance,0.53599,0,0,0,0,0,2.370269,0,0,0,0,0,0,0,0,0,0,0,0,0,1.214499,0,0,0,0,0,0.879068,0,0,0,0,0,0,0,0,3.331358,0,0,0,0,0,0,0,0,0,0,0,0,0,0,0,0,0,0,0,0
Feature,Usability,Usability,Usability,Usability,Usability,2.052889,0,0,0,0,0,0,0,0,0,0,0,0,0,0,0,0,0,0,0,0,0,0,0,0,0,0,0,0,0,0,0,0,0,0,0,0,0,0,0,0,0,0,0,0,0,0,0,3.877734,0,0,0,0,0,0,0
Support,Documentation,Documentation,Documentation,Documentation,Documentation,1.288301,0,0,0,0,0,0,0,0,0,0,0,0,0,0,0,0,2.534742,0,0,0,0,0,0,0,0,2.112919,0,0,0,0,0,0,0,0,0,0,0,0,0,0,0,0,0,0,0,2.588843,0,0,0,0,0,0,0,0,0
Bug,Installability,Capability,Installability,Installability,Capability,0.719472,0,0,0.65025,1.302881,0.991592,2.722459,0.57211,0.535715,0.417403,1.216641,0,0,0,0,0,0,0,0,0,0,0,0.283238,0.1913,0,1.4646,0.420322,0,0.787473,0,0.56112,0,0,0,1.119568,0,0.615245,0,0,0,0,0,0,0,0,0.971576,0,0,0,0,0,0,0,0,0,0
Support,Usability,Documentation,Requirements,Documentation,Usability,0.752039,0,0,0.518485,0,0,0.903677,0,0,0,0.6622,0,0.805173,0,0,0,0,0.637248,0,1.89181,2.060294,0,1.398487,0,0,0,0.531199,0,0,0,0,0,0,0,0.965819,0,0,0,0,0,0,0,1.321733,0,0,0,0.650849,0,0.611793,0,1.469143,0.639918,0,0,0,0
Support,Reliability,Capability,Installability,Reliability,Reliability,1.517306,0,0,1.046091,0,0,0,0,0,1.064299,0,0,0,0,0,0,0,1.285704,0,0,0,0,0,0,1.086911,0,0,0,0,0,0,0,0,2.064653,0,0,1.56876,0,0,0,0,0,0,0,0,0,0,0,0,0,0.988043,2.046333,0,0,0,0
Feature,Requirements,Requirements,Migration,Requirements,Requirements,0,0,0,0,0,0,0,0,0,0,0,0,0,0,0,0,0,0,0,0,0,3.760018,2.261291,0,0,0,0,0,0,0,0,0,0,0,0,0,0,0,0,0,0,0,0,0,0,0,0,0,0,0,0,0,0,0,0,0
Support,Installability,Capability,Installability,Capability,Capability,2.045737,0,0,0,0,0,0,0,0,0,0,0,0,0,3.168808,0,0,0,0,0,0,0,0,0,0,0,0,0,0,0,0,0,0,0,0,0,0,0,0,0,0,0,0,0,0,0,0,2.241604,0,0,0,0,0,0,0,0
Bug,Migration,Capability,Migration,Capability,Migration,1.456699,0,0,1.165963,0,0,0,0,0,1.880175,0,0,0,0,0,0,0,0,2.856178,0,0,0,0,1.08735,1.211461,0,1.194553,0,0,0,0,0,0,0,0,0,0,0,0,0,0,0,0,0,0,0,0,0,0,0,0,0,0,0,0,0
Support,Installability,Requirements,Integrity/Security,Integrity/Security,Integrity/Security,0.892604,0,0,0,0,0,2.490464,0,0,0,0,0,0,0,0,0,0,0,3.500289,0,0,0,0,0,0,0,0,0,0,0,0,0,0,0,0,0,0,0,0,0,0,0,0,0,0,0,0,0,0,0,0,0,0,0,0,0
Feature,Usability,Requirements,Usability,Requirements,Requirements,0,0,0,0,0,0,0,0,0,0,1.570866,2.069943,0,0,0,0,0,0,0,0,0,0,0,0,0,0,0,0,0,0,0,0,0,0,0,0,0,0,0,0,0,0,0,0,0,0,0,0,0,0,0,0,0,3.535377,0,0
Feature,Usability,Usability,Usability,Usability,Usability,0,0,0,0,0,0,0,0,0,1.192204,1.496611,0,0,0,0,0,0,0,0,0,0,0,0,0.5464,0,0,0,0,0,0,0,0,0,0,0,0,0,0,0,0,0,0,0,0,0,0,0,0,0,0,0,0,0,3.910425,0,0
Feature,Usability,Usability,Usability,Usability,Usability,0,0,0,0,0,0,0,0,0,0,0,0,0,0,0,0,0,0,0,0,0,0,0,1.35404,0,0,0,0,0,0,0,0,0,0,0,0,0,0,0,0,0,0,0,0,0,0,0,0,0,0,0,0,0,4.173458,0,0
Feature,Requirements,Requirements,Requirements,Requirements,Requirements,0,0,0,1.037287,0,0,0,0,0,0,0,0,0,0,0,0,0,0,0,0,0,0,1.432252,0.483675,0,0,0,0,0,0,0,0,0,0,0,0,0,0,0,0,0,0,1.66835,2.497219,0,0,1.302095,0,0,0,2.274857,0,0,0,0,0
Support,Installability,Installability,Installability,Installability,Installability,0,3.682926,0,0,0,0,0,1.912334,0,0,0,0,0,0,0,0,0,0,0,0,0,0,0,0,1.424853,0,0,0,0,0,0,0,0,0,0,0,0,0,0,0,0,0,0,0,0,0,0,0,0,0,0,0,0,0,0,0
Bug,Reliability,Capability,Usability,Capability,Capability,1.001391,0,0,0,0,0,3.525626,0,0,0,0,0,0,0,0,0,0,0,0,0,1.43161,0,0,0,0,0,0,0,1.941351,0,0,0,0,0,0,0,0,0,0,0,0,0,0,0,0,0,0,0,0,0,0,0,0,0,0,0
Support,Documentation,Documentation,Reliability,Capability,Installability,0,2.81956,0,0,0,0,0,0,0,0,0,0,0,0,0,0,0,0,0,0,0,0,0,0,0,0,0,0,0,0,0,0,0,0,1.955658,0,0,0,0,0,0,0,0,0,0,0,0,1.805244,0,0,0,2.053716,0,0,0,0
Support,Installability,Installability,Installability,Installability,Installability,1.365337,0,0,0,1.064834,1.187244,0,0,0,1.584207,0,0,0,0,0,0,0,0,0,0,0,0,0,0,0,0,1.595285,0.82941,0,0,0,1.567187,0,2.435478,0,0,0,0,0,0,0,0,0,0,0,0,0,0.844638,0,0,0,0,0,0,0,0
Feature,Usability,Requirements,Usability,Usability,Usability,0,0,0,0,0,0,0,0,0,0,0,0,0,0,0,0,0,0,0,0,0,0,0,1.349094,0,0,0,0,0,0,2.496683,0,0,0,0,0,0,0,0,0,0,0,0,0,0,0,2.29146,0,0,0,0,0,2.438627,0,0,0
Support,Migration,Migration,Migration,Migration,Migration,0.967218,0,0,0,0,0,0,3.42221,2.021816,0,0,0,0,0,0,0,0,0,0,0,0,0,0,0,0,0,1.586317,0,0,0,0,0,0,0,0,0,0,0,0,0,0,0,0,0,0,0,0,0,0,0,0,0,0,0,0,0
Feature,Requirements,Requirements,Usability,Requirements,Requirements,0.624863,0,0,0,0,0,0,0,0,0,0,0,0,0,0,0,0,0,0,0,1.415874,0,0,0,0,0,0,1.065641,0,0,0,0,0,0,0,0,0,0,0,0,0,0,0,0,0,0,2.511325,0,0,3.068172,0,0,0,0,0,0
Support,Migration,Capability,Migration,Capability,Reliability,0.433488,0,0,2.081819,0,0,0,0,0,0,0,0,0,0,0,0,0,0,0,0,0,2.38983,0.759331,0,1.142787,1.764867,0,0,0,0,0,0,1.160046,0,0,0,0,0,0,0,0,0,1.116117,0,0,0,0.871094,0,0.818822,0,0,0,0,0,0,0
Feature,Usability,Capability,Usability,Capability,Usability,0,0,0,0,0,0,0,0,0,0,0,0,2.435886,0,0,0,0,0,0,0,0,0,1.082916,0.731406,0,0,0,0,0,0,0,0,0,0,0,0,0,0,0,0,0,0,0,0,0,0,0,0,0,0,1.48153,3.068394,0,0,0,0
Feature,Requirements,Usability,Usability,Usability,Usability,0,0,0,1.262169,0,0,0,0,0,0,0,0,0,0,0,0,0,0,0,0,0,0,2.252487,1.177069,2.078553,0,0,0,0,0,0,0,2.109944,0,0,0,0,0,0,0,0,0,0,0,0,0,0,0,0,0,0,1.557777,0,0,0,0
Feature,Usability,Usability,Usability,Usability,Usability,0,0,0,0,0,0,0,0,0,0,0,0,0,0,0,0,0,0,0,0,0,0,0,1.415832,0,0,0,0,0,0,4.152902,0,0,0,0,0,0,0,0,0,0,0,0,0,0,0,0,0,0,0,0,0,0,0,0,0
Feature,Usability,Usability,Usability,Usability,Usability,0,0,0,0,0,0,0,0,0,0,0,0,0,0,0,0,0,0,0,0,0,0,0,0,0,0,0,0,0,0,0,0,0,0,4.387616,0,0,0,0,0,0,0,0,0,0,0,0,0,0,0,0,0,0,0,0,0
Feature,Usability,Capability,Usability,Capability,Capability,0,0,0,0,0,0,0,0,0,0,0,0,0,0,2.788787,0,0,0,0,0,0,0,0,0,0,0,0,0,0,0,0,0,0,0,3.387306,0,0,0,0,0,0,0,0,0,0,0,0,0,0,0,0,0,0,0,0,0
Support,Installability,Installability,Installability,Installability,Installability,1.552016,0,0,0,2.14396,2.390423,0,0,0,0,0,0,0,0,0,0,0,0,0,0,0,0,0,0,0,0,0,1.669951,0,0,0,0,0,0,0,0,0,0,0,0,0,0,0,0,0,0,0,0,0,0,0,1.934683,0,0,0,0
Feature,Usability,Usability,Usability,Usability,Usability,0,0,0,0,0,0,0,0,0,0,0,0,1.932973,0,0,0,0,0,0,0,0,0,0,1.067986,1.024913,0,0,0,0,0,0,0,0,0,2.318635,0,0,0,0,0,0,0,0,0,0,0,0,0,0,0,0.931684,0,0,2.246985,1.425028,0
Support,Installability,Documentation,Documentation,Documentation,Documentation,0.892649,1.042811,0,1.230855,0,0,3.217917,0,0,0,0.786012,0,0,0,0.943837,0,0,0,0,0,0.871108,0,0,0,0.639443,0,0,0,0,0,0,0,0,0,1.679446,0,0,0,0,0,0,0,0,0,0,0,0,0,0,0,0,0,0,0,0,0
Support,Installability,Installability,Installability,Installability,Installability,0.696453,1.889147,0,0,2.416854,0,0,0,0,0,0,0,0,0,0,0,0,0,2.731098,0,0,0,0.769711,0,0,0,1.142241,0,0,0,0,0,0,0,0,0,0,0,0,0,0,0,0,0,0,0,0,0,0,0,0,0,0,0,0,0
Support,Installability,Installability,Installability,Installability,Installability,0,3.414176,0,0,2.755826,0,0,0,0,0,0,0,0,0,0,0,0,0,0,0,0,0,0,0,0,0,0,0,0,0,0,0,0,0,0,0,0,0,0,0,0,0,0,0,0,0,0,0,0,0,0,0,0,0,0,0
Feature,Requirements,Requirements,Requirements,Requirements,Requirements,0.504763,0,0,0.509815,0,0,0,0,0,0,0.651127,0,0,0,0,0,0,0,0,0,0,1.512834,0.703937,0.6145,0,0,0,0,0,0,1.105164,0,0.852249,0,0,0,0,0,0,0,0,0,0.819976,0,0,0,1.485954,0,0,0,0,1.766437,0,0,0,2.683705
Bug,Requirements,Capability,Requirements,Capability,Usability,0,0,0,0,0,0,0,0,1.684951,0,0,0,0,0,0,0,0,0,0,0,0,0,0,1.555334,0,1.640874,0,0,0,0,0,0,0,0,0,0,0,0,0,0,0,0,2.075406,0,0,0,0,0,0,0,1.218768,1.592586,1.723818,0,0,0
Feature,Migration,Requirements,Migration,Requirements,Usability,0,0,0,0,0,0,0,0,0,0,0,0,0,0,0,0,0,0,0,0,0,1.920282,0,0.780002,0,0,0,0,0,0,0,0,0,0,0,0,0,0,0,0,0,0,2.690476,0,0,0,0,0,0,0,0,0,0,0,0,2.777882
Feature,Requirements,Requirements,Usability,Requirements,Usability,0,0,0,0,0,0,0,0,0,0,0,0,0,0,0,0,0,0,0,0,0,0,0,0,0,0,0,0,0,0,0,0,0,0,0,0,0,0,0,0,0,0,0,0,0,0,0,0,0,0,0,4.387616,0,0,0,0
Support,Usability,Requirements,Usability,Requirements,Usability,0,0,0,0,0,0,0,0,0,0,0,0,2.728044,0,0,0,0,0,0,0,0,0,0,0,0,0,0,0,0,0,0,0,0,0,0,0,0,0,0,0,0,0,0,0,0,0,0,0,0,0,0,3.436415,0,0,0,0
Feature,Usability,Capability,Usability,Usability,Capability,0,0,0,0,0,0,0,0,0,0,0,0,0,0,0,0,0,0,0,0,0,0,0,0.657256,0,0,0,0,0,0,2.824257,0,0,0,0,0,0,0,0,0,0,0,0,0,0,0,0,0,0,0,0,3.292835,0,0,0,0
Feature,Requirements,Capability,Usability,Requirements,Requirements,0,0,0,0,0,0,0,0,0,0,0,0,0,0,0,0,0,0,0,0,0,0,0,0.978972,0,0,0,0,0,0,0,0,0,0,0,0,0,0,0,0,0,0,0,0,0,0,0,0,2.477329,0,0,0,0,0,0,3.486492
Support,Reliability,Capability,Usability,Capability,Reliability,0.560582,0,0,0,0,0,0,0,1.171808,0.913016,0,0,0,0,0,0,0,0,0,0,0,0,0,0,0,0,0.919401,0.956017,0,0,0,0,0,0,0,0,0,0,0,0,0,0,0,0,0,0,0,0,0,0,0,0,0,3.869228,0,0
Feature,Migration,Usability,Usability,Usability,Usability,0,0,0,0,0,0,0,0,0,0,0,0,1.425069,0,0,0,0,0,0,0,0,1.139716,0.68543,0.292084,0,0,0,0.667321,0,0,0,0,0,0,0,0,0,0,0,0,0,0,1.596837,0,0,0,0,0,0,0,0,0,0,3.517253,0,0
Feature,Usability,Usability,Usability,Requirements,Requirements,0.641713,0,0,0,0,0,0,0,0,0,0,0,0,0,0,0,0,0,0,0,0,0,0,0.70173,0.673428,0,0,0.690475,0,0,0,0,0,0,0,0,1.540539,1.279218,0,0,0,0,0,0,0,0,1.289523,0,1.212142,0,0,1.59987,0,2.615068,0.936328,0
Feature,Documentation,Installability,Reliability,Installability,Installability,0.839883,2.80737,1.048244,0,0,0,0,0,1.250744,0.48726,0,0,0,0,1.468982,0,0,1.177247,0,0,0.677893,0,0,0,0.995224,0.609013,0,0.510208,0,0,0,0,0,0,0,0,0,0,0,0,0,0,0,1.152985,0,0,0,0.519576,0,0.734491,0,0,0,0,0,0
Feature,Usability,Requirements,Requirements,Requirements,Requirements,2.123971,0,0,0,0,0,0,0,0,0,0,0,0,0,0,0,0,0,0,0,0,0,0,1.840631,0,0,0,0,0,0,0,0,0,0,0,0,0,0,0,0,0,0,0,0,0,0,2.134061,0,0,2.607256,0,0,0,0,0,0
Feature,Migration,Requirements,Requirements,Capability,Usability,1.40571,0,0,0,0,0,0,0,0,0,0,0,0,0,0,0,0,0,0,0,0,2.583239,1.553571,0,0,2.861546,0,0,0,0,0,0,0,0,0,0,0,0,0,0,0,0,0,0,0,0,0,0,0,0,0,0,0,0,0,0
Feature,Migration,Requirements,Requirements,Requirements,Requirements,0.7203,0,0,1.153077,0,0,0,0,0,0,0,0,0,0,0,0,0,0,0,0,0,2.097981,0.796066,0.537666,0,0,0,0,0,0,0,0,0,2.275811,0,0,0,0,0,0,0,0,0,0,0,0,0,0,0,0,0,0,0,2.626615,0,0
Support,Documentation,Installability,Installability,Installability,Installability,0.663547,3.599777,0,0,0,0,0,0,0,0,0,0,0,0,0,0,0,0,0,0,0,0,0,0,0,0,0,1.131614,0,0,0,2.138209,0,0,0,0,0,0,0,0,0,0,0,0,0,0,0,0,0,0,0,0,0,0,0,0
Bug,Performance,Performance,Performance,Performance,Performance,1.462347,0,0,0,1.600884,0,0,1.632239,0,1.190857,0,0,0,0,0,0,0,0,0,0,0,0,0,1.267268,0,2.97684,0,0,0,0,0,0,0,0,0,0,0,0,0,0,0,0,0,0,0,0,0,0,0,0,0,0,0,0,0,0
Feature,Usability,Documentation,Reliability,Capability,Capability,0,0,0,2.773533,0,0,0,0,0,0,0,0,0,0,0,0,0,0,0,0,0,1.371225,0.82466,0.556979,0,0,0,0,0,0,0,0,0,0,1.403863,0,0,0,0,0,0,0,0,0,0,0,0,2.591778,0,0,0,0,0,0,0,0
Support,Installability,Installability,Installability,Installability,Installability,0,3.080895,0,0,0,0,0,1.599733,0,0,0,0,0,0,0,0,0,0,0,0,0,0,0,0,0,0,0,0,0,0,0,0,0,2.264159,0,0,0,0,0,0,0,0,0,0,0,0,1.440034,0,0,0,0,0,0,0,0,0
Feature,Requirements,Requirements,Requirements,Requirements,Requirements,1.683241,0,0,0,0,0,0,0,0,0,0,0,0,0,0,0,0,0,0,3.101582,0,0,0,0,0,0,0,0,0,0,0,0,0,0,0,0,0,0,0,0,0,0,0,0,0,0,0,0,0,2.607309,0,0,0,0,0,0
Feature,Migration,Requirements,Requirements,Requirements,Usability,0,0,0,0.995919,0,0,0,0,0,0,0,0,0,0,0,0,0,0,0,0,0,1.143268,0,1.303695,0,0,0,0,0,0,0,0,0,0,0,0,0,0,0,0,0,0,0,0,0,0,1.250166,0,0,0,0,0,0,3.699962,0,0
Support,Migration,Capability,Migration,Capability,Usability,0,0,0,0,0,0,0,0,1.456797,1.135065,0,0,0,0,0,0,0,0,0,0,0,1.280709,0,0,1.159181,1.418687,1.811616,0,0,0,0,0,0,0,0,0,1.673068,0,0,0,0,0,0,0,0,0,0,0,0,0,0,2.182395,0,0,0,0
Feature,Migration,Requirements,Migration,Requirements,Requirements,0,0,0,0,0,0,0,0,0,0,0,0,0,0,0,0,0,0,0,0,0,3.786329,0,0,0,0,0,2.216955,0,0,0,0,0,0,0,0,0,0,0,0,0,0,0,0,0,0,0,0,0,0,0,0,0,0,0,0
Support,Usability,Usability,Usability,Capability,Usability,1.183846,0,0,0,0,0,0,0,0,0,0,0,0,0,0,0,0,2.329227,0,0,0,0,2.073717,1.767358,0,0,0,0,0,0,0,0,0,0,0,0,0,0,0,0,0,0,0,0,0,0,0,0,2.236186,0,0,0,0,0,0,0
Feature,Requirements,Usability,Requirements,Usability,Usability,0,0,0,0,0,0,0,0,0,3.161535,0,0,0,0,0,0,0,0,0,0,0,0,1.700134,0,0,0,2.522977,0,0,0,0,0,0,0,0,0,0,0,0,0,0,0,0,0,0,0,0,0,0,0,0,0,0,0,0,0
Support,Requirements,Usability,Usability,Usability,Usability,0,0,0,0,0,0,0,0,0,0,0,0,0,0,0,0,0,0,0,0,0,0,3.24652,0,0,0,0,0,0,0,0,0,0,0,0,0,0,0,0,0,0,0,0,0,0,0,2.951488,0,0,0,0,0,0,0,0,0
Bug,Usability,Capability,Usability,Capability,Usability,0,0,0,0,0,0,0,0,0,0,0,0,0,0,1.348084,0,0,0,0,0,0,0,0.606858,0.819749,0.913317,1.117781,0,0,0,0,0,0,0,0,0,0,0,0,0,0,0,0,0,0,0,0,0,0,0,0,1.315897,0,0,3.546605,0,0
Feature,Requirements,Requirements,Migration,Requirements,Requirements,1.002661,0,0,0,0,0,0,0,0,0,0,0,0,0,0,0,0,0,0,0,0,2.920397,0,0,0,0,2.606384,1.709938,0,0,0,0,0,0,0,0,0,0,0,0,0,0,0,0,0,0,0,0,0,0,0,0,0,0,0,0
Bug,Usability,Capability,Reliability,Capability,Capability,0,0,0,0,0,0,0,0,0,1.187527,0,2.877734,0,0,0,0,0,0,0,0,0,0,0.508418,1.431901,0,0,0,0,0,0,0,0,0,0,0,0,0,0,0,0,0,0,0,0,0,0,0,1.597877,0,0,0,0.908904,1.9676,0,0,0
Feature,Requirements,Requirements,Requirements,Requirements,Requirements,0.683496,0,0,0,0,1.668528,0,0,0,0,0,0,0,0,0,0,0,0,0,0,0,0,0,1.020388,0,0,1.120989,0,0,0,0,0,0,0,0,0,2.60068,0,0,0,0,0,0,2.634137,0,0,0,0,0,0,0,0,0,0,0,0
Bug,Capability,Capability,Usability,Capability,Capability,0.512044,0,0,0,0,1.249985,0,0,0,0,0,0,0,0,0,0,0,3.193545,0,0,0,0,0,0,2.390971,0,0,0,0,0,0,0,0,0,0,0,1.229248,0,0,0,0,0,0,0,0,0,0,0,0,0,0,0,0,0,0,0
Feature,Usability,Requirements,Usability,Requirements,Requirements,0.618078,0,0,0,0,0,0,0,0,0,0,0,0,0,0,0,0,0,0,3.61018,0,0,0,0,0,0,0,0,0,0,0,0,0,0,0,0,0,0,0,0,0,0,0,0,0,0,0,0,0,0,2.41573,0,0,0,0,0
Feature,Usability,Usability,Requirements,Requirements,Requirements,0,0,0,0,0,0,0,0,0,0,0,0,0,0,0,0,0,0,0,0,0,0,1.010269,0,0,0,1.499226,0,0,0,0,0,0,0,0,0,0,2.88818,0,0,0,0,0,0,0,0,0,0,0,0,2.764284,0,0,0,0,0
Support,Installability,Installability,Installability,Installability,Installability,0.599647,3.776748,0,0,0,0,0,0,0,0,0,0,0.940533,0,0,0,0,0,0,0,0,0,0,0,0,1.934727,0,0,0,0,0,0,0,0,0,0,0,0,0,0,0,0,0,0,0,0,0,0,0,0,0,0,0,0,0,0
Support,Migration,Requirements,Capability,Capability,Requirements,0,0,0,3.250595,0,0,0,0,1.64203,0,0,0,0,0,0,0,0,0,0,0,0,2.287978,0.868159,0,0,0,0,0,0,0,0,0,0,0,0,0,0,0,0,0,0,0,0,0,0,0,0,0,0,0,0,0,0,0,0,0
Feature,Migration,Installability,Installability,Integrity/Security,Installability,0.950303,0,0,1.766143,2.689217,0,0,0,0.993229,0,1.539744,0,0,0,0,0,0,0,0,1.387676,0,0,0,0,0,0,0.779288,0,0,0,0,0,0,0,0,0,1.140681,0,0,0,0,0,0,0,0,0,0,0,0.897522,0,0,0,0,0,0,0
Bug,Capability,Capability,Reliability,Reliability,Installability,2.943611,0,3.253664,0,0,0,0,0,0,0,0,0,0,0,0,0,0,0,0,0,0,0,0,0,0,0,0,0,0,0,0,0,0,0,0,0,0,0,0,0,0,0,0,0,0,0,0,0,0,0,0,0,0,0,0,0
Support,Reliability,Documentation,Reliability,Capability,Capability,0,0,0,0,0,0,0,0,0,0,1.556896,0,0,0,0,0,0,2.996462,0,0,0,0,1.954098,0,2.007478,0,0,0,0,0,0,0,0,0,0,0,0,0,0,0,0,0,0,0,0,0,0,0,0,0,0,0,0,0,0,0
Support,Usability,Capability,Reliability,Capability,Capability,0.714835,0,0,0,0,0,0,0,0,0,0,1.925849,1.121203,0,0,1.837255,0,3.069785,0,0,0,0,0,0,0,0,0,0,0,0,0.987475,0,0,0,0,0,0,0,0,0,0,0,0,0,0,0,0,0,0,0,0,0,0,0,0,0
Bug,Usability,Capability,Reliability,Capability,Usability,0,0,0,0,0,0,0,0,0,0,1.43359,0,0,0,0,0,0,0,0,0,0,0,0,0.523392,1.166265,0,0,0,0,0,0,0,0,0,1.319206,0,0,0,0,0,0,0,0,0,0,0,0,0,0,0,0,3.216689,0,0,0,1.863997
Feature,Usability,Requirements,Requirements,Requirements,Usability,0.692852,0,0,2.099363,0,0,0,0.975854,0,0,0,2.734555,0,0,0,0,0,0,0,0,0.990516,0,0,0,0,0,0,0,0,0,0,0,0,0,0,0,1.04943,0,0,0,0,0,0,0,0,0,0,1.962473,0,0,0,0,0,0,0,0
Feature,Usability,Requirements,Requirements,Usability,Usability,0.779062,0,0,0,0,0,0,0,0,0,1.592829,0,0,0,0,0,0,3.06562,0,0,0,0,0.861008,0.921701,0,0,1.277725,0,0,0,0,0,0,0,0,0,0,0,0,0,0,0,0,0,0,0,0,0,0,0,1.86699,0,0,0,0,0
Support,Performance,Performance,Performance,Performance,Performance,0.464887,0,0,0,0,0,0,0,0.971773,1.200068,0,0,0,0,0,0,0,0,0,0,1.053386,0,0.513787,0.694028,0.773245,0,0,0,0,0,0,1.498048,0,2.937651,0,1.823026,0,0,0,0,0,0,0,0,0,0,0,0,0,0,0,0,0,0,0,0
Feature,Requirements,Requirements,Requirements,Requirements,Requirements,2.743878,0,0,0,0,0,0,0,0,0,0,0,0,0,0,0,0,0,0,0,0,0,1.913291,0,0,0,2.8393,0,0,0,0,0,0,0,0,0,0,0,0,0,0,0,0,0,0,0,0,0,0,0,0,0,0,0,0,0
Feature,Requirements,Usability,Usability,Usability,Usability,0,0,0,0,0,0,0,0,1.767105,0,0,0,0,0,3.289494,0,0,0,0,0,0,0,0,1.000146,0,0,0,0,0,0,0,0,0,0,0,0,0,0,0,0,0,0,0,0,0,0,0,0,0,2.07544,0,0,0,0,0,0
Feature,Usability,Usability,Usability,Requirements,Usability,0.577166,0,0,0,0,0,0,0,0,0,1.180044,0,0,0,0,0,0,0,0,0,0,0,0,1.113664,0,0,0,0,0,0,3.791066,0,0,0,0,0,0,0,0,0,0,0,0,0,0,0,0,0,0,0,1.383155,0,0,0,0,0
Feature,Requirements,Usability,Usability,Usability,Usability,0.476571,0,0,0,0,0,0,0,0,0,0,0,0,0,0,0,0,0,0,0,0,0,1.822081,0.998675,0,0,0,0.812744,0,0,0,0,1.27534,0,0,0,0,0,0,0,0,0,0,0,0,0,0.95767,2.967155,0.900203,1.170019,0.720574,0,0,0,0,0
Support,Migration,Capability,Reliability,Capability,Usability,0,0,0,0,0,0,0,0,0,0,0,0,0,0,0,0,0,0,0,0,0,0,0,1.178952,0,3.215156,0,0,0,0,0,0,0,0,0,0,0,0,0,0,0,0,0,0,0,0,0,2.742995,0,0,0,0,0,0,0,0
Bug,Reliability,Capability,Reliability,Reliability,Reliability,0,0,2.202122,0,0,0,0,0,0,0,0,0,0,0,0,0,0,0,0,0,0,1.830577,1.225632,0.320236,0.713576,0,0,1.15962,0,0,1.878624,0,0,1.35548,0,0,0,0,0,0,0,0,0,0,0,0,0,0,0,0,0.648667,1.343452,0,0,0,0
Feature,Migration,Requirements,Requirements,Capability,Usability,0.801194,0,0,0,0,0,0,0,0,0,0,0,0,0,3.117612,0,0,0,0,0,0,2.333597,0.885469,0,0,1.630959,0,0,0,0,0,0,0,0,0,0,0,0,0,0,0,0,0,0,0,0,0,0,0,0,0,0,0,0,0,0
Feature,Migration,Requirements,Requirements,Capability,Usability,0,0,0,0,0,0,0,0,0,0,0,0,0,0,0,0,0,0,0,0,0,2.954496,1.408117,0,0,0,0,0,0,0,0,0,0,0,0,0,0,0,0,0,0,0,0,0,0,0,0,0,1.518438,0,1.926436,1.588244,0,0,0,0
Feature,Requirements,Usability,Usability,Usability,Requirements,0,0,0,0,0,0,0,0,0,0,0,0,0,0,0,0,0,0,0,0,0,0,0,0,0,0,0,0,0,0,0,0,0,0,0,0,0,0,0,0,0,0,0,0,0,0,0,0,0,1.832197,0,0,0,3.986756,0,0
Feature,Requirements,Requirements,Requirements,Requirements,Requirements,0,0,0,0,0,0,0,0,0,0,0,0,2.346332,0,0,0,0,1.856985,0,0,0,0,1.043103,0.704517,0,0,0,0,0,0,0,0,0,0,0,0,0,0,0,0,0,0,0,0,0,0,1.89662,0,0,0,2.261841,0,0,0,0,0
Support,Integrity/Security,Integrity/Security,Integrity/Security,Integrity/Security,Integrity/Security,0,0,0,1.442612,0,0,0,0,0,0,0,1.213923,0,0,1.106216,2.909219,0,1.40511,0,1.315923,0,0,0,0,0,0,0,1.217924,0,0,0,0,0,0,0,0,0,0,0,0,0,0,0,0,0,0,0.905447,0,0,0,0,0,0,0,0,0
Support,Installability,Installability,Installability,Installability,Installability,0.903116,0,0,0,2.295629,0,0,1.008038,1.496063,0.735449,1.463288,0,0,0,0,0,0,0,0,0,0,0,0,0,0,0,0,0,0,0,0,1.455096,0,0,0,0,0,0,0,0,0,1.970502,0,0,0,0,0,0,0,1.10861,0,0,0,0,0,0
Feature,Usability,Requirements,Usability,Usability,Usability,0,0,0,0,0,0,0,0,0,0,0,0,0,0,0,0,0,0,0,0,0,0,0,0,0,0,0,0,0,0,0,0,0,0,0,0,0,0,0,0,0,0,0,0,0,0,0,0,0,0,0,0,0,0,0,0
Bug,Reliability,Capability,Reliability,Reliability,Usability,0,0,0,0,0,0,0,0,0,0,0,2.157138,0,0,1.965742,0,0,0,0,0,0,0,0.884905,0,0,0,0,0,0,0,0,0,0,0,2.387621,0,0,0,0,0,0,0,2.061552,0,0,0,0,0,0,0,0,0,0,0,0,0
Support,Installability,Installability,Installability,Installability,Installability,1.054456,0,0,0,2.308702,2.574103,0,0,0,1.717385,0,0,0,0,0,0,0,0,0,0,0,0,0,0,0,0,0,1.79827,0,0,0,0,0,0,0,0,0,0,0,0,0,0,0,0,0,0,0,0,0,0,0,0,0,0,0,0
Support,Capability,Capability,Reliability,Usability,Capability,0,0,0,0,0,0,0,0,2.021966,0,0,0,0,0,0,0,0,0,0,0,2.191778,0,1.069035,0,0,1.969072,1.586434,0,0,0,0,0,0,0,0,0,0,0,0,0,0,0,0,0,0,0,0,1.679904,0,0,0,0,0,0,0,0
Bug,Reliability,Migration,Reliability,Migration,Reliability,0.400359,0,0.885058,0.640906,1.389338,0,0,0,2.510661,0.652062,0,0,0,0,0,0,0,0,0,0,0.907172,0,0,0,0.665915,0.814994,0,0,1.94979,0,0,0,0,0,0,0,0,0,0,0,0,0,0,0,0,0,0,1.390617,0,0,0,1.253722,0,0,0,0
Bug,Migration,Capability,Reliability,Capability,Reliability,0,0,0,0,0,0,0,0,0,0,0,0,0,0,0,0,0,0,0,0,0,0,0,0,0,0,0,0,0,0,0,0,0,0,0,0,0,0,0,0,0,0,0,0,0,0,0,0,0,0,0,0,0,0,0,0
Support,Installability,Migration,Migration,Migration,Migration,0,0,0,0,0,0,0,3.202712,2.998968,0,0,0,0,0,0,0,0,0,0,0,0,0,0,0,0,0,0,0,0,0,0,0,0,0,0,0,0,0,0,0,0,0,0,0,0,0,0,0,0,0,0,0,0,0,0,0
Feature,Migration,Capability,Migration,Requirements,Usability,0.932689,0,0,0,0,0,0,0,0,0,0,0,0,0,0,0,0,0,0,0,0,1.71398,0,0,0,0,0,0,0,0,0,0,0,0,0,0,0,0,0,0,0,0,0,0,0,0,0,0,0,0,0,0,0,0,0,3.929827
Feature,Usability,Usability,Usability,Usability,Usability,0.877408,0,0,0,0,0,0,0,0,0,0,0,0,0,0,0,0,0,0,0,0,0,0.969699,1.838646,0,0,0,0,0,0,0,0,0,0,0,3.440699,0,0,0,0,0,0,0,0,0,0,0,1.523805,0,0,0,0,0,0,0,0
Bug,Reliability,Capability,Usability,Capability,Usability,1.58196,0,0,0,0,0,0,0,0,0,0,0,0,0,0,0,0,0,0,0,0,0,0,0,1.660146,0,0,0,0,0,2.185325,0,0,0,0,0,0,0,0,0,0,0,0,0,0,0,0,0,0,0,0,1.972011,0,0,2.30825,0
Support,Documentation,Documentation,Documentation,Documentation,Documentation,2.19119,0,0,0,3.026917,0,0,0,0,0,0,0,0,0,0,0,0,0,0,0,0,0,0,0,2.299485,0,0,0,0,0,0,0,0,0,0,0,0,0,0,0,0,0,0,0,0,0,0,0,0,0,0,0,0,0,0,0
Support,Reliability,Capability,Reliability,Reliability,Usability,0,0,0,2.597389,0,0,0,0,0,0,0,0,0,0,0,0,0,0,0,0,0,0,1.079611,0,0,0,0,0.832968,0,0,1.694964,0,0,0,0,0,0,1.543209,0,0,0,0,1.257578,0,0,0,0,1.696524,0,0,0,0.965016,0,0,0,0
Support,Installability,Installability,Installability,Installability,Installability,1.409634,0,0.938077,0.679299,0.929085,0,0,1.501407,1.77404,0,0,1.143227,0,0,0,0,0,0.834896,0,0,1.523965,0,0,0,0,0.863816,0.695956,1.146995,1.303873,0,0,0,0,0,0,0,0,0,0,0,0,0,0,0,0,0,0,0,0,1.041792,0,0,0,0,0,0
Bug,Reliability,Installability,Installability,Installability,Installability,0,0,1.235453,0.894641,2.447222,1.364273,0,0,1.168211,1.442654,0,0,0,0,0,0,0,0,0,0,0,0,0,0,0,0,0.916578,0,0,0,0,0,0,0,0,0,0,1.765739,0,0,0,0,0,0,0,0,0,0,0,0,0,0,0,0,1.292439,0
Support,Documentation,Documentation,Documentation,Documentation,Documentation,1.557874,0,0,2.493889,0,0,0,0,3.256489,0,0,0,0,0,0,0,0,0,0,0,0,0,0,0,0,0,0,0,0,0,0,0,0,0,0,0,0,0,0,0,0,0,0,0,0,0,0,0,0,0,0,0,0,0,0,0
Support,Usability,Requirements,Requirements,Requirements,Usability,0.375052,0,0,0,0,0,0,0,0,0,0,0,1.365901,0,0,0,0,1.169573,0,0,0,0,0.829005,0.65004,0,0.763479,0.974937,0.639614,0,0,0,0,0,0,0,0,0,0,0,0,0,0,0,0,0,0,1.749964,0,0,0,1.134157,0,0,2.735298,0,0.997033
Support,Migration,Capability,Requirements,Capability,Usability,0,0,0,0,0,0,0,0,0,0,0,0,0,3.893928,0,0,0,1.351843,0,0,0,0,0.759355,0,0,0,0,0,0,0,0,0,0,0,0,0,0,0,0,0,0,0,0,0,0,0,0,0,1.297844,0,0,0,0,0,0,0
Feature,Usability,Requirements,Requirements,Requirements,Requirements,1.710624,0,0,2.738415,0,0,0,0,0,0,0,0,0,0,0,0,0,0,0,0,0,0,0,0,0,0,0,0,0,0,0,0,0,0,0,0,0,0,0,0,0,0,0,0,0,0,0,2.970862,0,0,0,0,0,0,0,0
Bug,Reliability,Capability,Reliability,Reliability,Reliability,1.634618,0,0,0,0,0,0,3.649048,0,0,0,0,0,0,0,0,0,0,0,0,0,0,1.806557,0,0,0,0,0,0,0,0,0,0,0,0,0,0,0,0,0,0,0,0,0,0,0,0,0,0,0,0,0,0,0,0,0
Bug,Reliability,Capability,Reliability,Reliability,Reliability,0,0,1.404042,1.016723,0,0,0,0,0,0,0,0,0,0,0,0,0,0,0,0,0,0,1.112531,0,0,0,1.041654,1.083139,0,0,3.228837,0,0,0,0,0,1.524719,0,0,0,0,0,0,0,0,0,0,0,0,0,0,0,0,0,0,0
Feature,Requirements,Usability,Requirements,Usability,Requirements,0,0,0,0,0,0,0,0,0,0,0,0,0,0,0,0,0,0,0,0,0,0,0,0,0,0,0,0,0,0,0,0,0,0,0,0,0,0,0,0,0,0,0,0,0,0,0,0,0,0,0,1.851894,2.004494,0,3.435647,0
Feature,Usability,Usability,Requirements,Usability,Requirements,0,0,0,0,0,0,0,0,0,0,0,0,0,0,0,0,0,1.648761,0,0,0,0,0,0.991424,0,0,0,0,0,0,0,0,0,2.64767,0,0,0,0,0,0,0,0,0,0,0,0,0,1.455356,0,0,2.534092,0,0,0,0,0
Feature,Requirements,Usability,Requirements,Requirements,Requirements,1.229426,0,0,0,0,0,0,0,0,0.713254,0.89537,0,0,0,0,0,0,0,0,0,1.98461,0,0,0.653784,1.154499,0,0,0.746847,0,0,0,0,0,0,0.82393,0,0,1.383655,0,0,0,0,0,0,0,0,0.880022,1.521119,1.654428,0,1.3243,0,0,0,0,0
Feature,Requirements,Requirements,Requirements,Requirements,Requirements,0.779598,0,0,1.248003,0,0,0,0,0,0,0,0,0,0,0,0,0,0.967761,0,0,0,0,1.087219,0,0.818128,0,0,0,0,0,0,0,0,0,0,0,1.18082,0,0,0,0,0,0,1.895633,0,1.864714,0,0,0,2.415166,0,0,0,0,0,0
Bug,Usability,Capability,Reliability,Reliability,Reliability,0,0,2.367306,0,0,0,0,0,0,0,0,0,0,0,0,0,0,2.106923,0,0,0,0,0,0.504327,1.123784,0,1.108099,1.152231,0,0,0,0,0,0,0,0,0,0,0,0,0,0,0,0,0,0,0,0,2.022762,0,1.021561,0,0,0,0,0
Bug,Usability,Capability,Reliability,Usability,Usability,2.843364,0,0,0,2.681162,0,0,0,0,1.994449,0,0,0,0,0,0,0,0,0,0,0,0,0,0,0,0,0,0,0,0,0,0,0,0,0,0,0,0,0,0,0,0,0,0,0,0,0,0,0,0,0,0,0,0,0,0
Bug,Migration,Capability,Reliability,Capability,Usability,0,0,0,0,0,0,0,0,0,0,0,0,0,0,0,0,0,0,0,0,0,0,0,0,0,0,0,0,0,0,0,0,0,0,0,0,0,0,0,0,0,0,0,0,0,0,0,0,0,0,0,0,0,0,0,4.387616
Bug,Usability,Usability,Usability,Usability,Usability,0,0,0,2.396489,0,0,0,0,0,0,0,0,0,0,3.675325,0,0,0,0,0,0,0,0,0,0,0,0,0,0,0,0,0,0,0,0,0,0,0,0,0,0,0,0,0,0,0,0,0,0,0,0,0,0,0,0,0
Bug,Reliability,Capability,Reliability,Reliability,Reliability,0,0,0,0,0,0,0,0,0,0,0,0,0,0,0,0,0,0,0,0,0,0,1.088493,0.735173,0,0,1.61531,0,0,0,0,0,0,0,0,3.862208,0,0,0,0,0,0,0,0,0,0,0,0,0,0,0,0,0,0,0,0
Bug,Reliability,Capability,Reliability,Reliability,Reliability,1.788741,0,0,2.269244,0,0,0,0,2.963151,1.456655,0,0,0,0,0,0,0,0,0,0,0,0,0,0,0,0,0,0,0,0,0,0,0,0,0,0,0,0,0,0,0,0,0,0,0,0,0,0,0,0,0,0,0,0,0,0
Bug,Migration,Capability,Reliability,Capability,Usability,0,0,0,0,0,0,0,0,0,1.37341,0,0,0,0,0,0,0,0,0,0,0,0,0,0.629448,0,0,1.383013,0,0,0,0,0,0,0,0,0,0,0,0,0,0,0,0,0,0,0,0,0,0,0,0,0,0,3.880205,0,0
Feature,Usability,Usability,Requirements,Usability,Usability,0,0,0,0,0,0,0,0,0,0,0,0,0,0,0,0,0,0,0,0,0,0,0,0,0,0,0,0,0,0,0,0,0,0,0,0,0,0,0,0,0,0,0,0,0,0,0,0,0,0,0,0,0,0,0,0
Bug,Usability,Capability,Usability,Capability,Usability,0,0,0,0,0,0,0,0,0,0,0,0,0,0,1.664466,0,0,0,0,0,0,0,0,0.506068,0,0,0,0,0,0,0,0,0,0,0,0,0,0,0,0,0,0,0,0,0,0,0,0,0,2.638116,1.025087,0,1.449877,2.472251,0,0
Feature,Usability,Usability,Usability,Usability,Usability,0,0,0,0,0,0,0,0,0,0,0,0,0,0,0,0,0,0,0,0,0,0,0,0.828788,0,0,0,1.893524,0,0,0,0,0,0,0,0,0,0,0,0,0,0,0,0,0,0,0,3.056267,0,0,0,0,2.374464,0,0,0
Feature,Requirements,Requirements,Usability,Requirements,Requirements,0,0,0,4.387616,0,0,0,0,0,0,0,0,0,0,0,0,0,0,0,0,0,0,0,0,0,0,0,0,0,0,0,0,0,0,0,0,0,0,0,0,0,0,0,0,0,0,0,0,0,0,0,0,0,0,0,0
Feature,Performance,Requirements,Performance,Requirements,Requirements,0,0,0,0,0,0,0,0,0,0,0,0,0,0,0,0,0,0,0,0,0,0,0,0,0,0,0,0,0,0,0,0,0,0,0,0,0,4.387616,0,0,0,0,0,0,0,0,0,0,0,0,0,0,0,0,0,0
Feature,Usability,Requirements,Requirements,Requirements,Requirements,0,0,0,0,0,0,0,0,0,0,0,0,0,0,0,0,0,0,0,0,0,0,0,0,0,0,0,0,0,0,0,0,0,0,0,0,0,0,0,0,0,0,0,0,0,0,0,0,0,0,0,0,0,4.387616,0,0
Bug,Migration,Migration,Reliability,Migration,Reliability,0,0,1.864541,0,0,0,0,0,0,0,0,0,0,0,0,0,0,0,0,0,0,3.099907,1.47742,0,0,0,1.383296,1.438388,0,0,0,0,0,0,0,0,0,0,0,0,0,0,0,0,0,0,0,0,0,0,0,0,0,0,0,0
Bug,Migration,Capability,Migration,Capability,Reliability,1.142739,0,0,2.617177,1.07755,0,0,0,0,0,0,1.325912,0,0,0,0,0,0,0,0,0,0,0,0,1.297438,0,0.807167,0.839314,0,0,0,0,0,0,0,0,1.18149,0,0,0,0,0,0,0,0,0,1.567492,0.854724,0,0,0.744131,0,0,0,0,0
Bug,Usability,Capability,Reliability,Usability,Usability,1.556139,0,0,0,0,0,0,0,0,0,0,0,0,0,0,0,0,0,0,0,0,0,0,0,4.10239,0,0,0,0,0,0,0,0,0,0,0,0,0,0,0,0,0,0,0,0,0,0,0,0,0,0,0,0,0,0,0
Bug,Reliability,Capability,Reliability,Reliability,Reliability,0,0,0,0,0,0,0,1.604715,0,1.170776,0,0,0,0,0,0,0,0,0,0,0,0,0,0,0,0,0,0,0,0,0,0,0,0,0,0,2.735177,0,0,0,0,0,0,0,0,0,0,0,0,2.797169,0,0,0,0,0,0
Bug,Usability,Usability,Usability,Usability,Usability,0,0,0,0,0,0,0,0,0,0,0,0,0,0,0,0,0,0,0,0,0,0,4.387616,0,0,0,0,0,0,0,0,0,0,0,0,0,0,0,0,0,0,0,0,0,0,0,0,0,0,0,0,0,0,0,0,0
Support,Usability,Usability,Reliability,Usability,Capability,1.412521,0,0,0,0,1.485059,0,2.152427,0,0,1.24378,0,0,0,0,0,0,0,0,0,0,0,1.344657,0,0,0,0,0,0,0,0,0,0,0,2.657541,0,0,0,0,0,0,0,0,0,0,0,0,0,0,0,0,0,0,0,0,0
Bug,Migration,Capability,Reliability,Capability,Usability,0,0,0,0,0,0,0,0,0,0,0,0,0,0,0,0,0,0,0,0,0,1.754069,0,0,0,0,0,0,0,0,0,0,0,0,0,0,0,0,0,0,0,0,0,0,0,0,0,0,0,0,0,0,0,0,0,4.021743
Feature,Requirements,Usability,Requirements,Requirements,Requirements,0,0,0,0,0,0,0,0,0,0,2.837223,0,0,0,0,0,0,0,0,0,0,0,1.533668,1.035846,0,0,0,0,0,0,0,0,0,0,0,0,0,0,0,0,0,0,0,0,0,0,2.788588,0,0,0,0,0,0,0,0,0
Bug,Usability,Usability,Reliability,Usability,Usability,0,0,0,0,0,0,0,0,0,0,0,0,0,0,0,0,0,0,0,0,0,0,0,0,0,0,0,0,0,0,0,0,0,0,0,0,0,0,0,0,0,0,0,0,0,0,0,0,0,0,4.387616,0,0,0,0,0
Bug,Reliability,Capability,Reliability,Capability,Usability,0,0,0,0,0,0,0,0,0,0,0,0,0,0,0,0,0,0,0,0,0,0,0,0,0,0,2.802445,0,0,0,0,0,0,0,0,0,0,0,0,0,0,0,0,0,0,0,0,0,0,0,0,3.376014,0,0,0,0
Feature,Requirements,Requirements,Migration,Requirements,Requirements,1.094257,0,0,0,0,0,0,0,0,0,0,0,0,0,0,0,0,1.358367,0,0,0,2.010891,0.76302,0,1.148339,0,1.794672,0,0,0,1.511611,0,0,0,0,0,0,2.181339,0,0,0,0,0,0,0,0,0,0,0,0,0,0,0,0,0,0
Bug,Reliability,Capability,Reliability,Reliability,Reliability,0.981318,0,3.438358,0,0,0,0,0,0,0,0,0,0,0,0,0,0,1.930752,0,0,0,0,0,0.732503,0,0,0,0,0,0,0,0,0,0,0,0,0,0,0,0,0,0,0,0,0,0,0,0,0,0,1.483751,0,0,0,0,0
Feature,Requirements,Usability,Requirements,Requirements,Requirements,0,0,0,0,0,0,0,0,0,0,0,0,0,0,0,0,0,0,0,0,0,0,0,2.293989,0,0,0,2.620525,0,0,0,0,0,0,0,0,0,0,0,0,0,0,0,0,0,0,0,2.66864,0,0,0,0,0,0,0,0
Feature,Requirements,Requirements,Requirements,Requirements,Requirements,0.62945,0,0,0,0,0,0,0,0,1.02518,0,0,0,0,0,0,0,0,0,0,1.426268,0,0,0.744696,0,0,0,0,0,0,0,0,0,0,1.184257,0,0,0,0,0,0,0,0,0,0,0,1.26488,0,0,0,0.951726,0,0,3.362587,0,0
Support,Migration,Migration,Reliability,Installability,Reliability,0.469689,0,1.038324,1.191721,0,2.29318,0,0,0,0.76498,0,1.265398,0,0,0,0,0,1.464691,0,0,1.064267,0,0,0,0,1.912255,0.770329,0,0,0,0,0,0,0,0,0,0,0,0,0,0,0,0,0,0,0,0,0,0,0,0,0,0,0,0,1.248614
Bug,Usability,Capability,Reliability,Capability,Usability,0,0,0,0,0,0,0,0,0,1.310632,0,0,2.930684,0,0,0,0,0,0,0,0,0,2.065027,0.600677,1.338478,0,0,0,0,0,0,0,0,0,0,0,0,0,0,0,0,0,0,0,0,0,0,0,0,0,0,1.589917,0,0,0,0
Bug,Usability,Documentation,Usability,Documentation,Usability,0,0,0,0,0,0,0,0,0,0,0,0,0,0,0,0,0,0,0,0,0,0,0,1.415832,0,0,0,0,0,0,4.152902,0,0,0,0,0,0,0,0,0,0,0,0,0,0,0,0,0,0,0,0,0,0,0,0,0
Feature,Documentation,Usability,Usability,Capability,Usability,0,0,0,0,0,0,0,0,0,0,0,3.403464,0,0,0,0,0,0,0,0,0,0,0,0,1.32573,0,0,0,0,0,0,0,0,0,1.499584,0,1.913452,0,0,0,0,0,0,0,0,0,0,0,0,0,0,0,0,0,0,0
Feature,Usability,Requirements,Usability,Usability,Usability,0,0,0,0,0,0,0,0,0,0,0,0,0,0,0,0,0,0,0,0,0,0,1.149787,1.137656,0,0,0,0,0,0,0,0,4.078591,0,0,0,0,0,0,0,0,0,0,0,0,0,0,0,0,0,0,0,0,0,0,0
Feature,Documentation,Documentation,Documentation,Documentation,Documentation,0,0,0,0,0,0,0,0,0,0,0,0,0,0,0,0,0,0,0,0,0,0,0,1.392323,0,0,3.059189,0,0,0,0,0,0,0,0,0,0,0,0,0,0,0,0,0,0,0,0,0,0,0,2.820278,0,0,0,0,0
Feature,Migration,Requirements,Requirements,Requirements,Capability,0.768183,0,0,1.949074,1.681915,0,0,0,0,0,0,0,0,0,0,0,0,0,0,0,0,2.237446,0,0,0,0,0,0,0,0,0,0,0,0,2.290703,0,0,0,0,0,0,0,0,0,0,0,0,1.334113,0,0,0,0,0,0,0,0
Bug,Usability,Capability,Reliability,Usability,Usability,0,0,0,0,0,0,0,0,0,1.284854,0,0,0,0,0,0,0,1.55214,0,0,0,0,1.381875,0.588862,1.312152,0,0,0,0,0,0,0,0,0,0,0,0,0,0,0,0,0,0,0,0,0,0,0,0,0,3.348597,0,0,0,0,0
Bug,Reliability,Capability,Reliability,Usability,Reliability,0.58349,0,0,0,0,0,3.081463,0,0,0,0.752682,0,0,0,0,0,0,0,0,0,2.502508,0,0,0,0,0,0.956971,0,0,0,0,0,0,0,0,0,0,0,0,0,0,0,0,0,0,0,0,0,0,0,1.292451,0,0,0,0,0
Feature,Usability,Usability,Requirements,Usability,Capability,0.76949,0,0,1.231822,0.725594,0,0,1.479611,0,0.855485,0,0,0,0,0,0,0,0,0,0,0,0,0,0,0,0,0.543525,0,0,3.559577,0,0,0,0,0,0,0,0,0,0,0,0,0.853271,0,0,0,0,0,0,0,0,0,0,0,0,0
Bug,Installability,Integrity/Security,Integrity/Security,Integrity/Security,Integrity/Security,0.308261,0,0,1.480419,0,0,0,0,0,0,0.99893,0,0,0,0,0,3.391741,0,1.915945,0,0,0,0,0,0,0,0,0,0,0,0.674929,0,0,0,0.579968,0,0,0,0,0,0,0,0,0,0,0,0,0,0,0,0,0,0,0,0,0
Support,Requirements,Usability,Requirements,Usability,Requirements,0,0,0,0,0,0,0,0,0,0,0,0,0.776902,0,0,0,0,0,0,1.446583,0,0,1.094845,0.586011,0,0,0,0,0,0,0,0,0,0,0,0,3.073786,0,0,0,0,0,0,0,0,0,0,0,0,0,0,1.957267,0,0,0,1.316755
Bug,Usability,Capability,Usability,Usability,Usability,1.627916,0,0,1.471291,0,0,0,1.294488,1.212138,2.651376,0,0,0,0,0,0,0,0,0,0,0,0,0,0,0.964505,1.180429,0,0,0,0,0,0,0,0,0,0,1.392088,0,0,0,0,0,0,0,0,0,0,0,0,0,0,0,0,0,0,0
Bug,Usability,Capability,Usability,Capability,Usability,1.043219,0,0,0,0,0,0,0,0,0,0,0,0,3.730222,0,0,0,0,0,0,0,0,0,0,0,0,0,0,0,0,0,0,0,0,0,0,0,0,0,0,0,0,0,0,0,0,0,0,0,0,0,2.061143,0,0,0,0
Bug,Usability,Capability,Usability,Capability,Usability,0,0,0,0,0,0,0,0,0,0,0,0,0,0,0,0,0,0,0,0,0,1.333922,1.271499,0.541827,0,0,0,0,0,0,0,0,0,0,0,0,0,0,0,0,0,0,0,0,0,0,0,0,1.371116,0,0,0,1.552326,0,3.357359,0
Bug,Usability,Capability,Usability,Capability,Capability,1.498174,0,0,0,0,0,0,0,0,0,0,0,0,0,0,0,0,0,0,0,0,0,0,0,0,0,0,0,0,0,0,0,0,0,0,0,0,0,0,0,0,0,0,0,0,0,0,4.123912,0,0,0,0,0,0,0,0
Bug,Usability,Capability,Usability,Capability,Usability,0,0,0,2.264064,0,0,0,0,0,0,0,0,0,0,0,0,0,0,0,0,0,0,0,0,1.484207,0,0,1.521778,0,0,0,0,0,0,0,0,0,0,0,0,0,0,0,0,0,0,0,3.099437,0,0,0,0,0,0,0,0
Feature,Usability,Usability,Requirements,Usability,Usability,0,0,0,0,0,0,0,0,0,0,0,0,0,0,0,0,0,0,0,0,0,0,0,1.659693,0,0,0,0,0,0,0,0,4.0616,0,0,0,0,0,0,0,0,0,0,0,0,0,0,0,0,0,0,0,0,0,0,0
Support,Migration,Migration,Reliability,Migration,Migration,0.341076,0,1.195068,0.546004,0.746777,0,1.903281,0.761403,0,0,0,1.456421,0,0,0,0,0,1.558176,0,0,2.169646,0,0,0,0.899166,0.694315,1.118786,0.921928,0,0,0,0,0,0,0,0,0,0,0,0,0,0,0,0,0,0,0,0,0,0,0,0,0,0,0,0
Support,Reliability,Capability,Installability,Reliability,Reliability,0.764722,0,1.690541,1.224189,0,0,0,0,0,0,0,0,0.756769,0,0,1.965474,0,1.504597,0,0,0,0,0.533237,0,2.252949,0,1.254207,0.822832,0,0,0,0,0,0,0,0,0,0,0,0,0,0,0,0,0,0,0,0,0,0,0,0,0,0,0,0
Bug,Reliability,Capability,Requirements,Capability,Usability,0,0,0,3.771638,0,0,0,0,0,1.65263,0,0,0,0,0,0,0,0,0,0,0,0,0,1.514837,0,0,0,0,0,0,0,0,0,0,0,0,0,0,0,0,0,0,0,0,0,0,0,0,0,0,0,0,0,0,0,0
Support,Migration,Documentation,Migration,Reliability,Reliability,0.701703,0,0,1.123306,0,0,0,1.56645,0,0,1.434665,0,0,0,0,0,0,2.761212,0,0,0,0,0.775512,0,0,0,1.824054,1.196684,0,0,0,0,0,0,0,0,0,0,0,0,0,0,0,0,0,0,0,0,0,0,0,0,0,0,0,0
Bug,Usability,Capability,Reliability,Capability,Reliability,0,0,0,0,0,0,0,0,0,0.903415,0,2.988785,0,0,0,0,0,0,0,0,0,0,1.423417,1.070291,0,0,0,0,0,0,0,0,0,0,0,0,0,0,0,0,0,0,0,0,0,0,0,0,0,0,2.516057,0,0,0,0,0
Bug,Performance,Performance,Performance,Performance,Performance,0,0,0,0,0,0,0,0,0,0,0,0,0,0,0,0,0,0,0,0,0,0,0,0,0,0,0,0,0,0,0,0,0,2.752796,0,3.41662,0,0,0,0,0,0,0,0,0,0,0,0,0,0,0,0,0,0,0,0
Support,Installability,Installability,Reliability,Installability,Installability,1.384584,0,2.089353,1.512984,0,1.455687,0,1.331171,0,0.971203,0,0,0,0,0,0,0,0,0,0,0,0,0,0,0,1.21388,0,1.016944,0,0,0,0,0,0,0,0,0,0,0,0,0,0,0,0,0,0,1.198282,0,0,0,0,0,0,0,1.37904,0
Bug,Reliability,Capability,Reliability,Reliability,Usability,0,0,0,0,0,0,0,0,0,2.049069,0,0,0.986656,2.249295,2.447774,0,0,0,0,0,0,0,1.390441,0,1.046301,0,0,0,0,0,0,0,0,0,0,0,0,0,0,0,0,0,0,0,0,0,0,0,0,0,0,0,0,0,0,0
Support,Reliability,Capability,Reliability,Reliability,Reliability,0,0,3.275401,0,0,0,0,0,0,0,0,0,0,0,0,0,0,0,0,0,0,0,0.818743,0.876457,1.232201,0,0,0,0,0,1.622003,0,0,0,0,0,0,0,0,0,0,0,0,0,0,0,0,0,0,0,0,0,0,0,1.713241,0
Support,Documentation,Installability,Documentation,Documentation,Documentation,0.204181,0,0,0,0,0,0,0,0,0,0.834914,0,0.320253,0,1.295788,0,0,0.401727,0,0.596308,0,0,0.715318,0.241564,0.339613,0,0,0,0,0,0,0,0,0,0,0,0.49017,0,0,0,0,0,0.525711,3.074314,1.701398,0,0,0,0.611288,1.295788,0.308721,0,0,0,0.472194,0.54279
Bug,Usability,Capability,Usability,Capability,Capability,0,0,0,0,0,0,0,0,0,0,0,0,0,0,0,0,0,0,0,0,0,0,0,2.043555,2.873013,0,0,0,0,0,0,0,0,0,0,0,0,0,0,0,0,0,0,0,0,0,0,0,0,0,2.611676,0,0,0,0,0
Bug,Usability,Usability,Reliability,Usability,Usability,0,0,0,0,0,0,0,0,0,1.209931,0,3.172172,0,0,0,0,0,0,0,0,0,0,2.463076,1.287565,0,0,0,0,0,0,0,0,0,0,0,0,0,0,0,0,0,0,0,0,0,0,0,0,0,0,0,0,0,0,0,0
Bug,Reliability,Capability,Reliability,Reliability,Reliability,0.395313,0,1.385105,0,0,0,0,0,0,0,0,0,0,0,0,0,0,2.583735,0,0,0,0,0,0.295081,1.042149,0,0.648346,0.674167,0,0,0,0,0,2.498009,1.487498,0,0,0,0,0,0,0,0,0,0,0,0,0,0,0,0,0,0,0,0,0
Support,Reliability,Usability,Usability,Reliability,Reliability,0.705741,0,1.560155,0,0,1.086986,0,0,0,0.725213,0,0,0,0,0,0,0,2.26463,0,0,0,0,0,0,0,0.906425,0.730285,0.759369,1.368188,0,0,0,2.383169,0,0,0,0,0,0,0,0,0,0,0,0,0,0,0,0,0,0,0,0,0,0,0
Bug,Usability,Usability,Requirements,Usability,Usability,0,0,0,0,0,0,0,0,0,0,0,0,0,0,0,0,0,0,0,0,0,0,0,1.554171,0,0,0,0,0,0,0,0,2.785915,0,0,0,0,0,0,0,0,0,0,0,0,0,0,1.140719,0,0,2.78804,0,0,0,0,0
Bug,Usability,Usability,Usability,Usability,Usability,0,0,0,0,0,0,0,0,0,0,0,0,0,0,0,0,0,0,0,0,0,0,0,0,0,0,0,0,0,0,0,0,0,0,0,0,0,0,0,0,0,0,0,0,0,0,0,0,0,0,4.387616,0,0,0,0,0
Feature,Usability,Usability,Requirements,Usability,Usability,0,0,0,0,0,0,0,0,0,0,0,0,0,0,0,0,0,0,0,0,0,0,0,0,0,0,0,0,0,0,0,0,0,0,0,0,0,0,0,0,0,0,0,0,0,0,0,0,0,0,0,0,1.943802,2.091195,3.331623,0
Bug,Documentation,Documentation,Reliability,Documentation,Documentation,1.317706,2.255138,0,0,0,0,0,1.855936,0,0,0,0,0,0,0,0,0,0,0,0,0,0,0,0,0,0,0,0,0,0,0,0,0,0,0,0,0,2.626771,0,0,0,0,0,0,0,0,0,1.443868,0,0,0,0,0,0,0,0
Support,Documentation,Usability,Documentation,Documentation,Documentation,0.832792,0,1.458975,0,0,0,0,0,0,0,0,0,0,0,0,0,0,0.819263,0,0,0,0,0,0,0,0,1.082408,0.710122,0,0,0,0,0,0,0,0,0,0,1.867721,0,0,0,0,2.543478,0,0,1.673497,0,0,0,0.62959,0,0,0,0.96297,0
Bug,Migration,Capability,Usability,Capability,Usability,0,0,0,0,0,0,0,0,0,0,0,0,0,0,0,0,0,0,0,0,0,3.2161,0,0,0,0,0,2.984606,0,0,0,0,0,0,0,0,0,0,0,0,0,0,0,0,0,0,0,0,0,0,0,0,0,0,0,0
Feature,Requirements,Documentation,Documentation,Requirements,Requirements,0.916168,1.070286,0,0.631642,0,0,0,0,0.82479,0,0,0,0,0,0,0,0,0,1.547289,0,0,0,0.436075,0,0,0,0,0,0,0,0,0,0,0,0.742355,0,0.947236,0,2.805116,0,0,0,0,0,0,0,1.585786,0,0,0.968705,0,0,0,0,0.912499,0
Feature,Requirements,Requirements,Requirements,Requirements,Requirements,0.892473,0,0,0,0,0,0,0,0,0,0,0,0,0,0,0,0,0,0,0,0,0,0,1.332368,0,0,0,0,0,0,0,0,0,0,0,0,0,0,0,0,0,0,2.297883,0,0,0,0,0,2.67194,0,0,0,0,0,2.06396,0
Feature,Usability,Usability,Requirements,Requirements,Requirements,0,0,0,0,0,0,0,0,0,0,0,0,0,0,0,0,0,0,0,0,0,0,0,1.046339,0.830511,0,0,0,0,0,3.465487,0,1.336208,0,0,0,1.198693,0,0,0,0,0,0,0,0,0,0,0,1.494884,0,0,0,0,0,0,0
Bug,Migration,Capability,Reliability,Capability,Capability,0,0,0,2.263435,0,0,0,0,0,0,0,0,0,0,0,0,0,0,0,0,0,0,0,0,0,0,0,0,0,0,0,0,0,0,0,0,0,0,0,0,0,0,0,0,0,0,0,0,0,0,0,0,0,0,0,3.758728
Bug,Usability,Capability,Usability,Usability,Usability,0,0,0,0,0,0,0,1.515922,0,0,0,0,0,0,0,0,0,0,0,1.983213,0,0,0,0.506889,0,0,0,0,0,0,0,0,0,0,0,0,0,0,0,0,0,0,0,0,0,0,0,0,1.282703,3.33433,0,0,0,0,0,0
Bug,Reliability,Capability,Reliability,Reliability,Reliability,0.681875,0,0,0,0,0,0,0,1.425353,0,0,0,0,0,0,0,0,2.126378,0,0,1.545059,0,0,0,2.931763,0,1.118332,0,0,0,0,0,0,0,0,0,0,0,0,0,0,0,0,0,0,0,0,0,0,0,0,0,0,0,0,0
Feature,Usability,Usability,Usability,Usability,Usability,1.348645,0,0,0,0,0,0,0,0,0,1.3156,1.093765,1.910324,0,0.996718,0,0,0,0,0,0,0,1.422302,0.703648,0,0,0,0,0,0,0,0,0,0,1.527645,0,0,0,0,0,0,0,1.045298,0,0,0,0,1.979396,0,0,0,0,0,0,0,0
Feature,Usability,Usability,Usability,Usability,Usability,0,0,0,0,0,0,0,0,0,1.921598,0,0,0,0,1.4483,0,0,0,0,0,0,0,1.955915,0,0,0,0,0,0,0,0,0,0,0,1.109886,0,0,0,0,0,0,0,0,0,0,0,0,0,1.11431,0,0.891958,0,2.523159,0,0,0
Feature,Usability,Usability,Usability,Usability,Usability,0.92117,0,0,0,0,0,0,0,0,0,0,0,0,0,0,0,0,0,0,0,0,0,1.018064,1.089828,0,0,0,0,0,0,0,0,0,0,0,0,0,0,0,0,0,0,0,0,0,0,0,2.535635,0,0,0,0,3.122338,0,0,0
Support,Installability,Installability,Installability,Installability,Installability,1.178557,0,0,1.190355,2.580418,1.815219,0,1.65995,0,0,0,0,0,0,0,0,0,0,0,0,0,0,0,0,0,0,1.93293,0,0,0,0,0,0,0,0,0,0,0,0,0,0,0,0,0,0,0,0,0,0,0,0,0,0,0,0,0
Feature,Requirements,Usability,Requirements,Requirements,Requirements,0.788198,0,0,0,0,0,1.387516,0,0,2.69058,1.016749,0,0,0,0,0,0,0.978437,0,0,0,0,1.825753,0,0.827153,1.604503,0,0,0,0,0,0,0,0,0,0,0,0,0,0,0,0,0,0,0,0,0,0,0.939354,0,0,0,0,0,0,0
Bug,Reliability,Capability,Migration,Capability,Capability,0,0,0,2.632682,0,0,0,0,0,0,0,0,0,0,0,0,0,0,0,0,0,2.782784,1.02615,0,0,0,0.960775,0,0,0,0,0,0,0,0,0,0,0,0,0,0,0,0,0,0,0,0,1.612513,0,0,0,0,0,0,0,0
Bug,Reliability,Capability,Reliability,Reliability,Reliability,0.704897,0,2.013354,0,0,0,0,0,0,1.567346,0,0,0,0,0.745318,0,0,1.544,0,0,1.597223,0,1.063557,0,1.677399,0.61799,0.789153,0.820582,0,0,0,0,0,0.959178,0,0,0,0,0,0,0,0,0,0,0,0,0,0,0,0,0.459016,0,0,0,0,0
Bug,Reliability,Capability,Reliability,Reliability,Reliability,0.986628,0,0,0,0,0,0,0,0,0,0,0,0,0,2.422248,0,0,0,0,0,0,0,2.017493,0.583636,0,0,0,0.841298,0,0,0,0,1.320145,0,0,0,0,1.558641,0,0,0,0,1.270154,0,0,0,0,0,0,0,0.74589,0.974667,0,0,0,0
Support,Installability,Installability,Installability,Installability,Installability,0,0,1.494917,1.082529,2.346676,2.616442,0,1.509587,0,1.101372,0,0,0,0,0,0,0,0,0,0,0,0,0,0,0,0,0,0,0,0,0,0,0,0,0,0,0,0,0,0,0,0,0,0,0,0,0,0,0,0,0,0,0,0,0,0
Support,Migration,Capability,Reliability,Capability,Capability,0.404529,1.097294,0,0.647581,0,0,0,0,0,0,0,0,0,3.358594,0,0,0,0,0,0,0,0,0.44708,0.30196,0.672851,0,0.663461,0,0,0,0,0,0,0,0,0,0,0,0,0,0,0,0,0,0,0,0,0,0,0,0.611647,0,0,0,0,2.150786
Bug,Reliability,Migration,Reliability,Reliability,Reliability,0.981535,0,0,0,0,0,1.727859,0,0,0,0,0,0,0,0,0,0,0,0,0,1.403224,0,0.684419,0.92452,2.391692,1.260643,1.01567,0,0,0,0,0,0,0,1.165124,0,0,0,0,0,0,0,0,0,0,0,0,0,0,1.52038,0,0,0,0,0,0
Bug,Usability,Capability,Reliability,Capability,Usability,0,0,0,0,0,0,1.324621,0,0,0,0,0,0.744644,0,0,0,0,0,0,0,1.075747,0,0,0.561679,0,0,0,0,0,0,0,0,0,0,0,0,0,0,0,0,0,0,0,0,0,0,0,0,0,1.847371,0,0,2.357437,0,2.549324,0
Bug,Migration,Capability,Reliability,Reliability,Reliability,0,0,0.962647,2.411538,0,1.063022,1.214972,0,0,0.709225,0,0,0,0,1.69445,0,0,0,0,0,0.986699,0,0.48126,0.515185,0.724293,0.886441,0,1.177037,1.338024,0,0,0,0,0,0,0,0,0,0,0,0,0,0,0,0,0,0,0.756263,0,0,0,0,0,0,0,0
Bug,Reliability,Capability,Reliability,Reliability,Reliability,0.555471,0,0,0,0,0,2.456418,0,0,0,0,0,0,0,0,0,0,1.092894,0,0,2.517281,0,0.973007,0.829261,0,0,0.911019,0,1.706793,0,0,0,0,0,0,0,0,0,0,0,0,0,0,0,0,0,0,0,0,0,0,0,0,0,0,0
Feature,Requirements,Requirements,Requirements,Requirements,Requirements,0.37883,0,0,0,0,0,0,0,0,0,1.227611,0,0.941764,1.354577,0,0,0,0,0,0,0,0,0.837355,1.013744,0,0,0.621312,1.023976,0,0,0,0,2.027556,0,0.712738,0,0,0,0,0,0,0,0,0,0,0,0,1.042777,0,0,2.291161,0,0,0.871582,0,0
Support,Requirements,Usability,Requirements,Requirements,Requirements,0.575479,1.237065,0,0.460622,0,0,0,0,0,0,1.365985,0,0,0,0,0,0,0,1.128353,0,0,0,0.318006,0.644348,0.758557,0,0.471917,0.777759,0,0,0.629998,0,0,0,0,0,0,0,0,0,0,0,0,0,0,0,1.156427,0,0,3.000835,0.435062,0.901055,0.615349,0,0,0
Feature,Requirements,Migration,Usability,Migration,Migration,0.773076,2.096988,0,0,0,0,0,0,0,0,0,0,0,0,1.897962,0,0,0,0,0,0,0,0,0.91462,0,0,0,0,0,0,0,0,0,0,1.454479,0,0,0,0,0,0,0,0,0,0,0,0,0,0,1.897962,1.16889,0,1.65327,0,0,0
Bug,Usability,Capability,Reliability,Reliability,Reliability,0.774769,0,2.714647,0,0,1.89134,0,0,0,0,0,0,0,0,0,0,0,0,0,0,0,0,0,0,1.28867,1.577165,0,1.321291,0,0,0,0,0,0,0,0,0,0,0,0,0,0,0,0,0,0,0,1.345551,0,0,0,0,0,0,0,0
Support,Installability,Installability,Installability,Installability,Installability,0.98355,0,0,0,2.153456,0,0,1.385291,0,0,0,0,0,0,0,0,0,0,0,0,2.228624,0,0,0,1.03216,0,0,0,1.906764,0,0,0,0,0,0,0,0,0,0,0,0,0,0,0,0,0,0,0,0,0,0,0,0,0,1.435106,0
Bug,Usability,Capability,Reliability,Capability,Usability,0.732938,0,0,0,0,0,0,0,0,1.892018,0,0,0,0,0,0,0,0,0,0,0,0,0,0,1.932215,1.492011,1.202078,1.249952,0,0,0,0,0,0,0,0,0,0,0,0,0,0,0,0,0,0,0,2.017502,0,0,0,1.448104,0,0,0,0
Support,Usability,Capability,Installability,Capability,Reliability,0,0,0,1.251995,0,0,0,0,0,0,0,0,0,0,0,0,0,3.077543,0,0,0,0,0,0,2.061798,0,0,1.33378,0,0,0,0,0,0,0,0,0,0,0,0,0,0,0,0,0,0,0,0,1.477305,0,0,0,0,0,0,0
Bug,Reliability,Capability,Reliability,Reliability,Reliability,0,0,3.70858,0,0,0,0,0,0,0,0,0,0,0,0,0,0,0,0,0,0,0,1.169774,1.252232,0,0,0,0,0,0,0,0,0,0,0,0,0,0,0,0,0,0,0,0,0,0,0,0,0,0,1.600359,0,0,0,0,0
Feature,Usability,Usability,Usability,Usability,Usability,0,0,0,0,0,0,0,0,0,0,0.993821,0,0,0,0,0,0,0,0,0,0,0,0,0,0,0,0,0,0,0,0,0,0,0,2.364015,0,0,0,0,0,0,0,0,0,0,0,0.976785,3.298148,0.918171,0,0,0,0,0,0,0
Support,Usability,Usability,Usability,Usability,Usability,0.62634,0,0,0,0,0,0,0,0,0,0,0,1.964802,0,0,0,0,0,0,0,0,0,0,0.93506,1.651197,0,2.054498,0,0,0,0,0,0,0,0,0,0,0,0,0,0,0,0,0,0,0,0,0,0,0,0,0,2.678931,0,0,0
Feature,Requirements,Requirements,Requirements,Requirements,Requirements,0,0,0,0,0,0,0,0,0,0,1.910872,0,3.40378,0,0,0,0,0,0,0,0,0,0,0.697643,0,0,0,0,0,0,0,0,0,0,0,0,0,0,0,0,0,0,0,0,0,0,1.878116,0,0,0,0,0,0,0,0,0
Support,Installability,Installability,Reliability,Installability,Installability,0,1.546454,2.926404,0,1.248253,0,0,0,0,1.471708,0,0,0,0,1.399679,0,0,0,0,0,0,0,0,0,0,0,0.935037,0,0,0,0,0,0,0,0,0,0,0,0,0,0,0,0,0,0,0,0,0,0,0,0,0,0,0,1.318468,0
Support,Reliability,Capability,Installability,Capability,Reliability,0.415446,0,0,2.598305,0,0,0,0.927422,0,1.353267,0,0,0,0,0,0,0,0,0,1.923043,0,0,1.066101,0.49151,0.691009,0.845706,0,0,0,0,0,0,0,0,0.781626,0,0,0,0,0,0,0,0,0,0,0,0,1.443019,0,0,0,0.820818,0,0,0,0
Feature,Usability,Usability,Usability,Usability,Usability,0,0,0,0,0,0,0,0,0,0,1.239195,0,0,0,0,0,0,1.192501,0,0,0,0,2.317301,1.169488,0,0,0,0,0,0,0,0,0,0,0,0,0,1.914983,0,0,0,0,0,0,0,0,0,0,1.814571,0,0,0,0,0,0,1.611239
Support,Installability,Installability,Installability,Installability,Installability,1.11078,0,1.057552,0,2.09483,1.167822,0,2.135859,0.999992,0.779145,0,0,0,0,0,0,0,0,0,0,0,0,0,0,0,0.973833,1.243552,0.815841,0,0,0,0,0,0,0,0,0,0,0,0,0,0,0,0,0,0,0.961319,0,0,0,0,0.945175,0,0,0,0
Bug,Capability,Capability,Migration,Migration,Capability,1.40019,0,0,0,0,0,0,0,0,2.28048,1.954135,0,0,0,0,0,0,1.186464,0,0,0,0,0,0,0,0,0,0,0,0,0,0,0,1.905289,1.798218,0,0,0,0,0,0,0,0,0,0,0,0,0,0,0,0,0,0,0,0,0
Feature,Migration,Requirements,Migration,Migration,Migration,0,0,0,0,0,0,0,0,0,4.387616,0,0,0,0,0,0,0,0,0,0,0,0,0,0,0,0,0,0,0,0,0,0,0,0,0,0,0,0,0,0,0,0,0,0,0,0,0,0,0,0,0,0,0,0,0,0
Bug,Reliability,Capability,Reliability,Capability,Capability,0.390858,1.060211,0,1.452821,0.855772,0,1.090536,0.872533,0,0,0,0,0,0,1.520907,0,0,2.1589,0,0,0,0,0,0.46242,1.680515,0,1.282077,0,0,0,0,0,0,0,0,0,0,1.234927,0,0,0,0,0,0,0,0,0,0,0,0,0,0,0,0,0,0
Support,Usability,Capability,Reliability,Capability,Capability,0,0,0,0,0,0,0,0,0,0,0,0,0,0,0,0,0,0,0,0,0,0,0.785216,0,0,2.292334,1.165251,0,0,0,0,0,3.0135,0,1.336716,0,0,0,0,0,0,0,0,0,0,0,0,0,0,0,1.074249,0,0,0,0,0
Support,Installability,Installability,Installability,Installability,Installability,0,0,0,0,2.697807,1.071449,0,0,0,0.714848,0,0,0,0,1.077555,0,0,0,0,0,0,0,0,0,0,0,0.719846,0.748515,0,2.030344,0,0,0,0,0,0,0,1.386746,0,0,0,0,1.130075,0,0,0,0,0,0,0,0,0.867175,0,0,0,0
Support,Installability,Installability,Installability,Installability,Installability,1.280905,1.49638,2.439049,0.883106,1.207835,0,0,1.231492,0,0,0,0,0,0,0,0,0,0,0,0,0,0,0,0,0,1.122983,0,0,0,0,0,0,0,0,0,0,2.099032,0,0,0,0,0,0,0,0,0,0,0,0,0,0,0,0,0,0,0
Support,Installability,Installability,Installability,Installability,Installability,0,4.111823,0,1.53104,0,0,0,0,0,0,0,0,0,0,0,0,0,0,0,0,0,0,0,0,0,0,0,0,0,0,0,0,0,0,0,0,0,0,0,0,0,0,0,0,0,0,0,0,0,0,0,0,0,0,0,0
Feature,Requirements,Requirements,Migration,Requirements,Requirements,1.93459,0,0,0,0,0,0,0,3.204758,0,0,0,0,0,0,0,0,0,0,0,0,0,0,0,0,0,1.586443,1.649625,0,0,0,0,0,0,0,0,0,0,0,0,0,0,0,0,0,0,0,0,0,0,0,0,0,0,0,0
Feature,Requirements,Requirements,Migration,Requirements,Requirements,1.811414,0,0,0,0,0,0,0,0,0,0,0,0,0,0,0,0,0,0,0,0,2.04104,1.548919,0,1.165556,0,1.149288,0,0,0,0,0,0,0,0,0,0,0,0,0,0,0,1.804249,0,0,0,0,0,0,0,0,0,0,0,0,1.862864
Support,Installability,Installability,Installability,Installability,Installability,1.080238,0,0,0,1.492245,1.663788,0,0,2.849364,1.110043,0,0,0,0,0,0,0,0,0,0,0,0,0,0,0,1.387413,0,0,0,0,0,0,0,0,0,0,0,0,0,0,0,0,0,0,0,0,0,0,0,0,0,1.346584,0,0,0,0
Feature,Requirements,Requirements,Migration,Requirements,Requirements,1.552489,0,0,0,0,0,0,0,2.047514,0,0,0,0,0,0,0,0,0,0,0,0,1.800025,0,0,0,0,0,0,0,0,0,0,0,0,0,0,0,0,0,0,0,0,0,0,0,0,0,0,0,0,0,3.067335,0,0,0,0
Support,Installability,Usability,Usability,Documentation,Usability,1.740712,0,0,0,0,0,0,0,0,0,0,0,0,0,0,0,0,0,0,0,0,0,0,0.819799,0,0,0,1.872985,0,0,0,0,0,0,0,0,0,3.470008,0,0,0,0,0,0,0,0,0,0,0,0,0,0,0,0,0,0
Feature,Usability,Usability,Usability,Usability,Usability,1.686489,0,0,0,0,0,0,0,0,0,0,0,0,0,0,0,0,0,0,0,0,0,0,2.517751,0,0,0,0,0,0,0,0,0,0,3.172989,0,0,0,0,0,0,0,0,0,0,0,0,0,0,0,0,0,0,0,0,0
Feature,Requirements,Requirements,Requirements,Requirements,Requirements,0,0,0,0,0,0,0,0,0,0,0,0,0,0,0,0,0,0,0,0,0,0,0,0.703316,0,0,0,0,0,0,0,0,0,2.976966,0,0,0,0,0,0,0,0,0,0,0,0,0,2.593572,1.77977,0,0,0,0,0,0,0
Feature,Requirements,Requirements,Migration,Requirements,Requirements,1.303575,0,0,0,0,3.182245,0,0,2.724918,0,0,0,0,0,0,0,0,0,0,0,0,0,0,0,0,0,0,0,0,0,0,0,0,0,0,0,0,0,0,0,0,0,0,0,0,0,0,0,0,0,0,0,0,0,0,0
Support,Documentation,Documentation,Documentation,Documentation,Documentation,0.70109,0,0,0,0,0,0,0,0,0,0,0,0,0,0,0,2.984168,0,0,0,0,0,0,0,0,0,0,0.754364,0,0,0,0,0,0,0,0,0,0,0,0,0,0,0,2.701942,0,0,1.408841,0,0,0,0,0,0,0,0,0
Support,Documentation,Usability,Migration,Documentation,Documentation,0,0,0,1.307104,0,0,0,0,0,0,0,0,0,0,3.177235,0,0,0,0,0,0,1.500494,1.804806,0,0,0,0,1.392489,0,0,0,0,0,0,0,0,0,0,0,0,0,0,0,0,0,0,0,0,0,0,0,0,0,0,0,0
Support,Installability,Installability,Installability,Installability,Installability,0.79537,4.314923,0,0,0,0,0,0,0,0,0,0,0,0,0,0,0,0,0,0,0,0,0,0,0,0,0,0,0,0,0,0,0,0,0,0,0,0,0,0,0,0,0,0,0,0,0,0,0,0,0,0,0,0,0,0
Feature,Requirements,Requirements,Requirements,Requirements,Requirements,2.626787,0,0,0,0,0,0,0,0,0,0,0,0,0,0,0,0,0,0,0,0,0,0,0,0,2.673622,0,0,0,0,0,0,0,0,0,0,0,0,0,0,0,0,0,0,0,0,0,2.280988,0,0,0,0,0,0,0,0
Bug,Usability,Capability,Usability,Reliability,Usability,1.476571,0,0,0,0,0,0,0,0,0,0,0,0,0,0,0,0,0,0,0,0,0,0,1.746919,0,3.005796,0,0,0,0,0,0,0,0,0,0,0,0,0,0,0,0,0,0,0,0,0,0,0,0,2.232572,0,0,0,0,0
Support,Migration,Documentation,Documentation,Migration,Migration,1.487295,0,0,0,2.054554,0,0,0,0,0,0,0,0,0,0,0,0,0,0,2.740526,0,0,0,0,0,0,0,0,0,0,0,0,0,0,0,0,0,0,0,0,0,0,0,0,0,0,0,0,0,2.303792,0,0,0,0,0,0
Feature,Migration,Requirements,Requirements,Requirements,Requirements,4.387616,0,0,0,0,0,0,0,0,0,0,0,0,0,0,0,0,0,0,0,0,0,0,0,0,0,0,0,0,0,0,0,0,0,0,0,0,0,0,0,0,0,0,0,0,0,0,0,0,0,0,0,0,0,0,0
Support,Migration,Capability,Reliability,Capability,Reliability,0,0,0,0,0,0,0,0,0,0,0,0,0,0,0,0,0,0,0,0,0,0,1.872665,0,0,0,3.506721,0,0,0,0,0,0,0,0,0,0,0,0,0,0,0,0,0,0,0,0,1.856666,0,0,0,0,0,0,0,0
Support,Installability,Installability,Installability,Installability,Installability,1.461582,1.982289,0,1.854202,0,1.783983,0,0,0,1.190235,0,0,0,0,0,0,0,0,0,0,0,0,0,0,1.926557,0,1.198557,0,0,0,0,0,0,0,0,0,0,0,0,0,0,0,0,0,0,0,0,0,0,0,0,0,0,0,0,0
Support,Installability,Installability,Installability,Installability,Installability,0,3.112163,0,0,0,0,0,0,1.513168,1.178987,1.480018,0,0,0,0,0,0,0,0,0,0,0,0,0,0,1.473584,0,1.234514,0,0,0,0,0,0,0,0,0,0,0,0,0,0,0,0,0,0,0,0,0,0,0,0,0,0,0,0
Bug,Reliability,Capability,Reliability,Reliability,Reliability,1.343573,1.409875,0,0,0,0,0,0,1.086487,0.846538,1.684315,0,0,0,0,0,0,0,0,0,0,0,1.723311,0.387977,0,1.058065,0,0.886408,0,0,0,0,0,0,0,0,1.247783,1.642214,0,0,0,0,0,0,0,0,0,0,0,0,0,0,0,0,1.202024,0
Support,Installability,Installability,Installability,Installability,Installability,1.017976,1.380642,1.7834,0.814803,2.587592,1.242525,0,1.136242,0,0.828985,0,0,0,0,0,0,0,0,0,0,0,0,0,0,0,0,0,0.868029,0,0,0,0,0,0,0,0,1.221911,0,0,0,0,0,0,0,0,0,0,0,0,0,0,0,0,0,0,0
Support,Migration,Installability,Reliability,Migration,Migration,1.144782,0,0,0,0,0,0,1.744441,0,0,0,0,0,0,0,0,0,1.53748,0,0,0,0,0,0.951322,1.299758,1.590736,1.281618,0,0,0,0,0,0,0,0,0,0,0,0,0,0,0,0,0,0,0,0,2.213381,0.931293,0,0,0,0,0,0,0
Support,Migration,Migration,Installability,Migration,Migration,0.826381,2.241579,0,1.322894,1.141566,0,0,0,1.08988,0,0,0,0,0,0,0,0,0,0,0,1.872494,0,0,0,1.374516,0,0,0,0,0,0,0,0,0,0,0,0,0,0,0,0,0,0,0,0,1.976614,0,0,0,0,0,0,0,0,0,0
Bug,Reliability,Capability,Reliability,Reliability,Reliability,0,0,3.695965,0,0,0,0,0,0,0,0,0,0,0,0,0,0,1.64472,0,0,0,0,0.92387,0,0,0,0,1.425614,0,0,0,0,0,0,0,0,0,0,0,0,0,0,0,0,0,0,0,0,0,0,0,0,0,0,0,0
Bug,Usability,Capability,Migration,Capability,Capability,0,0,0,0,0,0,0,0,0,1.344114,0,0,1.294421,0,0,0,0,0,0,0,0,2.403726,0.912079,0.616022,0,0,0,1.407419,0,0,0,0,0,0,0,0,0,2.607472,0,0,0,0,0,0,0,0,0,0,0,0,0,0,0,0,0,0
Bug,Performance,Performance,Performance,Performance,Performance,0,0,0,0,0,0,0,0,0,0.998056,0,0,0,0,0,0,0,0,0,0,0,0,0,0,0,0,0,0,0,0,0,0,0,1.936146,0,3.808726,0,0,0,0,0,0,0,0,0,0,0,0,0,0,0,0,0,0,0,0
Bug,Usability,Capability,Usability,Capability,Usability,0.604726,0,0,0,0,0,0,0,0,0,0,0,0,0,0,0,0,0,0,0,0,0,0,0.451396,0,0,0,0,0,0,3.97209,0,0,0,0,0,0,0,0,0,0,0,0,0,0,0,1.215197,0,0,0,0,1.194789,0,0,0,0
Support,Usability,Usability,Usability,Usability,Usability,1.402335,0,0,0,0,0,0,0,0,0,0,0,0,0,0,0,0,0,0,0,0,0,3.099682,0,0,0,0,0,0,0,0,0,0,0,0,0,0,0,0,0,0,0,0,0,0,0,0,0,0,0,0,2.770668,0,0,0,0
Feature,Requirements,Usability,Requirements,Requirements,Requirements,0,0,0,0,0,0,0,0,0,0,0,0,0,0,0,0,0,0,0,0,0,3.354819,0,0,0,0,0,0,0,0,0,0,0,0,0,0,0,0,0,0,0,0,0,0,0,0,0,0,0,2.827784,0,0,0,0,0,0
Feature,Usability,Usability,Usability,Usability,Usability,0,0,0,0,0,0,0,0,0,1.950247,0,0,1.878144,0,0,0,0,0,0,0,0,0,0,0,0,0,0,0,0,0,0,0,0,0,0,0,0,0,0,0,0,0,0,0,0,0,0,0,0,2.939784,1.810512,0,0,0,0,0
Bug,Reliability,Capability,Reliability,Reliability,Reliability,0,0,0,0,0,2.145842,0,1.962292,1.837459,1.431659,0,0,0,0,0,0,0,0,0,0,0,0,0,0,2.317335,0,0,0,0,0,0,0,0,0,0,0,0,0,0,0,0,0,0,0,0,0,0,0,0,0,0,0,0,0,0,0
Bug,Usability,Capability,Usability,Capability,Usability,0,0,0,0,0,0,0,0,0,4.387616,0,0,0,0,0,0,0,0,0,0,0,0,0,0,0,0,0,0,0,0,0,0,0,0,0,0,0,0,0,0,0,0,0,0,0,0,0,0,0,0,0,0,0,0,0,0
Bug,Usability,Capability,Usability,Usability,Usability,0,0,0,1.186125,0,0,0,1.654051,1.548827,0,1.514896,0,0,0,0,0,0,0,0,0,2.660998,0,1.297896,1.284203,0,0,0,0,0,0,0,0,0,0,0,0,0,0,0,0,0,0,0,0,0,0,0,0,0,0,0,0,0,0,0,0
Bug,Migration,Capability,Usability,Capability,Capability,0,0,0,0,0,0,0,0,0,0,0,0,0,0,0,0,0,0,0,0,0,4.387616,0,0,0,0,0,0,0,0,0,0,0,0,0,0,0,0,0,0,0,0,0,0,0,0,0,0,0,0,0,0,0,0,0,0
Bug,Documentation,Requirements,Usability,Usability,Usability,1.528167,0,0,0,0,0,0,0,0,0,0,0,0,0,0,0,0,0,0,0,0,0,0,0,2.014324,0,0,0,0,0,0,0,0,0,0,0,1.834309,0,0,0,0,0,0,0,0,0,0,3.081183,0,0,0,0,0,0,0,0
Feature,Integrity/Security,Integrity/Security,Integrity/Security,Integrity/Security,Integrity/Security,0,0,0,0,0,0,0,0,0,0,0,0,0,0,0,4.387616,0,0,0,0,0,0,0,0,0,0,0,0,0,0,0,0,0,0,0,0,0,0,0,0,0,0,0,0,0,0,0,0,0,0,0,0,0,0,0,0
Bug,Usability,Capability,Usability,Capability,Capability,0,0,0,0,0,0,0,0,0,2.476329,0,0,0,0,0,0,0,0,0,0,0,0,0,0,2.52894,0,0,2.592958,0,0,0,0,0,0,0,0,0,0,0,0,0,0,0,0,0,0,0,0,0,0,0,0,0,0,0,0
Bug,Usability,Capability,Usability,Capability,Usability,0,0,0,0,0,0,0,0,0,0,0,0,1.949234,0,0,0,0,0,0,0,0,0,0,0.927652,0,0,0,0,0,0,0,0,3.325706,0,0,0,0,0,0,0,0,0,0,0,0,0,0,0,0,0,1.879043,0,0,0,0,0
Bug,Usability,Capability,Usability,Capability,Usability,0,0,0,0,0,0,0,0,0,0,0,0,0,0,0,0,0,0,0,0,0,0,0,1.095679,0,0,0,0,0,0,0,0,0,0,0,0,0,0,0,0,0,0,0,0,0,0,0,0,0,0,0,4.248607,0,0,0,0
Bug,Migration,Capability,Requirements,Capability,Capability,0,0,0,0,0,0,0,0,0,0,0,0,0,0,3.20305,0,0,0,0,0,0,1.198775,0,0,0,0,0,0,0,0,0,0,0,0,0,0,0,0,0,0,0,0,0,0,0,0,0,0,0,0,0,0,0,0,0,2.74856
Bug,Usability,Capability,Requirements,Capability,Usability,0,0,0,0,0,0,0,0,0,0,0,0,0,0,0,0,0,0,0,0,0,0,0,0,0,4.387616,0,0,0,0,0,0,0,0,0,0,0,0,0,0,0,0,0,0,0,0,0,0,0,0,0,0,0,0,0,0
Bug,Usability,Capability,Migration,Usability,Usability,0,0,0,0,0,0,0,0,0,0,0,0,0,0,0,0,0,0,0,0,0,1.696244,0,0,0,0,0,0,0,0,0,0,0,0,1.736619,0,0,0,0,0,0,0,0,0,0,0,1.854845,0,0,0,0,0,1.973971,0,0,2.453788
Bug,Usability,Usability,Usability,Usability,Usability,0,0,0,0,0,0,0,0,0,3.766234,0,0,0,0,0,0,0,0,0,0,0,0,0.851887,0,0,0,0,2.083494,0,0,0,0,0,0,0,0,0,0,0,0,0,0,0,0,0,0,0,0,0,0,0,0,0,0,0,0
Bug,Usability,Capability,Usability,Capability,Usability,0,0,0,2.650322,0,0,0,0,0,0,0,0,0,0,0,0,0,0,0,0,0,0,0,1.235814,0,0,0,0,0,0,0,0,0,0,0,0,0,0,0,0,0,0,0,0,0,0,0,0,0,0,0,3.271045,0,0,0,0
Bug,Usability,Capability,Usability,Usability,Usability,0,0,0,0,0,0,0,0,0,0,0,0,0,0,0,0,0,0,0,0,0,0,0,0,0,0,0,0,0,0,0,0,0,0,0,0,0,0,0,0,0,0,0,0,0,0,0,0,0,0,0,0,0,0,0,0
Bug,Usability,Capability,Usability,Capability,Capability,0,0,0,0,0,0,0,0,0,0,0,0,0,0,2.952283,0,0,1.182985,0,0,2.159345,0,0,0.897619,0,0,0,0,0,0,0,0,0,0,0,0,0,0,0,0,0,0,0,0,0,0,1.915007,0,0,0,0,0,0,0,0,0
Bug,Reliability,Capability,Reliability,Reliability,Reliability,0,0,1.643639,0,0,0,0,0,0,0,0,0,0,0,0,0,0,0,0,0,0,0,0,0.879635,0,0,0,0,0,0,0,0,0,0,0,0,0,0,0,0,0,0,0,0,0,0,0,0,0,0,0,0,0,3.971885,0,0
Bug,Usability,Capability,Usability,Usability,Usability,0.75321,0,0,0,0,0,0,0,0,0,0,0,0,0,0,0,0,0,0,0,0,0,1.93286,0,0,0,0,0,0,0,0,0,0,0,0,0,0,0,0,0,0,0,0,0,0,0,0,1.30811,0,0,1.138852,3.455396,0,0,0,0
Feature,Usability,Usability,Reliability,Usability,Usability,0,0,0,2.822259,0,0,0,0,0,0,1.283962,0,0.984993,0,0,0,0,0,0,0,0,1.154047,0,0,1.044538,0,0,1.070979,0,0,0,0,0,0,0,0,0,0,0,0,0,0,0,0,0,0,0,1.728629,0,0,0,0,0,0,1.452315,0
Bug,Usability,Usability,Usability,Usability,Usability,0,0,0,0,0,0,0,0,0,0,0,0,0,0,0,0,0,0,0,0,0,0,0,2.727267,0,0,0,0,0,0,0,0,0,0,3.437032,0,0,0,0,0,0,0,0,0,0,0,0,0,0,0,0,0,0,0,0,0
Bug,Migration,Capability,Usability,Capability,Capability,0,0,0,0,0,0,0,0,0,0,0,0,0,0,0,0,0,0,0,0,0,1.967502,0,0.799182,0,0,0,0,0,0,0,0,0,0,0,0,0,0,0,0,0,0,0,0,0,0,1.357424,0,0,0,0,0,0,0,0,3.591492
Bug,Migration,Migration,Reliability,Migration,Migration,0,0,0,0,0,0,0,0,0,0,0,0,0,0,0,0,0,3.798977,0,0,0,0,0,0.909349,0,0,1.998006,0,0,0,0,0,0,0,0,0,0,0,0,0,0,0,0,0,0,0,0,0,0,0,0,0,0,0,0,0
Bug,Reliability,Capability,Usability,Usability,Reliability,0,0,0,2.030387,0,0,0,0,0,0,0,0,0,0,3.11386,0,0,0,0,0,0,2.330789,0,0,0,0,0,0,0,0,0,0,0,0,0,0,0,0,0,0,0,0,0,0,0,0,0,0,0,0,0,0,0,0,0,0
Bug,Usability,Capability,Usability,Capability,Usability,0,0,0,0,0,0,0,0,0,0,0,0,0,0,0,0,0,0,0,0,0,0,0,1.817537,0,0,3.993461,0,0,0,0,0,0,0,0,0,0,0,0,0,0,0,0,0,0,0,0,0,0,0,0,0,0,0,0,0
Bug,Usability,Capability,Usability,Usability,Usability,0,0,0,0,0,0,0,0,0,0,0,3.279171,0,0,0,0,0,0,0,0,0,0,1.345188,1.817092,0,0,0,0,0,0,0,0,0,0,0,0,0,0,0,0,0,0,0,0,0,0,0,0,0,0,1.840342,0,0,0,0,0
Support,Reliability,Capability,Reliability,Reliability,Reliability,1.588266,0,0,0,0,0,0,0,0,0,0,0,0,0,0,0,0,0,0,0,0,0,0,3.064622,0,0,0,2.70863,0,0,0,0,0,0,0,0,0,0,0,0,0,0,0,0,0,0,0,0,0,0,0,0,0,0,0,0
Feature,Requirements,Usability,Usability,Requirements,Requirements,0,0,0,0,0,0,0,0,0,0,0,0,0,0,0,0,0,0,0,0,0,0,0,1.55068,0,0,0,0,0,0,0,0,0,0,0,0,0,0,0,0,0,0,0,0,0,0,0,0,0,0,0,4.104457,0,0,0,0
Bug,Performance,Performance,Performance,Performance,Performance,0,0,0,0,0,0,0,0,0,0,0,0,0,0,0,0,0,0,0,0,0,0,1.263991,0.426853,0,0,0,0,0,0,2.50408,1.84271,0,1.806764,0,0,0,1.806764,0,0,0,0,0,0,0,0,0,0,0,0,0,1.129826,0,0,0,0
Bug,Usability,Usability,Usability,Usability,Usability,0,0,0,0,0,0,0,0,0,0,0,0,0,0,0,0,0,0,0,0,0,0,0,1.154529,0,0,0,0,0,0,0,0,0,0,1.835996,0,0,0,0,0,0,0,0,0,0,0,0,0,0,0,3.814099,0,0,0,0,0
Support,Usability,Capability,Usability,Capability,Capability,0,0,0,0,0,0,0,0,0,1.919802,0,3.175658,0,0,0,0,0,0,0,0,0,0,0,0.879866,1.236994,0,0,0,0,0,0,0,0,0,0,0,0,0,0,0,0,0,0,0,0,0,0,0,0,0,1.782249,0,0,0,0,0
Feature,Requirements,Requirements,Usability,Requirements,Requirements,0,0,0,0,0,0,0,0,0,0,0,0,0,0,0,0,0,0,0,0,0,0,1.986431,0,0,0,0,0,0,0,2.482896,0,0,0,2.133557,0,0,0,0,0,0,0,0,0,0,0,0,0,2.142061,0,0,0,0,0,0,0
Feature,Usability,Usability,Usability,Usability,Usability,0,0,0,0,0,0,0,0,0,1.281727,0,0,0,0,0,0,0,0,0,0,0,0,0.869744,0,0,0,0,0,0,0,0,0,0,0,0,0,0,0,0,0,0,0,0,0,0,0,0,0,0,0,1.189891,0,2.667452,0,2.884572,0
Support,Installability,Installability,Installability,Installability,Installability,1.286818,0,0,2.059975,2.817453,1.570669,0,0,0,0,0,0,0,0,0,0,0,1.265912,0,0,0,0,0,0.480271,0,0,1.055244,0,0,0,0,0,0,0,0,0,0,0,0,0,0,0,0,0,0,0,0,0,0,0,0,0,0,0,0,0
Feature,Migration,Usability,Migration,Usability,Requirements,0,0,0,0,0,0,0,0,0,0,0,0,0,0,0,0,0,0,0,0,0,0,0,0,0,0,2.670097,0,0,0,0,0,0,0,0,0,0,0,0,0,0,0,0,0,0,0,0,0,0,0,0,0,3.481631,0,0,0
Bug,Usability,Capability,Usability,Usability,Usability,0,0,0,0,0,0,0,0,0,3.070087,2.431587,0,0,0,0,0,0,0,0,0,0,0,0,0,1.978162,0,0,0,0,0,0,0,0,0,0,0,0,0,0,0,0,0,0,0,0,0,0,0,0,0,0,0,0,0,0,0
Bug,Usability,Capability,Usability,Capability,Usability,0,0,0,0,0,0,0,0,0,0,0,3.328899,0,0,0,0,0,0,0,0,0,0,0,0.922324,0,0,0,0,0,0,2.705351,0,0,0,0,0,0,0,0,0,0,0,0,0,0,0,0,0,0,0,0,0,0,0,0,0
Bug,Usability,Capability,Usability,Usability,Usability,0,0,0,0,0,0,0,0,0,0,0,0,0,0,0,0,0,0,0,0,0,0,1.053337,1.651886,0,0,0,0,0,0,0,0,2.550529,0,0,0,0,0,0,0,0,0,0,0,0,0,0,0,0,0,0,2.984582,0,0,0,0
Bug,Usability,Capability,Usability,Usability,Usability,0,0,0,0,0,0,0,0,0,0,0,0,0,0,0,0,0,0,0,0,0,0,0,0,0,0,4.387616,0,0,0,0,0,0,0,0,0,0,0,0,0,0,0,0,0,0,0,0,0,0,0,0,0,0,0,0,0
Bug,Usability,Capability,Usability,Usability,Usability,0,0,0,0,0,0,0,0,0,0,0,0,0,0,0,0,0,0,0,0,0,0,1.519808,1.29528,0,0,0,0,0,0,0,0,3.680033,0,0,0,0,0,0,0,0,0,0,0,0,0,0,0,0,0,1.311854,0,0,0,0,0
Bug,Usability,Capability,Usability,Usability,Usability,0,0,0,0,0,0,0,0,0,0,0,0,0,0,0,0,0,0,0,0,0,0,1.27374,0.86029,0,0,0,1.965494,0,0,0,0,0,0,0,0,0,0,0,0,0,0,0,0,0,0,0,0,0,0,0,3.609085,0,0,0,0
Bug,Migration,Capability,Migration,Capability,Capability,0,0,0,1.29918,0,0,0,0,0,0,0,0,0,0,0,0,0,0,0,0,0,3.462917,1.793865,0.605792,0,0,0,0,0,0,0,0,0,0,0,0,0,0,0,0,0,0,0,0,0,0,0,1.409459,0,0,0,0,0,0,0,0
Bug,Usability,Capability,Usability,Usability,Usability,0,0,0,0,0,0,0,0,0,0,0,0,0,0,0,0,0,0,0,0,0,0,0,1.000397,0,0,0,0,0,0,0,0,0,0,0,0,0,0,0,0,0,0,0,0,0,0,0,1.16378,0,0,0,0,3.704406,0,0,1.781396
Bug,Usability,Capability,Usability,Capability,Usability,0,0,0,0,0,0,0,0,0,0,0,0,0,0,0,0,0,0,0,0,2.54071,0,0,0,0,0,0,0,0,0,0,0,3.000636,0,0,0,0,0,0,0,0,0,0,0,0,0,0,1.947345,0,0,0,0,0,0,0,0
Bug,Reliability,Capability,Reliability,Reliability,Reliability,0,0,0,0,0,0,0,0,0,0,1.410451,0,1.082029,0,0,0,0,0,0,0,0,0,0,0.514944,0,0,0,0,0,0,0,0,0,0,0,0,0,0,0,0,0,0,0,0,0,0,0,0,0,3.387315,2.086131,0,0,0,0,0
Bug,Migration,Capability,Migration,Capability,Capability,0,0,0,0.642592,0,0,0,0,0.839089,0,0,0,0,0,0,0,0,0,0,1.172321,0.909559,1.712806,1.534725,0.949815,0,0,1.043458,0.684569,0,0,0,0,0,0,0,0,0,0,0,0,0,0,0,0,0,0,0,0,0.758234,0,0,0,0,0,0,2.758433
Bug,Usability,Capability,Reliability,Capability,Capability,0,0,0,2.088066,0,0,0,0,0,0,0,0,0,0,0,0,0,0,0,0,0,1.899579,0.720783,0,0,0,0,1.112233,0,0,0,0,0,0,0,0,0,0,0,0,0,0,2.661468,0,0,0,0,0,0,0,1.56293,0,0,0,0,0
Bug,Reliability,Capability,Reliability,Reliability,Reliability,0.492974,0,0,0,0,0,0,0,0,0,0,0,0,0,0,0,0,0,0,0,0,0,0,0.735958,0,0,0.808517,1.332506,0,0,0,0,0,0,0.927489,0,0,0,0,0,0,0,0,0,0,0,0.990631,0,0,0,0,0,0,3.767712,0,0
Bug,Usability,Usability,Usability,Capability,Usability,0,0,0,0,0,0,0,0,0,0,0,0,0,0,0,0,0,0,0,0,0,2.940091,0,0,0,3.256844,0,0,0,0,0,0,0,0,0,0,0,0,0,0,0,0,0,0,0,0,0,0,0,0,0,0,0,0,0,0
Bug,Reliability,Capability,Reliability,Reliability,Reliability,0.919829,0,1.573826,0,0,0,2.21137,1.084846,0,0,0,0,0,0,0,0,0,0,0,0,2.307895,0,0.677721,0,1.019965,0,0.502865,1.045784,0,0,0,0.988016,0,0,0.57686,0,0,0,0,0,0,0,0,0,0,0,0.616132,0,0,0,0,0,0,0,0,0
Bug,Reliability,Capability,Reliability,Reliability,Reliability,0,0,0,1.397429,0,0,0,0,0,1.421753,0,0,0,0,0,0,0,0,0,0,1.977994,2.54257,0,0,0,1.777011,0,0,0,0,0,0,0,0,0,0,0,0,0,0,0,0,0,0,0,0,0,0,0,0,1.319885,0,0,0,0,0
Bug,Usability,Performance,Reliability,Reliability,Reliability,0,0,0,0,0,0,0,0,0,0,0,0,2.548771,0,0,0,0,0,0,0,0,0,0,1.044799,0,0,0,1.193521,0,0,0,0,0,0,0,0,1.680101,0,0,0,0,0,0,0,0,0,0,0,0,2.723251,0,0,0,0,0,0
Bug,Usability,Capability,Usability,Usability,Usability,0,0,0,0,0,0,0,0,0,1.16714,0,0,0,0,0,0,0,0,0,0,0,0,1.255272,1.155927,0,0,0,0,0,0,0,0,2.876558,0,0,0,0,0,0,0,0,0,0,0,0,2.152945,0.720016,1.244548,0,0,0,0,0,0,0,0
Bug,Reliability,Capability,Reliability,Reliability,Reliability,0,0,0,2.836743,0,0,0,0,0,0,0,0,0,0,0,0,0,0,0,0,0,0,0,0,0,0,0,0,0,0,0,0,0,0,0,0,0,0,0,0,0,0,0,0,0,0,0,0,3.347247,0,0,0,0,0,0,0
Bug,Usability,Capability,Usability,Usability,Usability,0.9922,0,0,0,0,0,0,0,2.074037,0,0,0,0,0,0,0,0,0,0,0,0,0,1.738015,1.719679,0,0,0,0,0,0,0,0,0,0,1.866742,0,0,0,0,0,0,0,0,0,0,0,0,0,0,0,0,0,2.121878,0,0,0
Bug,Usability,Capability,Usability,Usability,Usability,0,0,0,0,0,0,0,0,0,0,0,0,0,0,0,0,0,0,0,0,0,0,0,4.387616,0,0,0,0,0,0,0,0,0,0,0,0,0,0,0,0,0,0,0,0,0,0,0,0,0,0,0,0,0,0,0,0
Feature,Requirements,Requirements,Requirements,Requirements,Requirements,0,0,0,0,0,0,0,0,0,0,0,0,0,0,0,0,0,0,0,0,0,0,2.355611,0,0,0,0,0,0,0,0,0,0,0,0,0,0,0,0,0,0,0,0,0,0,0,0,3.701658,0,0,0,0,0,0,0,0
Feature,Requirements,Requirements,Usability,Requirements,Requirements,0,0,0,0,0,0,0,0,0,0,0,0,0,0,0,0,0,0,0,0,0,0,0,0,0,0,0,0,0,0,0,0,0,0,0,0,0,0,0,0,0,0,0,0,0,0,0,4.387616,0,0,0,0,0,0,0,0
Bug,Usability,Capability,Migration,Capability,Capability,0,0,0,0,0,0,0,0,0,0,0,0,0,0,2.723672,0,0,0,0,0,0,0.8487,0,0,0,0,0,0,0,0,0,0,0,0,0,0,0,0,0,0,0,0,0,0,0,0,0.585537,0,0,0,0.440573,0,1.446893,0,2.912393,0
Bug,Usability,Capability,Reliability,Capability,Capability,0,0,0,0,0,0,0,0,0,0,0,1.714173,0,0,0,0,0,0,0,0,0,1.475429,0,1.170711,0,0,0.658392,1.085087,0,0,0,0,0,0,0,0,0,0,0,0,0,0,1.033599,0,0,0,0,0,0.758284,0,0,0,0,0,3.084009,0
Feature,Requirements,Usability,Requirements,Requirements,Requirements,0,0,0,0,0,0,0,0,0,0,0,0,0,0,0,0,0,2.715446,0,0,3.127266,0,0,0,1.448356,0,0,0,0,0,0,0,0,0,0,0,0,0,0,0,0,0,0,0,0,0,0,0,0,0,0,0,0,0,0,0
Bug,Reliability,Capability,Reliability,Capability,Capability,0,0,0,0,0,0,0,0,0,0,0,0,4.387616,0,0,0,0,0,0,0,0,0,0,0,0,0,0,0,0,0,0,0,0,0,0,0,0,0,0,0,0,0,0,0,0,0,0,0,0,0,0,0,0,0,0,0
Bug,Usability,Capability,Reliability,Capability,Capability,0,0,0,0,0,0,0,0,0,0,0,0,0,0,0,0,0,0,0,0,0,0,0,0.994902,0,0,2.185981,0,0,0,0,0,0,0,0,0,0,0,0,0,0,0,0,0,0,0,0,2.314776,0,0,0,0,2.850376,0,0,0
Feature,Usability,Requirements,Requirements,Requirements,Requirements,0,0,0,2.010247,0,0,0,0,0,0,0,0,0,0,0,0,0,0,0,0,0,0,0,0,0,0,0,0,0,0,0,0,0,0,0,0,0,0,0,0,0,0,3.233237,0,0,0,0,2.180884,0,0,0,0,0,0,0,0
Bug,Usability,Capability,Usability,Usability,Usability,0,0,0,0,0,0,0,0,0,0,0,0,0,0,0,0,0,0,0,0,0,0,0,4.387616,0,0,0,0,0,0,0,0,0,0,0,0,0,0,0,0,0,0,0,0,0,0,0,0,0,0,0,0,0,0,0,0
Bug,Migration,Migration,Installability,Migration,Migration,0.524045,1.421485,0,0.838906,0,0,1.462144,1.169855,1.736221,0,0,0,0,0,0,0,0,0,0,0,2.374864,0,0,0,0.871642,0,0.859477,0,1.61023,0,0,0,0,0,0,0,0,0,0,0,0,0,0,0,0,0,0,0,0,0,0,0,0,0,0,0
Feature,Usability,Documentation,Requirements,Requirements,Usability,0.662095,0,0,0,1.449638,0,0,0,3.213558,0,1.353684,0,0,0,0,0,0,0,0,0,0,0,0,0,0,0,0,0,0,0,0,2.133527,0,0,0,0,0,0,0,0,0,0,0,0,0,0,0,0,0,0,0,0,0,0,0,0
Bug,Usability,Capability,Reliability,Capability,Capability,0,0,0,0,0,0,0,0,0,0,0,0,0,0,0,0,0,0,0,0,0,0,0,4.387616,0,0,0,0,0,0,0,0,0,0,0,0,0,0,0,0,0,0,0,0,0,0,0,0,0,0,0,0,0,0,0,0
Bug,Migration,Capability,Migration,Capability,Capability,0,0,0,1.08219,0,0,0,0,0,0,0,1.149096,0,0,0,0,0,0,0,0,0,1.242304,1.414153,1.009225,0,0,0,0,0,0,0,0,0,0,0,0,0,0,0,0,0,0,0,0,0,0,0,1.719953,0.805661,0,0,0,0,0,0,2.930973
Feature,Usability,Usability,Requirements,Requirements,Requirements,0,0,0,0,0,0,0,0,0,0,0,0,0,0,0,0,0,3.233997,0,0,0,0,0,0.613469,0,0,0,0,0,0,0,0,0,0,2.45074,0,0,0,0,0,0,0,0,0,0,0,0,0,1.552408,0,0,0,0,0,0,0
Bug,Reliability,Capability,Installability,Capability,Capability,0.893093,0,0,0,1.955403,0,0,0,0,0,0,0,0,0,0,0,0,0,0,0,0,0,0.987034,0.666647,0,0,2.321568,0,0,0,0,0,0,0,0,0,0,0,0,0,0,0,0,0,0,0,0,0,0,0,0,2.796717,0,0,0,0
Bug,Reliability,Capability,Reliability,Reliability,Reliability,0,0,0,0,0,0,0,0,0,0,0,2.228168,0,0,2.03047,0,0,2.579093,0,0,1.874009,0,0,0,0,0,0,0,0,0,0,0,0,0,0,0,0,0,0,0,0,0,0,0,0,0,0,0,0,0,0,0,0,0,0,0
Feature,Usability,Requirements,Usability,Requirements,Requirements,0,0,0,0,0,0,0,0,0,0,0,0,0,0,0,0,0,0,0,0,0,0,0,0,0,0,0,0,0,0,0,0,0,0,0,0,0,0,0,0,0,0,0,0,0,0,0,3.295491,2.261443,0,1.81019,0,0,0,0,0
Feature,Usability,Usability,Usability,Usability,Usability,0,0,0,0,0,0,0,0,0,0,0,0,0,0,0,0,0,0,0,0,0,0,0,0,0,0,0,0,0,0,0,0,0,0,0,0,0,0,0,0,0,0,0,0,0,0,0,0,2.135859,0,0,0,3.83266,0,0,0
Bug,Usability,Capability,Usability,Capability,Usability,0,0,0,0,0,0,0,0,0,0,0,0,0,0,0,0,0,0,0,0,0,0,4.387616,0,0,0,0,0,0,0,0,0,0,0,0,0,0,0,0,0,0,0,0,0,0,0,0,0,0,0,0,0,0,0,0,0
Support,Installability,Installability,Installability,Installability,Installability,0.450561,0,0.996038,0,1.563551,2.553876,0,1.005812,2.434586,0,0,0,0,0,0,0,0,0,0,0,0,0,0,0,0,0.917189,0,0.768387,0,0,0,0,0,0,0.847693,0,0,0,0,0,0,0,0,0,0,0,0,0,0,0,0,0,0,0,0,0
Bug,Usability,Capability,Reliability,Capability,Usability,0,0,0,0,0,0,0,0,0,0,0,0,0,0,0,0,0,0,0,0,0,0,1.097221,0.741068,0,0,0,0,0,0,0,0,0,0,0,0,0,0,0,0,0,0,0,0,0,0,0,0,0,0,0,0,0,0,0,4.183073
Feature,Requirements,Usability,Requirements,Requirements,Requirements,0,0,0,0,0,0,0,0,0,0,0.902335,3.073558,0,0,0,0,0,0,0,0,0,0,0,0.851577,0,0,0,0,0,0,0.966296,0,0,0,0,0,0,0,0,0,0,0,0,0,0,0,1.405652,0.766476,0,0,2.001903,0.871974,0,0,0,0
Feature,Requirements,Requirements,Requirements,Requirements,Requirements,0,0,0,0,0,0,0,0,0,0,0,0,0,0,1.740944,0,0,0,0,0,2.546706,0,2.02586,1.677908,0,0,1.163015,1.209334,0,0,0,0,0,0,0,0,0,0,0,0,0,0,0,0,0,0,0,0,0,0,0,0,0,0,0,0
Feature,Migration,Requirements,Usability,Requirements,Requirements,0,0,0,0,0,0,0,0,0,0,0,0,0,0,0,0,0,0,0,0,0,4.387616,0,0,0,0,0,0,0,0,0,0,0,0,0,0,0,0,0,0,0,0,0,0,0,0,0,0,0,0,0,0,0,0,0,0
Bug,Reliability,Capability,Reliability,Reliability,Reliability,1.993264,0,0,0,0,2.432945,0,0,2.083301,0,0,0,0,0,0,0,0,0,0,0,0,0,0,0,1.657694,0,0,0,0,0,0,0,0,0,0,0,0,0,0,0,0,0,0,0,0,0,0,0,0,0,1.506905,0,0,0,0,0
Bug,Migration,Capability,Usability,Capability,Usability,0.736712,0,0,2.3587,0,0,0,0,0,0,0,0,0,0,0,0,0,0,0,0,0,0,0.814204,1.099834,0,0,0,0,0,0,0,0,0,0,0,0,0,0,0,0,0,0,0,0,0,0,0,1.279458,0,0,0,0,0,0,0,3.104092
Feature,Requirements,Usability,Usability,Requirements,Usability,0,0,0,0,0,0,0,0,0,0,0,0,1.18381,0,0,0,0,0,0,0,0,0,0,0,0,0,1.237853,0,0,0,0,0,0,0,0,0,0,0,0,0,0,0,0,0,0,0,0,0,1.42566,0,0,1.491201,0,3.472939,0,0
Feature,Migration,Requirements,Migration,Requirements,Requirements,0,0,0,0,0,0,0,0,0,0,0,0,1.342944,0,0,0,0,0,0,0,0,3.146867,0,1.012973,0,0,0,0,0,0,0,0,0,0,2.553192,0,0,0,0,0,0,0,0,0,0,0,0,0,0,0,0,0,0,0,0,0
Bug,Usability,Capability,Requirements,Usability,Usability,0,0,0,3.568816,0,0,0,0,0,0,0,0,0,0,0,0,0,0,0,0,0,0,0,0,0,0,0,0,0,0,0,0,0,0,0,0,0,0,0,0,0,0,0,0,0,0,0,0,0,0,0,0,0,0,0,2.552397
Bug,Performance,Performance,Performance,Performance,Performance,0,0,0,0,0,0,0,0,0,0,0,0,0,0,0,0,0,1.598816,0,0,0,0,0,0,0,0,0,0.874358,1.575369,0,0,2.618546,0,2.567466,0,0,0,0,0,0,0,0,0,0,0,0,0,0,0,0,0,0,0,0,0,0
Bug,Usability,Capability,Reliability,Usability,Usability,0,0,0,0,0,0,0,0,0,0,0,0,0,0,0,0,0,0,0,0,0,0,0,0,1.79921,0,0,0,0,0,2.368382,0,0,0,3.225644,0,0,0,0,0,0,0,0,0,0,0,0,0,0,0,0,0,0,0,0,0
Bug,Usability,Capability,Requirements,Usability,Usability,0,0,0,3.146268,0,0,0,0,0,0,0,0,0,0,0,0,0,0,0,0,0,0,0,0,0,0,0,0,0,0,1.532826,2.255962,0,0,0,0,0,0,0,0,0,0,0,0,0,0,0,0,0,0,0,1.383204,0,0,0,0
Support,Installability,Installability,Installability,Installability,Installability,1.317587,0,1.837733,0,1.820118,2.029353,0,0,0,1.35394,0,0,0,0,0,0,0,0,0,0,0,0,0,0,0,1.692253,0,1.417707,0,0,0,0,0,0,0,0,0,0,0,0,0,0,0,0,0,0,0,0,0,0,0,0,0,0,0,0
Bug,Usability,Capability,Reliability,Capability,Capability,0,0,0,0,0,0,0,0,0,1.460791,0,0,0,0,0,0,0,0,0,0,0,1.64823,2.56235,1.879514,0,0,0,0,0,0,0,0,0,0,0,0,0,0,0,0,0,0,0,0,0,0,0,0,0,0,0,0,0,0,2.074221,0
Bug,Reliability,Capability,Reliability,Reliability,Reliability,0.487469,0,1.578697,0,0,0,2.720184,0,0.642902,0,0,0,0,0,0,0,0,0.959099,0,0,0,0.565193,0.789245,0,0,0.626084,0,0.52451,0.945033,0,0,0,0,0,1.495778,0,1.17025,0,0,0,0,0,0,0,0,0,0,0,0,0,0,0,0,0,0,1.295879
Support,Installability,Migration,Reliability,Reliability,Migration,0,0,0,0,0,0,2.374687,0,0,0,0,0,0,0,0,0,0,0,0,0,2.825236,0,0,0,0,0,0,0,1.650005,0,0,0,0,0,0,0,0,0,0,0,0,0,0,0,0,0,0,0.932597,0,0,0,0,0,0,0,1.427524
Support,Installability,Installability,Installability,Installability,Installability,0.753087,2.992599,0,0,0,0,0,0,2.306175,0.773865,0,0,0,0,1.166518,0,0,0,0,0,0,0,0,0,1.252607,0,0,0,0,0,0,0,0,0,0,0,0,0,0,0,0,0,0,0,0,0,0,0,0,0,0,0.938769,0,0,0,0
Bug,Usability,Usability,Usability,Usability,Usability,2.603937,0,0,0,0,0,0,2.248742,0,0,0,0,0,0,0,0,0,0,0,0,0,0,0,0,0,0,0,2.722837,0,0,0,0,0,0,0,0,0,0,0,0,0,0,0,0,0,0,0,0,0,0,0,0,0,0,0,0
Bug,Usability,Capability,Usability,Usability,Usability,0,0,0,0,0,0,0,0,3.463227,0,0,0,0,0,0,0,0,0,0,0,0,0,1.831045,0.780268,0,0,0,0,0,0,0,0,0,0,0,0,0,0,0,0,0,0,0,0,0,0,0,1.815402,0,0,0,0,0,0,0,0
Bug,Usability,Capability,Reliability,Capability,Usability,0,0,0,1.35031,0,0,0,0,0,0,0,0,0,0,0,0,0,0,0,0,0,0,0,0,0,1.083365,0,0,0,0,3.271194,0,0,0,0,0,1.277619,0,0,0,0,0,0,0,0,0,1.069444,0,0,0,0,1.666561,0,0,0,0
Bug,Reliability,Capability,Reliability,Reliability,Reliability,0,0,0,1.365504,0,0,0,0,0,0,0,0,0,0,0,0,0,0,0,0,0,0,0,0.636719,0,0,0,0,0,0,0,0,3.617974,0,0,0,0,0,0,0,0,0,0,0,0,0,0,0,0,0,0,0,0,0,1.972669,0
Bug,Reliability,Capability,Reliability,Reliability,Reliability,0,0,2.365347,1.080683,0,0,0,0,0,0,0,0,0,0,0,0,0,0,0,0,0,0,0.746086,0.50391,0,0,0,0,0,0,0,0,2.863327,0,0,0,0,0,0,0,0,0,0,0,0,0,0,0,0,0,1.020716,0,0,0,1.561204,0
Bug,Usability,Capability,Usability,Usability,Usability,0,0,0,0,0,0,0,0,0,0,0,0,0,0,0,0,0,0,0,0,0,0,2.706554,2.306703,2.569993,0,0,0,0,0,0,0,0,0,0,0,0,0,0,0,0,0,0,0,0,0,0,0,0,0,0,0,0,0,0,0
Bug,Usability,Capability,Usability,Capability,Usability,0,0,0,0,0,0,0,0,0,0,0,0,0,3.06206,0,0,0,0,0,0,0,0,0,0,0,0,0,0,0,0,0,0,0,0,2.553634,0,0,0,0,0,0,0,0,0,0,0,0,0,0,0,0,0,1.831369,0,0,0
Feature,Requirements,Usability,Usability,Usability,Usability,0,0,0,0,0,0,0,0,0,0,0,0,0,0,0,0,0,0,0,0,0,0,2.58917,0,0,0,0,0,0,0,0,0,0,0,0,0,0,0,0,0,0,0,0,0,0,0,0,0,0,0,3.542227,0,0,0,0,0
Bug,Migration,Capability,Migration,Capability,Capability,0,0,0,0,0,0,0,0,0,1.642439,0,0,0,0,0,0,0,0,0,0,0,2.93723,2.229027,0,0,0,0,1.719794,0,0,0,0,0,0,0,0,0,0,0,0,0,0,0,0,0,0,0,0,0,0,0,0,0,0,0,0
Bug,Reliability,Capability,Reliability,Capability,Usability,0,0,0,0,0,0,0,0,0,0,0,0,0,0,0,0,0,0,0,0,3.781276,0,1.844309,1.245654,0,0,0,0,0,0,0,0,0,0,0,0,0,0,0,0,0,0,0,0,0,0,0,0,0,0,0,0,0,0,0,0
Bug,Reliability,Capability,Requirements,Capability,Capability,0,0,0,0,0,0,0,0,0,0,0,0,0,0,0,0,0,0,0,0,0,0,0,0,0,0,0,0,0,0,0,0,0,0,0,0,0,0,0,0,0,0,0,0,0,0,0,4.387616,0,0,0,0,0,0,0,0
Bug,Usability,Capability,Reliability,Usability,Usability,0,0,0,0,0,0,0,0,0,0,0,0,0,0,0,0,0,0,0,0,0,0,0,1.875574,0,0,0,0,0,0,0,0,0,0,0,0,0,0,0,0,0,0,0,0,0,0,0,0,0,0,0,0,0,0,3.966535,0
Bug,Usability,Capability,Usability,Usability,Usability,0,0,0,0,0,0,0,0,0,0,0,0,0,0,0,0,0,0,0,0,0,0,0,0,0,0,0,1.928236,0,0,0,0,0,0,0,0,0,0,0,0,0,0,0,0,0,0,0,3.112296,0,0,0,0,2.417994,0,0,0
Bug,Installability,Installability,Migration,Installability,Installability,0.916439,1.568405,0,0.925613,1.265972,1.411504,0,1.290768,1.915671,0,0,0,0,0,0,0,0,0,0,1.688654,0,0,0,0,0,1.177036,0,0,0,0,0,0,0,0,0,0,1.388087,0,0,0,0,0,0,0,0,0,0,0,0,0,0,0,0,0,0,0
Bug,Reliability,Capability,Reliability,Reliability,Reliability,0,0,0,0,0,0,0,0,0,0,0,4.228322,0,0,0,0,0,0,0,0,0,0,0,1.171523,0,0,0,0,0,0,0,0,0,0,0,0,0,0,0,0,0,0,0,0,0,0,0,0,0,0,0,0,0,0,0,0
Bug,Usability,Usability,Reliability,Usability,Usability,0,0,0,0,0,0,0,0,0,0,0,4.228322,0,0,0,0,0,0,0,0,0,0,0,1.171523,0,0,0,0,0,0,0,0,0,0,0,0,0,0,0,0,0,0,0,0,0,0,0,0,0,0,0,0,0,0,0,0
Bug,Reliability,Capability,Reliability,Reliability,Reliability,0,0,2.724787,0,0,0,3.438998,0,0,0,0,0,0,0,0,0,0,0,0,0,0,0,0,0,0,0,0,0,0,0,0,0,0,0,0,0,0,0,0,0,0,0,0,0,0,0,0,0,0,0,0,0,0,0,0,0
Bug,Reliability,Capability,Reliability,Reliability,Reliability,0,0,0,0,0,0,0,0,0,0,0,0,0,0,0,0,0,0,0,0,0,0,0,0,0,0,0,0,0,0,0,0,0,0,0,0,0,0,0,0,0,0,0,0,0,0,0,0,4.387616,0,0,0,0,0,0,0
Bug,Reliability,Integrity/Security,Integrity/Security,Integrity/Security,Integrity/Security,0.458208,0,0,0,0.63297,0,0,0.645367,0,0,0,0,0,0,1.648001,2.734482,0,1.320714,2.267352,0,0,0,0,0,0.762135,0,0.751499,0,0,0,0,0,0,0,0,0,0,0,0,0,0,0,0,0,0,0,0,0,0,0,0,0,0,0,0,0
Feature,Requirements,Usability,Requirements,Requirements,Requirements,0,0,0,0,0,0,0,0,0,0,0,0,0,0,0,0,0,1.392338,0,3.275692,0,0,0.782102,0,0,0,0,0,0,0,0,0,0,0,0,0,0,0,0,0,0,0,1.822054,0,0,0,0,0,0,0,0,0,0,1.628141,0,0
Bug,Usability,Capability,Requirements,Capability,Usability,0,0,0,0,0,0,0,0,0,0,0,0,0,0,0,0,0,0,0,0,0,0,0,0,0,0,0,0,0,0,0,0,0,0,2.475861,0,0,0,0,0,0,0,0,0,0,0,0,3.622331,0,0,0,0,0,0,0,0
Bug,Usability,Capability,Requirements,Usability,Capability,0,0,0,0,0,0,0,0,0,0,0,0,0,0,0,0,0,0,0,0,0,0,0,0,0,0,0,0,4.387616,0,0,0,0,0,0,0,0,0,0,0,0,0,0,0,0,0,0,0,0,0,0,0,0,0,0,0
Bug,Migration,Requirements,Migration,Requirements,Requirements,0.981991,0,0,0,0,0,0,0,0,0,0,0,0,0,0,0,0,0,0,0,0,1.138564,2.170565,0,0,0,0,0,0,0,0,0,0,0,0,0,0,0,0,0,0,0,1.595223,0,0,0,1.245021,0,1.17031,0,0,0,0,0,0,2.610508
Feature,Usability,Requirements,Usability,Usability,Usability,0,0,0,0,0,0,0,0,0,0,0,0,0,0,0,0,0,0,0,0,0,0,0,4.387616,0,0,0,0,0,0,0,0,0,0,0,0,0,0,0,0,0,0,0,0,0,0,0,0,0,0,0,0,0,0,0,0
Feature,Usability,Requirements,Usability,Usability,Usability,0,0,0,0,0,0,0,0,0,2.085309,0,0,0,0,0,0,0,0,0,0,0,0,0,0,2.129613,0,0,0,0,0,0,0,0,0,0,0,0,0,0,0,0,0,0,0,0,0,2.57288,0,0,0,1.935897,0,0,0,0,0
Feature,Usability,Usability,Usability,Usability,Usability,0,0,0,0,0,0,0,0,0,0,1.09835,0,1.685201,0,0,0,0,0,0,0,0,0,0,0.635567,0,0,0,0,0,0,0,0,0,0,0,0,0,0,0,0,0,0,0,0,0,0,0,0,0,0,1.2874,1.682267,0,0,3.211469,0
Feature,Usability,Requirements,Usability,Usability,Usability,0,0,0,0,0,0,0,0,0,0,0,0,0,0,0,0,0,0,0,0,0,3.849769,0,0,0,0,0,0,0,0,0,0,0,0,0,0,0,0,0,0,0,0,0,0,0,0,2.104864,0,0,0,0,0,0,0,0,0
Feature,Usability,Requirements,Requirements,Usability,Usability,0,0,0,0,0,0,0,0,0,0,0,0,2.714695,0,0,0,0,0,0,0,0,0,1.479972,0.49979,1.113673,0,0,0,0,0,0,0,0,0,0,0,0,0,0,0,0,0,0,0,0,0,0,0,0,0,0,0,2.863779,0,0,0
Feature,Usability,Usability,Usability,Usability,Usability,0.408155,0,0,0,0,0,0,0,0,0,0,0,0.640182,0,0,0,0,0,0,0,0,0,0,0.482884,0,0,0,0,0,0,0,0,0,0,0.767909,0,0,0,0,0,0,0,0,0,0,0,0.820187,0,1.221958,1.588213,0.617129,0,0,3.575295,0,0
Bug,Migration,Requirements,Usability,Usability,Usability,0,0,0,0.529158,0,0,0,0,0,0,0,0,0,0,0,0,0,0,0,0,0,1.705324,0.579022,0.49348,0,0,0,0,0,0,2.404198,0,0,0,0,0,0,0,0,0,0,0,2.697879,0,0,0,0,0.574075,0.624386,0,0,1.306181,0,0,0,0
Feature,Usability,Requirements,Usability,Requirements,Usability,0,0,0,0,0,0,0,0,0,0,0,0,0,0,0,0,0,0,0,0,0,0,0,0,0,0,0,0,0,0,0,0,0,0,0,0,0,0,0,0,0,0,2.262878,0,0,0,0,0,0,0,0,0,3.759063,0,0,0
Bug,Performance,Performance,Performance,Performance,Performance,0,0,0,0,0,0,0,0,0,0,0,1.840509,0,0,0,0,0,0,0,0,0,0,0,0.643475,0,0,0,0,0,0,0,2.201404,1.153455,1.361837,0,0,0,2.723674,0,0,0,0,0,0,0,0,0,0,0,0,0,0,0,0,0,0
Bug,Reliability,Capability,Reliability,Reliability,Reliability,0,0,0,0,0,0,0,0,0,0.905119,0,0,0,0,0,0,0,0,0,0,0,0,0,0.414826,0,0,0,0.947748,0,0,0,0,0,0,0,0,0,0,0,0,0,0,0,0,0,0,0,0,1.049733,2.728736,0,0,0,2.968786,0,0
Bug,Reliability,Capability,Reliability,Capability,Usability,0,0,0,0,0,0,0,0,0,0,0,0,0,0,0,0,0,0,0,0,0,0,0,0,0,0,4.387616,0,0,0,0,0,0,0,0,0,0,0,0,0,0,0,0,0,0,0,0,0,0,0,0,0,0,0,0,0
Bug,Usability,Usability,Usability,Usability,Usability,0,0,0,0,0,0,0,0,0,0,0,0,0,0,0,0,0,0,0,0,0,0,0,0,0,0,0,0,0,0,0,0,0,0,0,0,0,0,0,0,0,0,0,0,0,0,0,0,0,0,0,0,0,0,0,0
Bug,Usability,Usability,Usability,Usability,Usability,0.902605,0,0,0,0,0,0,0,0,1.470066,1.16433,0,1.415716,0,0,0,0,0,0,0,0,0,0,0.673747,0,1.159268,0,0,0,0,0,0,0,0,0,0,0,0,0,0,0,0,0,0,0,0,0,0,0,0,1.364736,0,0,3.042224,0,0
Bug,Usability,Capability,Reliability,Capability,Capability,0,0,0,0,0,0,0,0,0,0,0,0,0,0,0,0,0,0,0,0,0,0,0,4.387616,0,0,0,0,0,0,0,0,0,0,0,0,0,0,0,0,0,0,0,0,0,0,0,0,0,0,0,0,0,0,0,0
Feature,Requirements,Usability,Usability,Usability,Usability,0,0,0,0,0,0,0,0,0,0,0,0,0,0,0,0,0,0,0,0,0,0,0,1.000057,0,0,0,1.441561,0,0,0,0,0,0,1.590346,0,0,0,0,0,0,0,0,0,0,0,1.698615,0,1.596685,0,0,0,2.865147,0,0,0
Feature,Migration,Usability,Usability,Usability,Usability,0,0,0,0,0,0,0,0,0,0,0,0,0,0,0,0,0,0,0,0,0,1.612386,0,0,0,0,0,0,0,0,0,0,0,0,0,0,0,0,0,0,0,0,2.259087,0,0,0,0,0,0,0,1.674026,0,0,2.957288,0,0
Feature,Migration,Requirements,Usability,Requirements,Requirements,0.809003,0,0,0,0,0,0,0,0,0,0,0,0,0,0,0,0,0,0,0,0,1.486686,0,0.603879,0,1.03905,0,0,0,0,0,0,0,0,0,0,0,0,0,0,0,0,1.314208,0,0,0,0,0,0.964149,0,1.54352,0,1.730102,2.348687,1.180422,0
Feature,Migration,Requirements,Usability,Usability,Usability,0,0,0,0,0,0,0,0,0,0,0,0,0,0,0,0,0,0,0,0,0,1.885537,0,0,0,0,0,0,0,0,0,0,0,0,0,0,0,0,0,0,0,0,1.666787,0,0,0,0,0,0,0,0.97881,0,0,3.458276,0,0
Feature,Migration,Usability,Usability,Usability,Usability,0,0,0,0,0,0,0,0,0,0,0,0,0,0,0,0,0,0,0,0,0,1.648194,0,0,0,0,0,0,0,0,0,0,0,0,0,0,0,0,0,0,0,0,1.456979,0,0,0,0,0,0,0,1.356096,0,1.210157,2.063494,2.617319,0
Bug,Reliability,Capability,Usability,Capability,Capability,1.352516,0,0,0,0,0,0,0,0,0,0,0,0,0,0,0,0,0,0,0,0,0,0,0,2.249635,0,3.515824,0,0,0,0,0,0,0,0,0,0,0,0,0,0,0,0,0,0,0,0,0,0,0,0,0,0,0,0,0
Feature,Usability,Usability,Usability,Usability,Usability,0.46315,0,0,0,0,0,0,0,0,1.508658,0,0,0,0,0,0,0,0,0,0,0,0,0,1.037151,1.220984,0,0,0,0,0,0,0,0,0,0,0,0,0,0,0,0,0,0,0,0,0,0.9307,0,0,0,1.400563,0,0,3.196734,1.071094,0
Feature,Usability,Requirements,Usability,Requirements,Requirements,0,0,0,0,0,0,0,0,0,0,0,0,0,0,0,0,0,0,0,0,0,0,0,0,0,0,1.322523,0,0,0,0,0,0,0,0,0,0,0,0,0,0,0,0,0,0,0,0,0,0,0,1.932448,0,0,3.710492,0,0
Bug,Usability,Capability,Reliability,Capability,Requirements,0,0,0,0,0,0,0,0,0,0,0,0,2.92687,0,0,0,0,0,0,0,0,0,3.268732,0,0,0,0,0,0,0,0,0,0,0,0,0,0,0,0,0,0,0,0,0,0,0,0,0,0,0,0,0,0,0,0,0
Bug,Usability,Capability,Usability,Usability,Usability,0,0,0,0,0,0,0,0,0,0,0,0,3.599222,0,0,0,0,0,0,0,0,0,0,2.509338,0,0,0,0,0,0,0,0,0,0,0,0,0,0,0,0,0,0,0,0,0,0,0,0,0,0,0,0,0,0,0,0
Bug,Usability,Usability,Requirements,Capability,Usability,0,0,0,0,0,0,0,0,0,0.809081,0,0,0,0,0,0,0,0,1.948041,0,0,0,0.54902,0,0,0,0,0,0,0,3.262973,0,0,0,0,0,0,0,0,0,0,0,0,0,0,0,0,0,0,0,0,1.962978,0,0,0,0
Bug,Usability,Usability,Usability,Usability,Usability,0,0,0,0,0,0,0,0,0,0,0,0,0,0,0,0,0,0,0,0,0,0,0,1.260873,0,0,1.193133,0,0,0,2.524536,0,0,0,1.3687,0,0,0,0,0,0,0,0,0,0,0,0,0,0,0,0,2.278111,0,1.673736,0,0
Bug,Capability,Capability,Usability,Capability,Capability,0,0,0,0,0,0,0,0,0,2.442753,0,0,0,0,0,0,0,0,0,0,0,0,0,1.11954,0,0,0,0,0,0,0,0,0,0,0,0,0,0,0,0,0,0,0,0,0,0,0,0,0,0,0,0,0,0,3.468539,0
Feature,Requirements,Requirements,Usability,Usability,Usability,1.329995,0,0,0,0,0,0,0,0,0,0,0,0,0,0,0,0,0,0,0,0,3.873806,0,1.573505,0,0,0,0,0,0,0,0,0,0,0,0,0,0,0,0,0,0,0,0,0,0,0,0,0,0,0,0,0,0,0,0
Bug,Reliability,Capability,Reliability,Capability,Usability,0.872408,0,0,0,0,0,0,0,0,0,0,0,1.368353,0,0,0,0,0,0,0,0,0,0,0,0.915525,1.120484,0,0.938701,0,0,0,0,0,0,2.676949,0,1.321395,0,0,0,0,0,0,0,0,0,0,0,0,0,0,2.175021,0,0,0,0
Bug,Reliability,Capability,Usability,Capability,Usability,0,0,0,0,0,0,0,0,3.006149,2.342246,0,0,0,0,0,0,0,0,0,0,0,0,0,0,0,0,0,0,0,0,0,0,0,0,0,0,0,0,0,0,0,0,0,0,0,0,0,0,0,0,2.174425,0,0,0,0,0
Bug,Usability,Migration,Usability,Capability,Usability,0,0,0,0,0,0,0,0,0,0,0,0,0,0,0,0,0,0,0,0,0,0,2.496017,2.749456,0,0,2.337,0,0,0,0,0,0,0,0,0,0,0,0,0,0,0,0,0,0,0,0,0,0,0,0,0,0,0,0,0
Feature,Requirements,Usability,Usability,Requirements,Usability,0,0,0,0,0,0,0,0,0,0,0,0,0,0,0,0,0,0,0,0,0,2.651822,1.594817,0,0,0,0,0,0,0,0,0,0,0,0,0,0,0,0,0,0,0,0,0,0,0,1.829552,0,0,0,1.3766,0,0,0,2.105536,0
Feature,Migration,Usability,Usability,Migration,Migration,0,0,0,0,0,0,0,0,1.239495,0,1.212341,0,0,0,0,0,0,1.166659,0,0,0,0,0,0,0,0,0,0,0,0,0,1.910758,1.586813,0,0,0,0,0,0,0,0,0,0,0,0,0,0,0,0,0,0,0,2.009869,2.162271,0,0
Feature,Usability,Requirements,Usability,Usability,Usability,0,0,0,0,0,0,0,0,0,0,0,0,0,0,0,0,0,0,0,0,0,0,1.649466,0.959596,0,0,0,0,0,0,3.9509,0,0,0,0,0,0,0,0,0,0,0,0,0,0,0,0,0,0,0,0,0,0,0,0,0
Feature,Requirements,Requirements,Migration,Requirements,Requirements,0,0,0,0,0,0,0,0,0,0,0,0,0,0,0,0,0,0,0,0,0,0,0,0,0,0,0,0,0,0,0,0,0,0,0,0,0,0,0,0,0,0,0,0,0,0,0,0,0,0,0,0,0,0,0,0
Bug,Migration,Capability,Usability,Capability,Capability,0,0,0,1.413988,0,0,0,0,0,0,0,0,0,0,0,0,0,1.096474,0,0,1.262763,0,0,0.659326,0,0,0,0,0,0,0,0,0,2.790766,0,0,0,0,0,0,0,0,0,0,0,0,1.774962,0,0,0,0,0,1.191799,0,1.288807,0
Feature,Usability,Usability,Usability,Usability,Usability,0,0,0,0,0,0,0,0,0,0,0,0,0,0,0,0,0,0,0,0,0,0,1.984114,1.340079,0,0,0,0,0,0,2.48,0,0,0,0,0,0,0,0,0,0,0,0,0,0,0,0,0,0,0,2.714453,0,0,0,0,0
Bug,Migration,Capability,Migration,Capability,Migration,0,0,0,0.915221,0,0,0,0,0,0,1.168903,0,0,0,0,0,0,1.124858,0,0,1.295452,0,1.895561,1.579188,0,0,0,1.950013,0,0,0,0,0,0,1.075638,0,0,0,0,0,0,0,0,0,0,0,0,0,0,0,0.864435,0,0,0,0,1.519843
Bug,Migration,Capability,Migration,Migration,Migration,0.954586,0,0,0,0,0,0,0,0,0,0,0,0,0,0,0,0,0,0,0,0,2.780371,2.109989,0,0,0,2.481415,0,0,0,0,0,0,0,0,0,0,0,0,0,0,0,0,0,0,0,0,0,0,0,0,0,0,0,0,0
Bug,Usability,Capability,Usability,Usability,Usability,0,0,0,0,0,0,0,0,0,0,0,0,1.571988,0,0,0,0,0,0,0,0,0,0.55383,0.374059,0,0,0,0,0,0,0,0,0,0,0,0,0,0,0,0,0,0,1.29025,0,0,0,0,0,0,0,0,0,0,3.829965,0,0
Bug,Usability,Capability,Usability,Capability,Usability,0,0,0,0,0,0,0,0,0,0,0,0,0,0,0,0,0,0,0,0,0,0,0,0,0,0,0,0,0,0,0,0,0,0,0,0,0,0,0,0,0,0,0,0,0,0,0,0,0,3.193783,0,0,0,0,3.008475,0
Bug,Usability,Capability,Reliability,Capability,Capability,0,0,0,0,0,0,0,0,0,0,0,0,2.965733,0,0,0,0,0,0,0,0,0,2.089724,0,0,0,0,1.612315,0,0,0,0,0,0,0,0,0,0,0,0,0,0,0,0,0,0,0,0,0,0,0,1.867911,0,0,0,0
Bug,Migration,Capability,Reliability,Reliability,Reliability,0,0,0,0,0,0,0,0,0,0,0,0,0,0,0,0,0,0,0,0,0,3.583058,1.359569,0,0,0,0,0,0,0,0,0,0,0,0,0,0,0,0,0,0,0,0,0,0,0,0,2.136456,0,0,0,0,0,0,0,0
Bug,Reliability,Capability,Reliability,Capability,Capability,0.945289,0,0,0,1.305825,1.455938,1.664052,0,0,0,0,0,0,0,0,0,0,1.859863,0,0,0,0,0,1.033698,0,1.214089,1.550351,0,1.832588,0,0,0,0,0,0,0,0,0,0,0,0,0,0,0,0,0,0,0,0,0,0,0,0,0,0,0
Bug,Reliability,Capability,Reliability,Capability,Capability,0,0,1.431143,0,0,0,1.806268,0,0,0.665244,0,2.555094,0,0,1.002783,0,0,1.86598,0,0,0.925511,0,0,0,0,0.83147,0.669896,0.696575,0,0,0,0,0,0,0,0,0,0,0,0,0,0,0,0,0,0,0,0,0,0,0,0,0,0,0,0
Bug,Reliability,Capability,Reliability,Capability,Capability,0,0,0,0,0,0,2.213448,1.77097,0,0,0,0,0,0,0,0,0,0,0,0,1.797579,0,0,1.53074,0,0,0,0,0,0,0,0,0,0,0,0,0,0,0,0,0,0,0,0,0,0,0,0,2.375086,0,0,0,0,0,0,0
Bug,Usability,Capability,Reliability,Capability,Capability,0,0,1.437118,0,0,0,0,0,0,0,0,0,0,0,0,0,0,0,0,0,0,0,0,0,0,0,0,0,0,0,0,0,0,0,0,0,0,0,0,0,0,0,0,0,0,0,0,0,2.455912,0,0,2.982302,0,0,1.503406,0
Bug,Usability,Capability,Reliability,Usability,Usability,0,0,0,0,0,0,0,0,0,0,1.200368,0,1.459535,0,0,0,0,0,0,0,0,0,0,1.017572,0,0,0,0,0,0,0,0,0,0,0,0,1.409448,0,0,0,0,0,0,0,0,0,0,0,0,0,1.406978,1.838522,0,2.701537,0,0
Bug,Installability,Installability,Reliability,Installability,Installability,0,0,0,0,0,0,0,4.387616,0,0,0,0,0,0,0,0,0,0,0,0,0,0,0,0,0,0,0,0,0,0,0,0,0,0,0,0,0,0,0,0,0,0,0,0,0,0,0,0,0,0,0,0,0,0,0,0
Support,Installability,Installability,Installability,Installability,Installability,1.159582,3.145393,0,0,0,2.830732,0,0,0,0,0,0,0,0,0,0,0,0,0,0,0,0,0,0,0,0,0,0,0,0,0,0,0,0,0,0,0,0,0,0,0,0,0,0,0,0,0,0,0,0,0,0,0,0,0,0
Support,Installability,Documentation,Installability,Installability,Installability,0.507555,2.753513,0,0,1.111279,0,0,0,1.681589,0,0,0,0,0,0,0,0,0,0,0,0,0,0,0,0.844215,0,0,0,0,0,0,0,0,0,0,0,0,0,0,0,0,0,1.306822,0,0,0,0,1.762956,0,0,0,0,0,0,0,1.349277
Bug,Installability,Installability,Installability,Installability,Installability,0,3.414176,0,0,2.755826,0,0,0,0,0,0,0,0,0,0,0,0,0,0,0,0,0,0,0,0,0,0,0,0,0,0,0,0,0,0,0,0,0,0,0,0,0,0,0,0,0,0,0,0,0,0,0,0,0,0,0
Bug,Installability,Installability,Reliability,Installability,Installability,0,0,1.37222,0,0,0,0,1.385686,1.297534,2.347413,0,0,0,0,0,0,0,0,0,0,0,0,0.68602,0,0,0,0,0,0,0,0,0,0,0,0,0,0,0,0,0,0,0,0,2.392235,0,0,0,0,0,0,0,0,0,0,1.435515,0
Support,Installability,Installability,Reliability,Installability,Reliability,0.708308,1.921303,0,0,0,1.729098,0,1.581195,1.480606,1.828439,0,0,0,0,0,0,0,0,0,0,0,0,0,0,0,0,1.161683,0,0,0,0,0,0,0,0,0,0,0,0,0,0,0,0,0,0,0,0,0,0,0,0,0,0,0,1.638054,0
Bug,Installability,Migration,Installability,Installability,Installability,0,1.505066,0,0,1.925486,0,0,0,2.693073,0,0,0,0,0,0,0,0,0,0,0,0,0,0,0,0,1.129502,1.442336,0.946255,0,0,0,0,0,0,0,0,1.33203,0,0,0,0,0,0,0,0,0,0,0,0,0,0,0,0,0,0,0
Bug,Usability,Capability,Reliability,Usability,Usability,0,0,0,0,0,0,0,0,0,0,0,0,0,4.062066,0,0,0,0,0,0,0,0,1.255519,0,0,0,0,0,0,0,0,0,0,0,0,0,0,0,0,0,0,0,0,0,0,0,0,0,0,0,1.083727,0,0,0,0,0
Feature,Requirements,Usability,Usability,Requirements,Requirements,0,0,0,0,0,0,0,0,0,0,1.300521,0,0,0,0,0,0,0,0,0,0,0,0,0.752555,0,0,0,0,0,0,0,0,0,0,0,0,0,0,0,0,0,0,1.63777,0,0,0,0,0,0,0,0,0,0,3.783014,0,0
Bug,Migration,Migration,Reliability,Migration,Migration,0.928693,0,0,0,0,0,0,0,0,0,0,0,0,0,0,0,0,0,0,0,0,0,1.026378,1.386441,0,0,0,0,0,0,0,0,0,0,0,0,0,0,0,0,0,0,0,0,0,0,0,0,0,0,0,0,1.986065,3.386529,0,0
Bug,Usability,Requirements,Requirements,Capability,Capability,1.047609,0,0,0,0,0,0,0,0,0,0,0,0,0,4.076461,0,0,0,0,0,0,0,0,1.239417,0,0,0,0,0,0,0,0,0,0,0,0,0,0,0,0,0,0,0,0,0,0,0,0,0,0,0,0,0,0,0,0
Feature,Usability,Usability,Requirements,Usability,Usability,0,0,0,0,0,0,0,0,0,0,0,0,0,0,0,0,0,0,3.848356,0,0,0,0.6843,0.462179,0,0,0,0,0,0,0,0,0,0,0,0,0,0,0,0,0,0,0,0,0,0,0,0,0,0,0,1.938932,0,0,0,0
Feature,Usability,Requirements,Requirements,Requirements,Usability,0,0,0,0,0,0,0,0,0,0,0,0,0,0,0,0,0,0,0,0,0,0,0,1.498892,0,0,0,0,0,0,0,0,0,0,2.38362,0,0,0,0,0,0,0,0,0,0,0,2.545894,2.20029,0,0,0,0,0,0,0,0
Bug,Usability,Capability,Reliability,Capability,Capability,1.125898,0,0,0,0,0,0,0,3.730228,1.833742,0,0,0,0,0,0,0,0,0,0,0,0,0,0.840424,0,0,0,0,0,0,0,0,0,0,0,0,0,0,0,0,0,0,0,0,0,0,0,0,0,0,0,0,0,0,0,0
Support,Reliability,Capability,Reliability,Reliability,Reliability,1.814856,0,2.459966,0,0,0,0,2.484106,0,0,0,0,0,0,0,0,0,0,0,0,0,0,0,0,0,0,0,0,0,0,0,0,0,0,1.320909,0,0,0,0,0,0,0,0,0,0,0,1.410835,0,0,0,0,0,0,0,0,0
Bug,Reliability,Capability,Usability,Capability,Capability,0,0,0,0,0,0,0,0,0,0,0,0,0,0,0,0,0,0,0,0,0,0,0,0,0,0,0,0,0,0,0,0,0,0,0,0,0,0,0,0,0,0,0,0,0,0,0,0,0,0,0,0,0,0,0,0
Bug,Migration,Capability,Usability,Capability,Capability,0,0,0,0,0,0,0,0,0,0,0,0,0,0,0,0,0,0,0,0,0,0,0,4.387616,0,0,0,0,0,0,0,0,0,0,0,0,0,0,0,0,0,0,0,0,0,0,0,0,0,0,0,0,0,0,0,0
Feature,Usability,Usability,Usability,Requirements,Requirements,0,0,0,0,0,0,0,0,0,0,0,0,0,0,0,0,0,0,0,0,0,0,0,0.938543,0,0,0,0,0,0,0,0,0,0,0,0,0,0,0,0,0,0,0,0,0,0,0,0,1.498471,0,2.785067,0,0,2.892801,0,0
Feature,Usability,Usability,Usability,Usability,Usability,0,0,0,0,0,0,0,0,0,0,0,0,0,0,0,0,0,0,0,0,0,0,0,1.293463,0,0,0,0,0,0,0,0,0,0,0,0,0,0,0,0,0,0,0,0,0,0,0,0,3.273161,0,2.620027,0,0,0,0,0
Feature,Usability,Requirements,Usability,Usability,Usability,0.898256,0,0,0,0,0,0,0,0,0,0,0,0,0,0,0,0,0,0,2.623349,0,0,0,1.062719,0,0,0,0,0,0,0,0,0,0,2.678578,0,0,0,0,0,0,0,0,0,0,0,1.805047,0,0,0,0,0,0,0,0,0
Bug,Usability,Usability,Usability,Capability,Usability,0,0,0,0,0,0,0,0,0,0,0,0,0,0,0,0,0,0,0,0,0,0,0,0,0,0,2.883129,0,0,0,0,0,0,0,3.307377,0,0,0,0,0,0,0,0,0,0,0,0,0,0,0,0,0,0,0,0,0
Bug,Usability,Usability,Usability,Capability,Usability,0,0,0,0,0,0,0,0,0,0,0,0,0,0,0,0,0,0,0,0,0,0,0,0,0,0,2.883129,0,0,0,0,0,0,0,3.307377,0,0,0,0,0,0,0,0,0,0,0,0,0,0,0,0,0,0,0,0,0
Bug,Migration,Capability,Usability,Usability,Usability,0,0,0,0,0,0,0,0,0,0,0,0,0,0,0,0,0,0,0,0,0,3.2161,0,0,0,0,0,2.984606,0,0,0,0,0,0,0,0,0,0,0,0,0,0,0,0,0,0,0,0,0,0,0,0,0,0,0,0
Feature,Requirements,Requirements,Usability,Requirements,Requirements,0,0,0,2.285659,0,0,0,0,0,0,0,0,0,0,0,0,0,2.809203,0,0,0,0,0,0,1.498364,0,0,0,0,0,1.972364,0,0,0,0,0,0,0,0,0,0,0,0,0,0,0,0,0,0,0,0,0,0,0,0,0
Feature,Usability,Usability,Usability,Usability,Usability,0,0,0,0,0,0,0,0,0,0,0,0,0,0,0,0,0,0,0,0,0,0,1.453458,1.555913,2.187442,0,0,0,0,0,0,0,0,0,0,0,0,0,0,0,0,0,0,0,0,0,0,0,0,0,3.151644,0,0,0,0,0
Bug,Usability,Integrity/Security,Requirements,Usability,Usability,0,0,0,0,0,0,0,0,0,0,0,0,0,0,0,0,0,0,0,0,0,0,0,0,0,0,0,0,0,0,0,0,0,0,0,0,0,0,0,0,0,0,0,0,0,0,0,0,0,0,0,0,0,4.387616,0,0
Support,Requirements,Requirements,Requirements,Requirements,Requirements,0.47536,0,0,0.294383,0.402631,0,0,0,0.384402,0.299507,0.873,0.785242,0.288434,0,1.561845,0,0,0,0,0.851222,0,0,0.703086,0.435127,0.305871,0,0.904805,0.810679,0,0,0,0,0,0,0.691964,0,1.14118,1.349086,0.824847,0,0,1.863289,0.473479,0,0,0.697154,1.037418,1.144935,0.347361,0,0,0,0,0.670581,0,0.488861
Bug,Migration,Usability,Usability,Migration,Migration,1.306891,0,0,0,0,0,0,0,0,0,0,0,0,0,0,0,0,0,0,0,2.96128,0,0,1.951051,0,0,0,2.228773,0,0,0,0,0,0,0,0,0,0,0,0,0,0,0,0,0,0,0,0,0,0,0,0,0,0,0,0
Bug,Usability,Usability,Usability,Usability,Usability,0,0,0,0,0,0,0,0,0,0,0,0,0,0,0,0,0,0,0,0,0,0,0,0,0,0,0,0,0,0,0,0,0,0,0,0,0,0,0,0,0,0,0,0,0,0,0,0,0,0,0,4.387616,0,0,0,0
Support,Installability,Installability,Installability,Installability,Installability,1.181963,0,0,0,2.587876,1.442685,0,2.091011,0,0.962528,0,0,0,0,0,0,0,0,0,0,0,0,0,0,0.982977,1.203037,0,0,0,0,0,0,0,0,0,0,0,0,0,0,0,0,0,0,0,0,0,0,0,0,0,1.167634,0,0,0,0
Bug,Reliability,Reliability,Reliability,Reliability,Reliability,0.575484,0,1.272199,0.921251,0,0,0,0,0,0,0,0,0,0,0,0,0,0,0,0,0,0,0,0,0,0,0,0.98143,2.802665,0,0,0,0,0,0,0,2.763089,0,0,0,0,0,0,0,0,0,0,0,0,0,0,0,0,0,0,0
Support,Reliability,Capability,Reliability,Reliability,Reliability,0,0,2.325982,1.062698,0,0,0,0,0,0,0,2.834657,0,0,0,0,0,0,0,0,0,0,0.733669,0.991047,0,0,0,0,0,0,0,0,1.776493,0,0,0,0,0,0,0,0,0,0,0,0,0,0,0,0,0,0,0,0,0,0,0
Feature,Usability,Requirements,Usability,Requirements,Usability,0,0,0,0,0,0,0,0,0,0,0,0,0,0,0,0,0,0,0,0,0,0,0,1.415832,0,0,0,0,0,0,4.152902,0,0,0,0,0,0,0,0,0,0,0,0,0,0,0,0,0,0,0,0,0,0,0,0,0
Bug,Usability,Usability,Usability,Usability,Usability,1.054525,0,0,2.130161,0,0,0,0,0,0,0,0,0,0,0,0,0,2.618088,0,0,0,0,0.735314,0,0,0,0,0,0,0,0,0,0,2.102134,0,0,0,0,0,0,0,0,0,0,0,0,1.336984,0,0,0,0,0,0,0,0,0
Bug,Usability,Capability,Usability,Capability,Usability,0,0,0,0,0,0,0,0,0,0,0,0,0,0,0,0,0,0,0,0,0,0,0,0,0,0,0,0,0,0,0,0,0,0,0,0,0,0,0,0,0,0,0,0,0,0,0,2.765967,0,0,0,0,3.405966,0,0,0
Feature,Usability,Usability,Usability,Usability,Usability,0,0,0,0,0,0,0,0,0,0,0,0,0,0,0,0,0,3.791653,0,0,0,0,0,0,1.141785,0,0,0,0,0,0,0,0,0,1.291516,0,0,0,0,0,0,0,0,0,0,0,1.379441,0,0,0,0,0,0,0,0,0
Bug,Migration,Usability,Usability,Capability,Capability,0,0,0,0,0,0,0,0,0,0,0,0,0,0,0,0,0,0,0,0,0,0,0,0,0,0,1.536195,0,0,0,0,0,3.162933,0,0,0,0,0,0,0,0,0,0,0,0,2.240382,0,0,0,0,0,0,0,0,1.366683,0
Feature,Usability,Usability,Usability,Usability,Usability,0,0,0,0,0,0,0,0,0,0,0,0,0,0,0,0,0,0,0,0,0,0,0,0.918717,0,0,0,0,0,0,0,0,0,0,2.315621,0,0,0,0,0,0,0,0,0,0,0,2.473265,0,0,0,0,0,2.632108,0,0,0
Bug,Reliability,Capability,Migration,Reliability,Reliability,0.600196,0,0,0,0,1.465178,0,1.339851,0,0,0,0,0,0,1.473527,0,0,0,0,0,0,0,0,0,0,1.221794,0.98437,0,0,0,0,0,0,0,2.258438,0,2.283725,0,0,0,0,0,0,0,0,0,0,0,0,0,0,0,0,0,0,0
Feature,Usability,Usability,Usability,Usability,Installability,0,0,0,0,0,0,0,0,0,0,0,0,0,0,0,0,0,0,0,0,0,0,0,0.956887,0,0,0,0,0,0,0,0,0,0,0,0,0,0,0,0,0,0,0,0,0,0,0,2.226329,2.421441,0,0,0,2.741464,0,0,0
Feature,Usability,Usability,Usability,Requirements,Usability,0,0,0,0,0,0,0,0,0,0,0,0,0,0,0,0,0,0,0,0,0,0,0,0.64891,0,0,0,0,0,0,3.104275,0,0,0,0,0,0,0,0,0,0,0,0,0,0,0,0,0,0,0,0,0,3.03209,0,0,0
Bug,Reliability,Usability,Usability,Capability,Capability,0,0,0,0,0,0,0,0,0,0,0,0,0,0,0,0,0,0,0,0,0,0,0,0,2.565871,0,0,0,0,0,0,0,0,0,3.55914,0,0,0,0,0,0,0,0,0,0,0,0,0,0,0,0,0,0,0,0,0
Feature,Requirements,Requirements,Requirements,Requirements,Requirements,0,0,0,0,0,0,0,0,0,0,0,3.687585,2.146861,0,0,0,0,0,0,0,0,0,0,1.021703,0,0,0,0,0,0,0,0,0,0,0,0,0,0,0,0,0,0,0,0,0,0,0,0,0,0,0,0,0,0,0,0
Feature,Usability,Usability,Usability,Usability,Usability,0,0,0,0,0,0,0,0,0,0,0,0,1.162546,0,0,0,0,0,0,0,0,0,0,0.553262,0,0,0,0,0,0,0,0,0,0,0,0,0,0,0,0,0,0,0,0,0,0,0,0,2.800106,0,0,0,0,0,0,3.122974
Feature,Requirements,Requirements,Usability,Requirements,Requirements,0,0,0,0,0,0,0,0,0,2.627146,0,0,2.530017,0,0,0,0,0,0,0,0,0,0,0,0,0,0,0,0,0,0,0,0,0,0,0,0,0,0,0,0,0,0,0,0,0,0,0,0,0,2.438912,0,0,0,0,0
Feature,Requirements,Requirements,Usability,Requirements,Requirements,0,0,0,1.192316,0,0,0,0,0,0,0,0,1.168221,0,1.82857,0,0,0,0,0,0,0,0,0,0,0,0,0,0,0,0,0,0,0,3.622312,0,0,0,0,0,0,0,0,0,0,0,0,0,0,0,0,0,0,0,0,0
Bug,Requirements,Usability,Usability,Usability,Usability,0,0,0,0,0,0,0,0,0,0,1.163455,0,0,0,0,0,0,0,0,0,0,0,0.628909,0.424768,0,0,0,0,0,0,0,0,0,0,0,0,0,0,0,0,0,0,0,0,0,0,0,0,0,0,0,0,2.825676,0,3.055675,0
Bug,Reliability,Capability,Usability,Capability,Capability,0,0,0,0,0,0,0,0,0,0,1.49327,0,0,0,0,0,0,0,0,0,0,0,1.279367,0,0,0,0,0,0,0,1.599118,0,0,0,2.177936,0,0,0,0,0,0,0,0,0,0,0,0,0,0,0,0,2.287139,0,0,1.689068,0
Bug,Reliability,Capability,Usability,Capability,Usability,0,0,0,0,0,0,0,0,0,0,0,0,0,0,0,0,0,0,0,0,0,0,0.996009,0,1.498985,0,0,0,0,0,0,0,0,0,0,0,0,0,0,0,0,0,0,0,0,0,0,0,0,3.506808,0,0,1.927299,0,0,0
Bug,Migration,Capability,Migration,Reliability,Usability,0,0,2.021148,0,0,0,0,0,0,0,0,1.55408,0,0,0,0,0,1.134941,0,0,0,2.740186,1.275035,0.682457,0,0,0.946068,0.983746,0,0,0,0,0,0,0,0,0,0,0,0,0,0,0,0,0,0,0,0,0,0,0,0,0,0,0,0
Feature,Requirements,Usability,Usability,Usability,Requirements,0,0,0,0,0,0,0,0,0,0,0,0,1.513881,0,0,0,0,0,0,0,0,0,1.066716,1.141909,0,0,0,0,0,0,0,0,0,0,0,0,0,0,0,0,0,0,0,0,0,0,0,0,0,0,1.459367,0,0,3.519623,0,0
Feature,Requirements,Requirements,Usability,Requirements,Requirements,0,0,0,0,0,0,0,0,0,0,0,0,2.940788,0,0,0,0,0,0,0,0,0,0,0,0,0,0,0,0,0,0,0,0,0,0,0,0,0,0,0,0,0,0,0,0,0,0,3.256216,0,0,0,0,0,0,0,0
Support,Installability,Installability,Usability,Installability,Installability,0.646727,0,0,0,2.244293,2.50229,0,0,1.351881,1.05332,1.322265,0,0,0,0,0,0,0,0,0,0,0,0,0,0,0,0,1.102929,0,0,0,0,0,0,0,0,0,0,0,0,0,0,0,0,0,0,0,0,0,0,0,1.277774,0,0,0,0
Bug,Migration,Migration,Migration,Reliability,Reliability,0,0,0,0,0,0,0,0,0,0,0,0,0,0,0,0,0,0,0,0,0,4.387616,0,0,0,0,0,0,0,0,0,0,0,0,0,0,0,0,0,0,0,0,0,0,0,0,0,0,0,0,0,0,0,0,0,0
Support,Reliability,Migration,Usability,Capability,Usability,0,0,0,0,0,0,0,0,1.319333,0,0,0,0.989956,0,0,0,0,0,0,0,0,0,0,0.746716,0,0,1.035149,0,0,0,0,0,0,0,0,0,0,0,0,0,0,0,0,0,0,0,0,0,0,3.099077,0,0,0,2.301548,0,0
Bug,Performance,Performance,Usability,Performance,Performance,0,0,0,0,0,0,0,0,0,0,0,0,0,0,0,0,0,0,0,0,0,0,0,0.820453,0,0,0,0,0,0,0,0,0,0,0,4.310224,0,0,0,0,0,0,0,0,0,0,0,0,0,0,0,0,0,0,0,0
Bug,Usability,Capability,Usability,Usability,Usability,0,0,0,0,0,0,0,0,0,0,0,0,0,0,0,0,0,0,0,0,0,0,0,1.108409,0,0,0,0,0,0,1.625586,0,0,0,0,0,0,0,0,0,0,0,0,2.861364,0,0,0,0,0,0,2.245183,1.46691,0,0,0,0
Bug,Usability,Capability,Usability,Usability,Usability,0,0,0,0,0,0,0,0,0,0,0,0,0,0,0,0,0,0,0,0,0,0,0.794194,1.072805,0,0,1.867996,0,0,0,0,0,0,0,0,0,0,0,0,0,0,0,0,0,0,0,0,0,0,0,1.086532,0,2.435745,2.62044,0,0
Bug,Usability,Capability,Usability,Usability,Usability,0,0,0,0,0,0,0,0,1.012428,0,0,0,0,0,0,0,0,0,0,0,0,0,0,0.723063,0,0,0.794351,0.825987,0,0,2.462266,0,0,0,1.444278,0,0,0,0,0,0,0,0,0,0,0,0,0,0,0,0,2.870785,0,0,0,0
Bug,Usability,Usability,Usability,Usability,Usability,0,0,0,0,0,0,0,0,0,3.520675,0,0,0,0,0,0,0,0,0,0,0,0,0,1.613563,0,0,0,0,0,0,0,0,0,0,0,0,0,0,0,0,0,0,0,0,0,0,0,0,0,0,2.062143,0,0,0,0,0
Support,Reliability,Capability,Usability,Reliability,Reliability,0,0,0,0,0,0,0,0,0,0,0,0,0,0,0,0,0,0,0,0,0,0,0,0,0,0,1.49643,0,0,0,0,0,0,0,0,0,0,0,0,0,0,0,0,0,0,0,0,0,0,3.550382,0,0,0,2.099204,0,0
Feature,Usability,Requirements,Capability,Usability,Usability,0,0,0,0,0,0,0,0,0,0,0,0,0,0,0,0,0,0,0,0,0,0,0,0.870231,0,0,0,0,0,0,0,0,0,0,0,0,0,0,0,0,0,0,0,0,0,0,0,0,0,2.862202,1.762732,0,0,2.682248,0,0
Bug,Usability,Usability,Usability,Usability,Usability,0.976131,0,0,0,0,0,0,0,0,0,0,0,0,0,0,0,0,0,0,0,3.50564,0,0,0,1.623595,0,0,0,0,0,0,0,0,0,1.83651,0,0,0,0,0,0,0,0,0,0,0,0,0,0,0,0,0,0,0,0,0
Feature,Usability,Requirements,Usability,Capability,Usability,0,0,0,0,0,0,0,0,0,0,0,0,0,0,2.484526,0,0,0,0,0,0,0,1.77269,0.755401,0,0,0,0,0,0,0,0,0,0,0,0,0,0,0,0,0,0,0,0,0,0,0,0,0,0,3.060268,0,0,0,0,0
Bug,Usability,Capability,Usability,Usability,Usability,0,0,0,0,0,0,0,0,0,0,0,0,0,0,0,0,0,1.791488,0,0,0,0,0.634912,0.679668,0,0,0,0.979726,0,0,0,0,0,0,0,0,0,0,0,0,0,0,0,0,0,0,0,0,0,0,0,3.77052,0,0,0,0
Bug,Usability,Capability,Usability,Capability,Usability,1.049946,0,0,0,0,0,0,0,2.194745,1.710039,0,0,0,0,0,0,0,0,0,0,0,0,1.839167,1.567459,0,2.137332,0,0,0,0,0,0,0,0,0,0,0,0,0,0,0,0,0,0,0,0,0,0,0,0,0,0,0,0,0,0
Bug,Reliability,Usability,Usability,Reliability,Reliability,0,0,2.562242,0,0,0,0,0,0,0,0,1.561293,0,0,0,0,0,0,0,0,0,0,0,0,0,0,0.950459,0,0,0,0,0,0,0,1.090318,0,0,0,0,0,0,0,0,0,0,0,0,0,0,2.255029,1.752464,0,0,0,0,0
Support,Documentation,Documentation,Documentation,Documentation,Documentation,0.943467,0,0,0,0,0,0,0,0,0,0,0,0,0,0,0,0,0,0,0,0,0,0,0,0,0,0.773682,0,0,0,0,1.52011,0,0,0,0,0,0,0,0,0,0,0,0,3.930868,0,0,0,0,0,0,0,0,0,0,0
Bug,Usability,Usability,Usability,Capability,Usability,0,0,0,0,0,0,0,0,0,0,0,0,2.471496,0,0,0,0,0,0,0,0,0,0,0,0,0,0,0,0,0,0,0,0,0,0,0,0,0,0,0,0,0,0,0,0,0,0,0,0,0,0,0,0,3.625311,0,0
Bug,Integrity/Security,Integrity/Security,Integrity/Security,Integrity/Security,Integrity/Security,0,0,0,0,0,0,0,0,0,0,0,0,0,0,0,4.387616,0,0,0,0,0,0,0,0,0,0,0,0,0,0,0,0,0,0,0,0,0,0,0,0,0,0,0,0,0,0,0,0,0,0,0,0,0,0,0,0
Bug,Integrity/Security,Integrity/Security,Integrity/Security,Integrity/Security,Integrity/Security,0,0,0,0,0,0,0,0,0,0,0,1.837699,0,0,0,0,0,0,0,3.984223,0,0,0,0,0,0,0,0,0,0,0,0,0,0,0,0,0,0,0,0,0,0,0,0,0,0,0,0,0,0,0,0,0,0,0,0
Bug,Integrity/Security,Integrity/Security,Integrity/Security,Integrity/Security,Integrity/Security,0,0,0,0,0,0,0,0,0,0,0,3.385034,0,0,0,0,0,1.55971,0,2.315172,0,0,0,0,0,0,0,0,0,0,0,0,0,0,0,0,0,0,0,0,0,0,0,0,0,0,0,0,0,0,0,0,0,0,0,0
Bug,Reliability,Capability,Usability,Capability,Usability,0,0,0,0,0,0,0,0,0,0,1.055289,0,0,0,1.267182,0,2.196968,1.609568,0,2.389179,1.169537,0,0.570439,0,0,1.050701,0,0,0,0,0,0,0,0,0,0,0,0,0,0,0,0,0,0,0,0,0,0,0,0,0.780414,0,0,0,0,0
Bug,Usability,Capability,Usability,Capability,Usability,0,0,0,0,0,0,0,0,0,0,0,0,0,0,0,0,0,0,0,0,0,0,0,0,0,0,0,0,0,0,0,0,0,0,0,0,0,0,0,0,0,0,0,0,0,0,0,0,0,0,1.76074,0,0,4.018827,0,0
Bug,Reliability,Capability,Usability,Capability,Capability,0.336409,0,0,0,0,0.821232,0,0.750985,0.703211,0.547908,0,2.104425,0,0,0,0,0,0,0,0,0,0,0,0.398003,0,0,0,0,0,3.112387,0.736559,0,0,0,0,0,1.280027,0,0,0,0,0,0,0,0,0,0,0,0,0,0.806192,0,0,0,0,0
Bug,Reliability,Capability,Usability,Capability,Capability,0,0,0,0.707005,0,0,0,0.985918,0,0,0,2.379711,0,0,0,0,0,0,0,0,1.000732,0,0.488105,0.85218,0.734594,0,0,0,2.714107,0,0,0,0,0,0,0,1.060253,0,0,0,0,0,0,0,0,0,0,0,0,0,1.058395,0,0,0,0,0
Support,Reliability,Capability,Usability,Capability,Capability,0,0,0,0.59129,0,0,0,0.824554,0,0,0.952937,1.255692,0,0,0,0,0,0,0,0,0.528052,0,0,0.347909,0.614363,0,0,0,1.662665,3.026422,0,0,0,0,1.018054,0,1.299025,0,0,0,0,0,0,0,0,0,0,0,0,0,0.558479,0,0,0,0,0
Support,Reliability,Migration,Usability,Performance,Performance,0.40391,0,0,0.64659,0.603662,0,0,0.615486,0.727249,0.283318,0.825813,1.211452,0,0,0,0,0,0,0,0,0.394163,0,0,0.301497,0.45859,0.561254,0,0,1.381685,2.783785,0,0,0,0.871118,0.918794,0.682152,1.17237,0.871118,0,0,0,0,0.447887,0,0,0,0,0,0,0,0.416875,0,0,0,0.402292,0
Bug,Usability,Capability,Usability,Usability,Usability,1.146829,0,0,0,0,0,0,0,0,0,0,0,0,0,0,0,0,0,0,0,0,0,1.599356,0.856048,0,0,0,0,0,0,0,0,3.069002,2.286138,0,0,0,0,0,0,0,0,0,0,0,0,0,0,0,0,0,0,0,0,0,0
Support,Installability,Installability,Installability,Installability,Installability,1.166008,0,0,0,0,0,2.690757,1.469557,0,0.676462,0,0,0,0,0,1.691948,0,0,0,0,1.882237,0,0,0,0,0,0,0,1.276214,0,0,0,0,0,0,0,0,0,0,0,0,0,0,0,0,0,0,0,0,0,0,0,0,0,0,0
Bug,Usability,Requirements,Usability,Usability,Usability,0,0,0,0,0,0,0,0,0,3.688288,0,0,0,0,0,0,0,0,0,0,0,0,0,0,2.376491,0,0,0,0,0,0,0,0,0,0,0,0,0,0,0,0,0,0,0,0,0,0,0,0,0,0,0,0,0,0,0
Support,Installability,Installability,Installability,Installability,Installability,0.631721,0,0,1.81614,0.595684,2.714735,0.759098,0.962628,0,0,0,0,0,0,0,0,0,0,0,0,0,0,0,0,0,0.553836,0,0.463984,0.835979,0,0,0,0,0,0,0,2.259503,0,0,0,0,0,0,0,0,0,0,0,0,0,0,0,0,0,0,0
Support,Documentation,Usability,Documentation,Documentation,Documentation,0.605767,0,0,0.969728,1.326309,0,0,0,0,0,0,0,0.950132,0,1.487204,0,0,0,0,0,0,0,0,0,0,2.466269,0,0,0,0,0,0,0,0,0,0,0,0,0,0,0,2.643434,0,0,0,0,0,0,0,0,0,0,0,0,0,0
Bug,Usability,Usability,Installability,Usability,Usability,3.060011,0,0,0,0,0,0,0,0,3.14444,0,0,0,0,0,0,0,0,0,0,0,0,0,0,0,0,0,0,0,0,0,0,0,0,0,0,0,0,0,0,0,0,0,0,0,0,0,0,0,0,0,0,0,0,0,0
Feature,Requirements,Usability,Usability,Requirements,Requirements,0,0,0,0,0,0,0,0,0,0,0,0,0,0,2.419823,0,0,0,0,2.878553,0,0,1.089316,0,0,0,0,0,0,0,0,0,0,0,0,0,0,0,0,0,0,0,0,0,0,0,1.980645,0,0,0,0,0,0,0,0,0
Bug,Reliability,Capability,Usability,Capability,Capability,0,0,0,1.004121,0,0,0,0,0,2.043198,0,2.678408,0,0,0,0,0,0,0,0,0,0,0,0.742095,0,0,0,0,0,0,1.373348,0,0,0,0,0,0,0,0,0,0,0,0,0,0,0,0,1.089354,0,1.539949,0.948402,0,0,0,0,0
Bug,Usability,Capability,Capability,Capability,Capability,0,0,0,0,0,0,0,0,0,3.544328,0,0,0,0,0,0,0,2.140825,0,0,0,0,1.202541,0.812202,0,0,0,0,0,0,0,0,0,0,0,0,0,0,0,0,0,0,0,0,0,0,0,0,0,0,0,0,0,0,0,0
Bug,Usability,Requirements,Usability,Usability,Usability,0.732609,0,0,0,0,0,0,0,0,0,0,0,0,0,0,0,0,0,0,0,0,0,0,0,0,0,1.201538,0,0,0,0,0,0,0,1.378342,0,0,0,0,0,0,0,0,0,0,0,0,1.272331,0,0,2.572005,0,0,2.671498,0,0
Support,Migration,Capability,Migration,Capability,Capability,0,0,1.442238,1.044382,0,0,0,0,0,0,0,0,1.023277,0,0,0,0,0,0,0,0,0,0,0,0,1.328067,0,1.112605,0,0,0,0,0,0,0,0,0,0,0,0,0,0,0,0,0,0,0,0,0,0,0,0,0,0,0,3.468665
Bug,Usability,Usability,Usability,Usability,Usability,0,0,0,0,0,0,0,0,0,2.307042,0,0,1.760694,0,0,0,0,0,0,0,0,0,0,0.837924,0,0,0,0,0,0,0,0,0,0,0,0,0,0,0,0,0,0,0,0,0,0,0,0,0,0,0,2.798653,1.514634,0,0,0
Bug,Usability,Capability,Usability,Capability,Capability,0.367463,0,0.812337,0.932348,0,0,0,0,0,0.598485,0,0,0,1.313933,0,0,0,0,1.440985,0,0,0,0.406115,0.274292,0,1.1856,0,0,0,0,2.550366,0,0.98336,0,0.691352,0,0,0,0,0,0,0,0,0,0,0,0,0,0,0,0.555604,1.876727,0,0,0,0
Bug,Usability,Capability,Usability,Capability,Capability,0,0,0,0,0,0,0,0,0,0,0,0,0,0,0,0,0,0,0,0,0,0,0,0.930521,0,0,0,0,0,0,3.726203,0,0,0,0,0,0,0,0,0,0,0,0,0,0,0,0,0,0,0,0,2.121489,0,0,0,0
Bug,Usability,Usability,Usability,Usability,Usability,0,0,0,0,0,0,0,0,0,0,0,0,0,0,0,0,0,0,0,0,0,0,0,0,0,0,0,0,0,0,0,1.934972,0,0,1.129748,0,0,0,0,0,0,0,0,0,0,0,0,0,0,0,0,0,2.568312,2.76306,0,0
Bug,Capability,Capability,Usability,Capability,Capability,1.326399,0,0,0,0,0,2.334945,1.868179,0,0,0,0,0,0,0,0,0,0,0,0,0,0,0,0,1.391953,0,0,0,2.571428,0,0,0,0,0,0,0,0,0,0,0,0,0,0,0,0,0,0,0,0,0,0,0,0,0,0,0
Support,Reliability,Usability,Installability,Installability,Usability,0,0,0,1.545694,2.114065,0,0,0,0,0,0,0,0,0,0,0,0,3.011025,0,0,0,0,0,0,0,0,0,0,0,0,0,0,0,0,0,0,0,0,0,0,0,0,0,0,0,0,0,0,1.82386,0,0,0,0,0,0,0
Support,Documentation,Documentation,Usability,Documentation,Documentation,0,0,0,0,0,0,0,0,0,0,0,0,1.5138,0,0,0,0,0,0,0,0,4.118202,0,0,0,0,0,0,0,0,0,0,0,0,0,0,0,0,0,0,0,0,0,0,0,0,0,0,0,0,0,0,0,0,0,0
Bug,Reliability,Capability,Usability,Capability,Usability,0.371331,0,0,0.594436,0,0,1.036054,0.828942,0,0.958559,1.203309,0,0,0,0,0,0,0,0,0,0,0,1.47123,0.920768,1.434098,0,0.609012,0,0,0,0,0,1.987417,0,0,0,0,0,0,0,0,0,0,0,0,0,0,0,0,0,0.561451,0,0,0,2.219837,0
Bug,Usability,Capability,Usability,Usability,Usability,0,0,0,0,0,0,0,0,0,0,0,0,0,0,0,0,0,0,0,0,0,0,0,0,0,0,2.245553,0,0,0,0,0,0,0,0,0,0,0,0,0,0,0,0,0,0,0,0,0,0,0,2.070184,0,0,3.15008,0,0
Bug,Reliability,Capability,Usability,Capability,Usability,0,0,0,0,0,0,0,0,0,0.874128,0,1.445947,0.841811,0,0,0,0,1.055972,0,0,0,0,0,0.634971,0,1.092549,0,1.450712,0,0,0,0,0,2.68768,0,0,0,0,0,0,0,0,0,0,0,0,0,0.932103,0,0,1.286192,1.060397,0,0,0,0
Support,Documentation,Documentation,Usability,Documentation,Documentation,0,0,0,3.404043,0,0,0,0,0,0,0,0,0,0,0,0,0,2.09188,0,0,0,0,0,0,0,0,0,1.813204,0,0,0,0,0,0,0,0,0,0,0,0,0,0,0,0,0,0,0,0,0,0,0,0,0,0,0,0
Bug,Migration,Capability,Usability,Usability,Usability,0,0,0,1.312105,0,0,0,0,0,0,0,0,2.096707,0,0,0,0,0,0,0,0,1.900658,1.143063,0.997835,0,0,0,0,0,0,1.132255,0,0,0,0,0,1.241472,0,0,0,0,0,1.33149,0,0,0,0,0,0,0,0,1.619409,0,0,0,0
Support,Installability,Installability,Installability,Installability,Installability,0.666796,0,0,0,1.459932,0,0,2.359258,0,0,0,0,0,0,0,0,0,0,0,0,1.510891,0,0,0,0,2.15138,0,0,2.04886,0,0,0,0,0,0,0,0,0,0,0,0,0,0,0,0,0,0,0,0,0,0,0,0,0,0,0
Support,Usability,Usability,Requirements,Usability,Usability,0,0,0,0,0,0,0,0,0,0,0,0,0,0,0,0,0,0,0,0,0,0,0,0,0,0,0,0,0,0,0,0,0,0,1.950489,0,0,0,0,0,0,0,0,0,0,3.930237,0,0,0,0,0,0,0,0,0,0
Bug,Usability,Usability,Requirements,Usability,Usability,0,0,0,0,0,0,0,0,0,0,0,0,0,0,0,0,0,0,0,0,0,0,0,1.011744,0,0,0,0,0,0,0,0,0,0,0,0,0,0,0,0,0,0,0,0,0,0,0,0,0,0,0,0,2.898628,0,3.134566,0
Support,Migration,Usability,Migration,Capability,Migration,1.23629,0,0,1.70529,0.902274,2.335852,0,0,0.861423,0.671179,0,0,0,0,0,0,0,0.810803,0,0,0,0,0,0,0.685439,1.329607,0,0,0,0,0,0,0,1.302032,0,0,0,0,0,0,0,0,0,0,0,0,0,1.661789,0,0,0,0,0,0,0,0
Bug,Reliability,Integrity/Security,Usability,Integrity/Security,Integrity/Security,0.352351,0,0,0,0,0,0,0,0,0,1.141806,0,0.875938,2.925391,2.008584,0,0,1.386509,0,0,0,0,0,0.526024,0,0.717268,0,0,0,0,0.771464,0,0,0,0.66292,0,0.845878,0,0,0,0,0,0,0,0,0,0,0,0,0,0,0,0,0,0,0
Feature,Requirements,Capability,Usability,Requirements,Requirements,0,0,0,0,0,0,2.575063,0,0,0,0,0,0,0,0,0,0,0,0,0,2.091252,0,1.020003,1.599611,1.535097,0,1.513672,0,0,0,0,0,0,0,0,0,0,0,0,0,0,0,0,0,0,0,0,0,0,0,0,0,0,0,0,0
Support,Installability,Installability,Migration,Installability,Installability,1.067539,0,0,0,1.006641,0,3.315973,0,0,0.748815,0,0,0,0,0,0,0,1.809179,0,0,1.041778,0,0,0,0,0,0.754051,0.784082,0,0,0,0,0,0,0,0,0,0,0,0,0,0,0,0,0,0,0,0,0,0,0,0,0,0,0,0
Bug,Usability,Usability,Usability,Usability,Usability,0,0,0,0,0,0,0,0,0,0,0,0,0,0,0,0,0,0,0,0,0,0,0,0.924701,1.300027,0,1.281883,0,0,0,0,0,0,0,0,0,0,0,0,0,0,0,0,0,0,0,0,0,0,0,0,0,3.881083,0,0,0
Feature,Usability,Usability,Usability,Usability,Usability,0,0,0,0,0,0,0,0,0,0,0,0,0,0,0,0,0,0,0,0,0,0,1.01281,2.168407,0,0,0,0,0,0,0,0,0,0,0,0,0,0,0,0,0,0,0,0,0,0,1.841539,3.183102,0,0,0,0,0,0,0,0
Bug,Reliability,Capability,Usability,Reliability,Reliability,0,0,0,0,0,0,0,0,0,0,0,0,0,0,0,0,0,2.323035,0,0,0,0,2.609784,0,1.963852,0,0,0,0,0,0,0,0,0,0,0,0,0,0,0,0,0,0,0,0,0,0,0,0,0,1.785214,0,0,0,0,0
Feature,Usability,Usability,Usability,Usability,Usability,0,0,0,0,0,0,0,0,0,0,0,0,1.969129,0,0,0,0,0,0,0,0,0,0,0.93712,0,0,0,0,0,0,0,0,0,0,0,0,0,0,0,0,0,0,0,0,0,0,0,0,0,0,0,2.480438,0,2.888414,0,0
Support,Migration,Usability,Migration,Capability,Migration,0.877063,0,1.938889,1.404027,0,0,0,0,0,0,0,0,0,0,0,0,0,0,0,0,0,3.223514,1.536331,0,0,0,0,0,0,0,0,0,0,0,0,0,0,0,0,0,0,0,0,0,0,0,0,0,0,0,0,0,0,0,0,0
Bug,Usability,Capability,Usability,Capability,Usability,1.17733,0,0,0,0,0,0,0,0,0,0,0,0,0,0,0,0,0,0,0,0,0,0,1.39289,0,0,0,0,0,0,0,0,0,0,0,0,0,0,0,0,0,0,0,0,0,0,0,0,0,0,0,0,3.990605,0,0,0
Bug,Reliability,Usability,Documentation,Reliability,Reliability,0.954755,0,0,2.14538,0,0,0,1.065677,0,0.777502,0,0,0,0,0,0,0,1.878489,0,0,0,0,0,0.712675,0,0,0,0,0,0,0,0,0,0,0,0,1.816406,0,0,0,0,0,0,0,0,0,0,0,1.429202,0,0,0,1.618089,0,0,0
Bug,Reliability,Performance,Usability,Reliability,Reliability,1.033012,0,0,1.653674,0,0,0,0,0,0,0,0,0,0,0,0,0,0,0,0,0,0,0,0,0,0,0,0,0,0,0,0,0,0,0,0,3.930575,0,0,0,0,0,0,0,0,0,0,0,0,0,0,0,0,0,0,0
Feature,Usability,Usability,Requirements,Usability,Usability,0,0,0,0,0,0,0,0,0,0,0,0,0,0,0,0,0,0,0,0,0,0,0,0.968304,0,0,0,0,0,0,0,0,0,0,0,0,0,0,0,0,0,0,0,0,0,0,0,3.990423,1.545989,0,0,0,0,0,0,0
Feature,Usability,Usability,Usability,Usability,Usability,0,0,0,0,0,0,0,0,0,0,1.524618,0,0,0,0,0,0,0,0,0,0,0,0,0,0,0,1.223007,0,0,0,0,0,0,0,0,0,0,0,0,0,0,0,0,0,0,0,0,3.007048,0,0,0,0,2.527574,0,0,0
Feature,Usability,Usability,Usability,Usability,Usability,1.002057,0,0,0,0,0,0,0,0,0,0,0,0,0,0,0,0,1.243913,0,0,0,0,0.698729,0.943849,0,0,0,0,0,0,2.768489,0,0,0,1.189484,0,0,0,0,0,0,0,0,0,0,0,0,0,0,0,0,2.498251,0,0,0,0
Feature,Usability,Usability,Usability,Usability,Usability,0,0,0,0,0,0,0,0,0,0,0,0,0,0,0,0,0,0,0,0,0,0,0,4.387616,0,0,0,0,0,0,0,0,0,0,0,0,0,0,0,0,0,0,0,0,0,0,0,0,0,0,0,0,0,0,0,0
Support,Documentation,Documentation,Migration,Documentation,Documentation,1.489831,0,0,0,0,0,0,3.325832,0,0,0,0,0,0,0,0,0,0,0,0,0,0,0,0,0,0,2.443445,0,0,0,0,0,0,0,0,0,0,0,0,0,0,0,0,0,0,0,0,0,0,0,0,0,0,0,0,0
Support,Installability,Installability,Installability,Installability,Installability,1.243472,0,0,0,1.361273,1.517761,0,0,0,0,1.271169,0,0,0,0,0,0,0,0,1.815774,2.232878,0,0,0,0,0,0,0,1.910404,0,0,0,0,0,0,0,0,0,0,0,0,0,0,0,0,0,0,0,0,0,0,0,0,0,0,0
Bug,Reliability,Capability,Usability,Capability,Usability,0,0,0,0,0,0,0,0,0,0,0,0,1.840112,0,0,0,0,0,0,0,0,0,0,1.911397,0,0,0,0,0,0,0,0,0,0,0,0,0,0,0,0,0,0,0,0,0,0,0,2.984857,0,1.817238,0,0,0,0,0,0
Support,Installability,Installability,Installability,Installability,Installability,0.497413,0,1.099613,0,0,0,2.033147,0,0,0,1.016986,0,0,0,1.221188,1.278442,1.335821,1.433718,0,0,1.8382,0,0,0,0,1.012564,0.514712,0.535211,0,0,0,0,0.83984,0,0,0,0,0,0,0,0,0,0,0,0,0,0,0,0,0,0,0,0,0,0,0
Support,Installability,Installability,Installability,Installability,Installability,1.013337,0,3.550545,1.622178,0,0,0,0,0,0,0,0,0,0,0,0,0,0,0,0,0,0,0,0,0,0,0,1.728145,0,0,0,0,0,0,0,0,0,0,0,0,0,0,0,0,0,0,0,0,0,0,0,0,0,0,0,0
Support,Migration,Documentation,Migration,Migration,Migration,1.531896,0,0,1.673957,0,0,0,0,0,0,0,0,0,0,0,0,0,1.298067,0,0,0,1.921624,0,0,1.739278,0,0,0,0,0,0,0,0,0,0,0,0,0,0,0,0,0,0,0,0,0,0,0,0,1.619741,0,0,0,0,0,1.753873
Bug,Usability,Usability,Migration,Usability,Usability,0,0,0,0,0,0,0,0,0,0,0,0,0,0,1.789098,0,0,0,0,0,0,0,0,0,0,1.483454,0,0,0,0,0,0,0,0,0,0,0,0,0,0,0,0,0,0,0,0,0,0,0,0,1.614172,0,0,3.353225,0,0
Support,Integrity/Security,Installability,Installability,Installability,Installability,0.464657,1.260394,1.0272,0.743836,2.034708,1.134306,0,0,0.971292,1.199474,0,0,0,0,1.140769,0,0,0,0,0,0,0,0,0,0,0.945884,0,0.792427,0,0,0,0,0,0,0,0,0,0,0,0,0,0,0,0,0,0,0,0,0,2.281539,0,0,0,0,0,0
Support,Installability,Installability,Installability,Installability,Installability,0.812536,0,1.796242,0,1.779025,1.983536,0,2.874914,0,0,0,0,0,0,0,0,0,0,0,0,0,0,0,0,0,0,0,0,0,0,0,0,0,0,0,0,0,0,0,0,0,0,0,0,0,0,0,0,0,0,0,0,0,0,0,0
Support,Installability,Installability,Installability,Installability,Installability,0.575576,0,2.544809,0,0,2.226995,0,2.036504,0,0,0,0,0,0,0,0,0,0,0,0,0,0,0,0,0.957354,0,0,1.55578,0,0,0,0,0,0,0,0,0,0,0,0,0,0,0,0,0,0,0,0,0,0,0,0,0,0,0,0
Support,Installability,Installability,Installability,Installability,Installability,0,1.487061,3.635789,0,0,0,0,0,0,0,0,0,0,0,0,0,0,0,0,0,0,0,0,0,1.445252,0,0,0,0,0,0,0,0,0,0,0,1.316095,0,0,0,0,0,0,0,0,0,0,0,0,0,0,0,0,0,0,0
Support,Reliability,Capability,Reliability,Reliability,Reliability,0.678119,0,0.945822,0,0,0,1.892028,0,0,0,0,0,0,0,0,0,0,2.525368,0,0,2.721601,0,0,0,0,0,0,0.729648,0,0,0,0,0,0,0,0,0,0,0,0,0,0,0,0,0,0,0,0,0,0,0,0,0,0,0,0
Support,Installability,Installability,Installability,Installability,Installability,0,0,0,1.016738,2.204056,0,0,0,0,1.034436,0,0,0,0,0,0,0,1.980614,0,0,0,0,0.701939,0,2.112826,0,1.041669,0,0,0,0,0,0,0,0,0,1.524741,0,0,0,0,0,0,0,0,0,0,0,0,0,0,0,0,0,0,0
Bug,Migration,Usability,Usability,Usability,Usability,0,0,0,0,0,0,0,0,0,0,0,0,0,2.237651,0,0,0,0,0,0,0,2.300022,1.605895,0.467124,0,0,0,0,0,0,0,0,0,0,0,0,0,0,0,0,0,0,0,0,0,0,0,0,0,0,0.946203,0,0,0,2.293815,0
Support,Migration,Capability,Migration,Migration,Migration,0.840043,0,0,0,0,0,0,0,0,0,0,0,0,0,0,0,0,0,0,0,0,2.44675,0.928404,0,0,3.420085,0,0,0,0,0,0,0,0,0,0,0,0,0,0,0,0,0,0,0,0,0,0,0,0,0,0,0,0,0,0
Feature,Requirements,Usability,Usability,Usability,Requirements,0,0,0,0,0,0,0,0,0,0,0,0,0,0,0,0,0,0,0,0,0,0,0,0,0,2.721208,0,0,0,0,0,0,0,0,0,0,0,0,0,0,0,0,3.441831,0,0,0,0,0,0,0,0,0,0,0,0,0
Bug,Requirements,Integrity/Security,Usability,Reliability,Reliability,0,0,0,0,0,0,0,0,0,0,1.363013,0,0,0,0,0,0,2.078921,0,0,0,0,1.71075,1.492874,0,1.357087,2.186745,1.136917,0,0,0,0,0,0,0,0,0,0,0,0,0,0,0,0,0,0,0,0,0,0,0,0,0,0,0,0
Bug,Reliability,Usability,Usability,Usability,Usability,0,0,0,0,0,0,0,0,0,0,0,0,0,0,0,0,0,0,0,0,4.387616,0,0,0,0,0,0,0,0,0,0,0,0,0,0,0,0,0,0,0,0,0,0,0,0,0,0,0,0,0,0,0,0,0,0,0
Feature,Migration,Requirements,Migration,Requirements,Requirements,2.865635,0,0,0,0,0,0,0,0,0,0,0,0,0,0,0,0,0,0,0,0,3.322545,0,0,0,0,0,0,0,0,0,0,0,0,0,0,0,0,0,0,0,0,0,0,0,0,0,0,0,0,0,0,0,0,0,0
Feature,Migration,Requirements,Requirements,Requirements,Requirements,0,0,0,0,0,0,0,0,0,0,0,0,0,0,0,0,0,0,0,0,0,2.149417,1.292668,0.873074,0,0,0,0,0,0,0,0,0,0,0,0,0,0,0,0,0,0,0,0,0,0,0,0,2.209349,0,0,0,0,0,2.704941,0
Feature,Migration,Requirements,Requirements,Requirements,Requirements,0,0,0,0,0,0,0,0,0,0,0,0,0,0,0,0,0,0,0,0,0,2.149417,1.292668,0.873074,0,0,0,0,0,0,0,0,0,0,0,0,0,0,0,0,0,0,0,0,0,0,0,0,2.209349,0,0,0,0,0,2.704941,0
Bug,Usability,Capability,Usability,Usability,Usability,0,0,0,0,0,0,0,0,0,0,0,0,0,0,0,0,0,0,0,0,0,0,0,1.171146,0,0,2.573222,0,0,0,0,0,0,0,0,0,0,0,0,0,0,0,0,0,0,0,0,0,0,0,0,0,3.355312,0,0,0
Feature,Requirements,Installability,Usability,Requirements,Requirements,0.901495,0,0,0,0,0,0,2.012458,2.986757,0,0,0,0,0,0,0,0,0,0,0,0,0,0,0,0,0,1.478526,0,0,0,0,0,0,0,0,0,0,0,0,0,0,0,0,0,0,0,1.811556,0,0,0,0,0,0,0,0,0
Support,Documentation,Documentation,Usability,Documentation,Documentation,0,0,0,0,0,0,0,0,0,0,0,0,0,0,0,0,0,0,0,0,0,0,4.387616,0,0,0,0,0,0,0,0,0,0,0,0,0,0,0,0,0,0,0,0,0,0,0,0,0,0,0,0,0,0,0,0,0
Bug,Reliability,Requirements,Usability,Reliability,Capability,0,0,0,0,0,0,0,0,0,0,0,0,0,0,0,0,0,0,0,0,0,0,0,1.796448,4.002993,0,0,0,0,0,0,0,0,0,0,0,0,0,0,0,0,0,0,0,0,0,0,0,0,0,0,0,0,0,0,0
Bug,Usability,Usability,Usability,Usability,Usability,0,0,0,0,0,0,0,0,0,2.581483,0,0,0,0,0,0,0,0,0,0,0,0,0,0.625068,0.878776,0,0,0,0,0,0,0,0,0,0,0,0,0,0,0,0,0,0,0,0,0,0,0,0,0,0.79884,1.654476,0,0,2.837028,0
Bug,Migration,Capability,Usability,Capability,Capability,0.598935,0,0,2.009536,0,0,0,0.843576,0.789911,0,0,0,0,0,0,0,0,0,0,0,0,1.612421,0,1.073949,0,0.769247,0.619764,0,0,0,2.322724,0,0,0,0,0,0,0,0,0,0,0,0,0,0,0,0,1.842409,0,0,0,0,0,0,0,0
Bug,Usability,Integrity/Security,Usability,Usability,Usability,0,0,0,1.169861,0,0,0,0,0,0,0,0,0,0,0,0,0,0.981468,0,0,0,1.342946,0.551309,0.469862,0,0,0,0.536744,0,3.380531,0.689097,0,0,0,0,0,0,0,0,0,0,0,1.284377,0,0,0,0,0.866339,0,0,0,0,0,0,0,0
Bug,Reliability,Capability,Usability,Reliability,Reliability,1.068877,0,0,0.855544,0,0,0,0,0,0,0,0,0,0,0,0,0,0,0,0,0,0,1.371455,0.39893,0,2.175869,1.389256,0,0,0,0,0,2.266809,0,0,0,0,0,0,0,0,0,1.376038,0,0,0,0,0,0,0,1.28076,0,0,0,0,0
Support,Documentation,Documentation,Usability,Documentation,Documentation,0,0,0,0,0,0,0,0,0,0,0,0,0,0,0,0,0,3.825415,0,0,0,0,2.148807,0,0,0,0,0,0,0,0,0,0,0,0,0,0,0,0,0,0,0,0,0,0,0,0,0,0,0,0,0,0,0,0,0
Bug,Usability,Capability,Usability,Usability,Usability,0,0,0,0,0,0,0,0,0,0,0,0,0,0,0,0,0,0,0,0,0,0,0,1.732566,0,0,0,0,0,0,0,0,0,0,0,0,0,0,0,0,0,0,0,0,0,0,0,4.031053,0,0,0,0,0,0,0,0
Bug,Installability,Installability,Installability,Installability,Installability,0.877199,1.501249,1.223493,0,1.211766,2.702132,0,1.235499,0,0,0,0,0,0,0,0,0,0,0,0,0,0,0,0,0,0,0,0,0,0,0,0,0,0,0,0,2.105863,0,0,0,0,0,0,0,0,0,0,0,0,0,0,0,0,0,0,0
Feature,Usability,Usability,Usability,Usability,Usability,0,0,0,0,0,0,0,0,0,0,0,0,0,0,0,0,0,0,0,0,0,0,0,4.387616,0,0,0,0,0,0,0,0,0,0,0,0,0,0,0,0,0,0,0,0,0,0,0,0,0,0,0,0,0,0,0,0
Bug,Usability,Usability,Usability,Usability,Usability,0,0,0,0,0,0,0,0,0,0,0,0,0,0,0,0,0,0,0,0,0,0,0,1.085429,0,0,0,0,0,0,0,0,0,2.898717,0,0,0,0,0,0,0,0,0,0,0,0,0,0,0,0,0,0,3.109736,0,0,0
Feature,Requirements,Requirements,Migration,Requirements,Requirements,1.948934,0,0,0,0,0,0,0,2.570368,0,0,0,0,0,0,0,0,0,0,0,0,0,0,0.917862,0,0,0,0,0,0,0,0,0,0,0,0,0,0,0,0,0,0,0,0,0,0,0,0,0,0,0,0,0,2.829058,0,0
Support,Reliability,Capability,Usability,Reliability,Reliability,0.622471,0,0,0.996469,1.362882,0,0,0,1.301177,0,0,0,0,0,0,0,0,0,0,0,0,0,1.597361,0.929284,1.035353,2.008367,1.618093,1.061562,0,0,0,0,0,0,0,0,0,0,0,0,0,0,0,0,0,0,0,1.081053,0,0,0.941174,0,0,0,0,0
Feature,Usability,Usability,Usability,Usability,Usability,0.610206,0,0,0,0,0,0,0,0,0,0,0,1.914188,0,0,0,0,0,0,0,0,0,0,1.057607,1.014952,0,0,0,0,0,0,0,0,0,2.296103,0,0,0,0,0,0,0,0,0,0,0,0,0,0,0,0.922629,0,0,2.225148,1.41118,0
Bug,Usability,Usability,Usability,Usability,Usability,0.825638,0,0,0,0,0,0,0,1.725866,0,0,0,0,0,0,0,0,0,0,0,0,0,0,0.976806,0,0,0,0,0,0,0,0,0,2.60863,0,0,0,0,0,0,0,0,0,0,0,0,0,0,0,0,0,0,2.798532,0,0,0
Feature,Requirements,Usability,Usability,Requirements,Requirements,0,0,0,0,0,0,0,0,0,0,0,0,0,0,0,0,0,0,0,0,0,0,0,0,2.460968,0,0,0,0,0,0,0,0,0,0,0,0,0,0,0,0,0,0,0,0,0,0,0,0,3.632466,0,0,0,0,0,0
Feature,Requirements,Usability,Usability,Requirements,Requirements,0,0,0,0,0,0,0,0,0,0,0,0,0,0,0,0,0,0,0,0,0,2.430954,0,0.987432,0,0,0,0,0,0,0,0,0,0,0,0,0,0,0,0,0,0,0,0,0,0,0,0,0,0,0,0,0,0,0,3.51662
Feature,Requirements,Integrity/Security,Usability,Requirements,Requirements,0,0,0,0,0,0,0,0,0,0,0,0,0,0,0,0,0,0,0,0,0,0,0,0,0,0,0,0,0,0,0,0,0,0,0,0,0,0,0,0,0,0,0,0,0,0,0,0,0,0,0,0,0,0,0,0
Feature,Usability,Usability,Usability,Usability,Usability,0,0,0,0,0,0,0,0,0,0,0,0,0,0,0,0,0,0,0,0,0,0,0,1.942294,0,0,0,0,0,0,0,0,0,0,0,0,0,0,0,0,0,0,0,0,0,0,0,0,0,0,3.934294,0,0,0,0,0
Feature,Performance,Usability,Usability,Performance,Performance,0,0,0,0,0,0,0,0,0,0,0,0,0,0,0,0,0,0,0,0,0,0,0,1.008815,0,0,0,0,0,0,0,0,0,4.270066,0,0,0,0,0,0,0,0,0,0,0,0,0,0,0,0,0,0,0,0,0,0
Feature,Usability,Usability,Usability,Usability,Usability,0,0,0,0,0,0,0,0,0,0,0,0,0,0,0,0,0,0,0,0,0,0,0,4.387616,0,0,0,0,0,0,0,0,0,0,0,0,0,0,0,0,0,0,0,0,0,0,0,0,0,0,0,0,0,0,0,0
Feature,Usability,Usability,Usability,Usability,Usability,0,0,0,0,0,0,0,0,0,0,0,0,0,0,0,0,0,0,0,0,0,0,0,4.387616,0,0,0,0,0,0,0,0,0,0,0,0,0,0,0,0,0,0,0,0,0,0,0,0,0,0,0,0,0,0,0,0
Feature,Usability,Usability,Usability,Usability,Usability,0,0,0,0,0,0,0,0,0,0,0,0,0,0,0,0,0,0,0,0,0,0,2.995151,3.206282,0,0,0,0,0,0,0,0,0,0,0,0,0,0,0,0,0,0,0,0,0,0,0,0,0,0,0,0,0,0,0,0
Feature,Requirements,Usability,Usability,Usability,Usability,0.800556,0,0,0,0,0,0,0,0,0,1.636776,0,1.255655,0,0,0,0,0,0,0,0,0,0,1.79272,0,0,0,0,0,0,0,0,0,0,0,0,0,0,0,0,0,0,0,0,0,0,0,2.203631,0,0,0,2.506938,0,0,0,0
Feature,Requirements,Requirements,Usability,Requirements,Requirements,0,0,0,0,0,0,0,0,0,0,0,0,0,0,0,0,0,0,0,0,0,0,0,1.55068,0,0,0,0,0,0,0,0,0,0,0,0,0,0,0,0,0,0,0,0,0,0,0,0,0,0,0,4.104457,0,0,0,0
Feature,Usability,Usability,Requirements,Usability,Usability,0,0,0,0,0,0,0,0,0,0,0,0,0,0,0,0,0,0,0,0,0,0,3.635987,2.455762,0,0,0,0,0,0,0,0,0,0,0,0,0,0,0,0,0,0,0,0,0,0,0,0,0,0,0,0,0,0,0,0
Support,Installability,Installability,Installability,Installability,Usability,1.36692,3.707803,1.906542,0,0,0,0,0,0,0,0,0,0,0,0,0,0,0,0,0,0,0,0,0,0,0,0,0,0,0,0,0,0,0,0,0,0,0,0,0,0,0,0,0,0,0,0,0,0,0,0,0,0,0,0,0
Support,Reliability,Capability,Reliability,Reliability,Reliability,0,0,0,2.154448,0,0,0,0,0,0,0,0,0,0,0,0,0,2.280809,0,0,1.313356,0,0,0,0,1.870107,0,0,1.780991,0,0,0,0,0,0,0,0,0,0,0,0,0,0,0,0,0,0,1.006631,0,0,0,0,0,0,0,0
Support,Capability,Capability,Capability,Capability,Capability,0.762857,0,0,0,0,0,1.342907,0,0,0,0,3.351931,0,0,0,0,0,0,0,0,1.728556,0,0,0.928705,0,0.979782,0,0,0,0,0,0,0,0,0.905544,0,0,0,0,0,0,0,0,0,0,0,0,0,0,0,0,0,0,0,0,0
Support,Reliability,Reliability,Usability,Reliability,Reliability,1.296079,0,0,0,0,0,0,0,0,0.909121,0,1.503831,0,0,0,0,0,1.740677,0,0,0,1.025774,1.594675,0.41666,0.928436,1.136286,0,0,0,0,0,0,0,0,0,0,0,0,0,0,0,0,0,0,0,0,0,0,0,0,0,0,0,0,0,2.351902
Support,Capability,Reliability,Usability,Capability,Reliability,0.575484,0,1.272199,0.921251,0,0,0,0,0,0,0,0,0,0,0,0,0,0,0,0,0,0,0,0,0,0,0,0.98143,2.802665,0,0,0,0,0,0,0,2.763089,0,0,0,0,0,0,0,0,0,0,0,0,0,0,0,0,0,0,0
Bug,Usability,Usability,Usability,Usability,Requirements,0,0,0,1.669198,0,0,0,0,0,1.698253,0,0,0,0,0,0,0,3.251611,0,0,0,0,0,0,1.734334,0,0,0,0,0,0,0,0,0,0,0,0,0,0,0,0,0,0,0,0,0,0,0,0,0,0,0,0,0,0,0
Bug,Capability,Capability,Usability,Capability,Reliability,0,0,1.766429,1.279142,0,0,0,0,0,0,0,0,0,0,1.961729,0,0,2.491778,0,0,0,0,0,0,2.106505,0,0,0,0,0,0,0,0,0,0,0,0,0,0,0,0,0,0,0,0,0,0,0,0,0,0,0,0,0,0,0
Bug,Capability,Capability,Migration,Capability,Migration,0,0,1.158375,2.659014,0,1.279158,0,0,1.095328,0.853426,0,0,0,0,0,0,0,0,0,0,0,0,0.579111,0,0,1.066675,1.362107,0,0,0,0,0,0,0,0,0,0,0,0,0,0,0,0,0,0,1.986494,0,0,0,0,0,0,0,0,0,0
Support,Installability,Installability,Installability,Installability,Installability,0,0,1.724531,0.624401,1.708001,1.904347,0,0,1.292275,0,0,0,0,0,0,0,0,0,0,1.139133,0,0,0,0,0,1.843625,0.639712,0.665189,0,0,0,0,0,0,0,0,0,0,0,0,0,0,0,0,0,0,0.783803,0,0,0.957599,0,0.77064,0,0,0,0
Support,Installability,Installability,Migration,Installability,Installability,0.521004,0,0.496038,0.359201,0,0,2.079716,0,0,0.365453,0.458764,0,0,0,1.424006,2.362813,0.955085,1.466557,0,0.655312,1.016863,0,0,0.167491,0,0.45677,0,0,0,0,0,0,0,0.708949,0.42216,0,0.853775,0,0,0,0,0,0,0,0,0,0,0.389691,0,0,0,0,0,0,0,0
Support,Installability,Installability,Installability,Installability,Installability,1.069833,0,2.984347,0,1.477871,0,0,0,0,0,0,0,0,0,0,0,0,0,0,0,0,0,0,0,0,0,1.107038,1.151127,0,0,0,0,0,0,0,0,1.620425,0,0,0,0,0,0,0,0,0,1.356392,0,0,0,0,0,0,0,0,0
Support,Installability,Installability,Installability,Installability,Installability,0.534357,0,0,1.355799,1.854342,1.304454,0,1.192874,0,0.870303,0,0,0,0,1.311887,0,0,0,0,0,0,0,0,0,0.888794,1.724072,0,0,0,0,0,0,0,0,0,0,0,0,0,0,0,0,0,0,0,0,0,0,0,2.079292,0,0,0,0,0,0
Support,Installability,Installability,Installability,Installability,Installability,0.603944,2.596507,1.335116,0,0,1.474329,0,2.136875,1.26245,0.98364,0,0,0,0,0,0,0,0,0,0,0,0,0,0,0,0,0,1.029967,0,0,0,0,0,0,0,0,0,0,0,0,0,0,0,0,0,0,0,0,0,0,0,0,0,0,0,0
Bug,Installability,Installability,Installability,Installability,Installability,0.596123,0,0,0.954291,1.305196,0,1.663251,0,0,0.970902,0,0,0,0,0,0,0,1.858967,0,0,0,0,0,0,0.99153,1.213504,0,0,1.831705,0,0,0,0,0,1.121557,0,1.431094,0,0,0,0,0,0,0,0,0,0,0,0,0,0,0,0,0,0,0
Bug,Usability,Usability,Migration,Capability,Usability,0,0,0,0,0,0,0,0,0,0,0,0,0,0,0,0,0,0,0,0,0,1.21614,1.462784,0,0,0,1.085376,1.128603,0,0,0,2.132519,0,0,1.245088,0,0,2.09092,0,0,0,0,0,0,0,0,0,0,0,0,1.000612,1.307517,0,0,0,0
Feature,Requirements,Requirements,Requirements,Requirements,Requirements,0,0,0,0,0,0,0,0,0,0,0,0,0,0,0,0,0,0,0,0,0,0,4.387616,0,0,0,0,0,0,0,0,0,0,0,0,0,0,0,0,0,0,0,0,0,0,0,0,0,0,0,0,0,0,0,0,0
Support,Reliability,Installability,Usability,Reliability,Reliability,0.588899,0,2.063393,0,0,2.278543,0,0,1.231,0,0,0,0,0,0,0,0,0,0,0,2.114949,0,0,0,0,0,0.965843,1.591791,0,0,0,0,0,0,0,0,0,0,0,0,0,0,0,0,0,0,0,0,0,0,0,0,0,0,0,0
Feature,Requirements,Usability,Requirements,Requirements,Requirements,0.964523,3.301393,0,0.974178,0,0,0,0,2.54414,0,0,0,0,0,0,0,0,0,0,0,0,0,0,0,0,0,0,0,0,0,0,0,0,0,0,0,0,0,0,0,0,0,0,0,0,0,0,0,0,0,0,0,0,0,0,0
Bug,Migration,Capability,Usability,Capability,Capability,0.772293,0,0,0,0,0,0,0,0,0.793602,0.996232,0,0,0,0,0,0,0,0,0,0,0.895431,1.077032,0.844523,0,0,0.799151,0,0,0,0,0,0,0,0,0,0,0,0,0,0,0,0,0,0,1.847241,0,0,0,1.896039,0,0,0,0,0,2.590663
Feature,Requirements,Usability,Usability,Usability,Usability,0,0,0,0,0,0,0,0,0,0,0,0,0,0,0,0,0,0,0,0,0,0,0,0,0,0,0,0,0,0,0,0,0,0,0,0,0,0,0,0,0,0,0,0,0,0,0,0,0,0,0,0,0,0,0,0
Support,Documentation,Integrity/Security,Usability,Documentation,Documentation,1.655126,0,0,0,0,0,0,0,0,0,0,0,0,0,4.063463,0,0,0,0,0,0,0,0,0,0,0,0,0,0,0,0,0,0,0,0,0,0,0,0,0,0,0,0,0,0,0,0,0,0,0,0,0,0,0,0,0
Support,Installability,Installability,Installability,Installability,Installability,0,0,1.525084,0,2.394031,2.669241,0,0,1.442078,0,1.410486,0,0,0,0,0,0,0,0,0,0,0,0,0,0,0,0,0,0,0,0,0,0,0,0,0,0,0,0,0,0,0,0,0,0,0,0,0,0,0,0,0,0,0,0,0
Support,Installability,Installability,Installability,Installability,Installability,0,1.600908,0,0,0,2.283543,0,1.317516,0,1.52353,0,0,0,0,0,0,0,0,0,0,0,0,0,0,0,0,0.967962,1.006512,0,0,0,0,0,0,0,0,1.416852,0,0,0,0,0,0,0,0,0,0,0,0,1.448965,0,1.166072,0,0,0,0
Support,Installability,Installability,Installability,Installability,Installability,0.675715,1.832893,1.493777,1.081704,2.344887,0,0,0,1.412475,0,1.381532,0,0,0,0,0,0,0,0,0,0,0,0,0,0,0,0,0,0,0,0,0,0,0,0,0,1.622166,0,0,0,0,0,0,0,0,0,0,0,0,0,0,0,0,0,0,0
Bug,Capability,Capability,Capability,Usability,Usability,0,0,0,0,0,0,0,0,0,0,0,0,0,0,0,0,0,0,0,0,0,0,0,0,0,0,0,0,0,0,0,0,0,0,0,0,0,0,0,0,0,0,0,0,0,0,0,0,0,0,0,0,0,0,0,0
Bug,Capability,Capability,Capability,Capability,Capability,0,0,0,0,0,0,0,0,0,0,1.150308,3.519509,0,0,0,0,0,0,0,0,0,0,0,0.839936,0,0,0,0,0,0,0,0,0,0,0,0,0,0,0,0,0,0,0,0,0,0,0,0,0,0,2.198984,0,0,0,0,0
Support,Installability,Installability,Installability,Installability,Installability,1.520191,0,0,0,2.637708,1.85552,0,0,1.58886,0,0,0,0,0,0,0,0,0,0,0,0,0,0,0,2.003811,0,0,0,0,0,0,0,0,0,0,0,0,0,0,0,0,0,0,0,0,0,0,0,0,0,0,0,0,0,0,0
Support,Installability,Installability,Installability,Installability,Installability,1.13798,0,0,0,0.963873,2.495322,0,2.281878,1.458534,0.717001,0,0,0,0,0,0,0,0.866157,0,0,0,0,0,0,0,0,0.722014,0.75077,0,0,0,0,0,0,0,0,1.056847,0,0,0,0,0,0,0,0,0,0,0,0,0,0,0,0,0,0,0
Feature,Usability,Usability,Usability,Requirements,Usability,0,0,0,0,0,0,0,0,0,0,0,0,0,0,0,0,0,0,0,0,0,0,0,0,0,0,0,3.074163,0,0,0,0,0,0,0,0,0,0,0,0,0,0,0,0,0,0,0,3.130607,0,0,0,0,0,0,0,0
Feature,Requirements,Usability,Usability,Usability,Usability,0,0,0,0,0,0,0,0,2.053572,0,0,0,0,0,0,0,0,0,0,0,0,1.80535,2.17149,0.733317,0,0,2.553743,0,0,0,0,0,0,0,0,0,0,0,0,0,0,0,0,0,0,0,0,0,0,0,0,0,0,0,0,0
Support,Installability,Installability,Installability,Installability,Installability,1.128468,1.318299,1.074392,1.233117,1.064094,1.880429,0,1.084935,1.015916,1.254581,0,0,0,0,1.193179,0,0,0,0,0,0,0,0,0,1.281236,0,0,0.828833,0,0,0,0,0,0,0,0,1.166735,0,0,0,0,0,0,0,0,0,0,0,0,0,0,0,0,0,0,0
Support,Installability,Capability,Installability,Capability,Installability,0.795714,0.83498,1.078559,0.985547,0,1.744813,0.858863,0.687173,1.286915,0,0,0,0.482815,0,0,1.253965,0,2.011913,0,0,0.697498,0,0,0,0.811505,0,0,0.524963,0.945849,0,0,0,0,0,0.579146,0,1.17126,0,0,0,0,0,0,0,0,0,0,0,0,0,0,0,0,0,0,0
Bug,Installability,Installability,Migration,Installability,Installability,0.70283,0,1.553719,0,1.538827,0,0,1.568967,0,2.289389,0,0,0,0,1.725502,0,0,0,0,0,0,0,0,0,1.169014,0,0,0,0,0,0,0,0,0,0,0,0,0,0,0,0,0,0,0,0,0,0,0,0,0,0,1.388619,0,0,0,0
Support,Installability,Installability,Installability,Installability,Installability,0.456662,0,1.009525,0,1.999697,1.114788,0,2.038864,1.909159,0,0,0,0,0,0,0,1.943769,0,0,0,0,0,0,0,0,0,0,0,0,0,0,0,0,0,0,0,1.096293,0,0,0,0,0,0,0,0,0,0,0,0,0,0,0,0,0,0,0
Support,Installability,Installability,Installability,Installability,Installability,0,0,1.893596,0,1.875446,0,0,3.030732,0,0,0,0,0,0,0,0,0,0,0,0,0,0,0,0,0,0,0,0,0,0,0,0,0,0,0,0,0,0,0,0,0,0,0,0,0,0,1.721288,0,0,0,0,0,0,0,0,0
Support,Installability,Installability,Installability,Installability,Installability,0,3.653092,0,1.077958,1.474336,0,0,0,0,1.096721,0,0,0,0,0,0,0,0,0,0,0,0,0,0,0,0,0,0,0,0,0,0,0,0,0,0,0,0,0,0,0,0,0,0,0,0,0,1.169459,0,0,0,0,0,0,0,0
Support,Documentation,Documentation,Documentation,Documentation,Documentation,0.275304,0.182697,0,0.431284,0.147468,0,0,0,0.395251,0,0.137707,0,0.105642,0.381712,0.427442,0,0.665666,0,0,0.311769,0.24189,0,0,0,0.401617,0.137108,0.638636,0,0.328017,0,0,0,0,0,0.126719,0,0.256277,0,1.347234,1.879743,1.821782,1.248528,0.761701,0.411414,2.19184,1.10356,0,0.116973,0,0,0,0,0,0,0,0.179051
Support,Installability,Installability,Installability,Installability,Installability,0.820607,0,1.14456,0.828822,1.796696,2.003239,0,1.831887,1.082265,0.843248,0,0,0,0,0,0,0,0,0,0,0,0,0,0,0,0,0,0.882963,0,0,0,0,0,0,0,0,1.242934,0,0,0,0,0,1.333059,0,0,0,0,0,0,0,0,0,0,0,0,0
Bug,Usability,Usability,Usability,Usability,Usability,0.912946,0,0,0,0,0,0,0,1.908369,0,0,0,2.269565,0,0,0,0,0,0,0,0,0,0,1.582316,0,0,1.497306,0,0,0,0,0,0,0,0,0,0,0,0,0,0,0,0,0,0,0,0,0,1.724478,0,1.380372,0,0,0,0,0
Support,Capability,Capability,Usability,Capability,Reliability,0,0,3.443712,0,0,0,0,0,0,0,0,0,0,0,0,0,0,0,0,0,0,0,2.172456,0,1.634764,0,0,0,0,0,0,0,0,0,0,0,0,0,0,0,0,0,0,0,0,0,0,0,0,0,0,0,0,0,0,0
Support,Requirements,Requirements,Usability,Requirements,Requirements,0.600985,0,0,0,0,0,0,0,0,0,0,0,2.43667,0,0,0,0,0,0,0,1.361771,0,0,0.448604,0,0,0,0,0,0,0,0,0,0,1.130704,0,0,0,0,0,0,0,0,0,0,0,0,0,0,2.338557,0,0,2.037062,0,0,0
Bug,Capability,Capability,Usability,Capability,Reliability,0,0,0,2.197634,0,0,0,0,0,0,0,0,0,0,0,0,0,0,0,0,0,0,3.034421,0,2.28339,0,0,0,0,0,0,0,0,0,0,0,0,0,0,0,0,0,0,0,0,0,0,0,0,0,0,0,0,0,0,0
Feature,Capability,Usability,Usability,Requirements,Requirements,1.506231,3.519221,0,0,0,0,0,0,1.356002,0,0,0,0,0,0,0,0,0,0,0,0,0,0,0,0,0,0,0,0,0,0,0,0,0,1.220473,0,0,0,0,0,0,0,0,0,0,0,0,1.126603,0,0,0,0,0,0,0,0
Support,Installability,Capability,Installability,Installability,Installability,0.531392,3.726002,0,0,0,0,0,0,1.110792,0,0,0,0,0,0,0,0,0,0,0,0,0,0,0,0.883863,0,0,1.436351,0,0,0,0,0,0,0,0,0,0,0,0,0,0,0,0,0,0,0,0,1.003756,0,0,0,0,0,0,0
Bug,Capability,Usability,Usability,Usability,Usability,0,0,0,0,0,0,0,0,0,0,0,3.342989,0,0,0,0,0,0,0,0,0,0,0,1.852455,0,0,0,0,0,0,0,0,0,0,0,0,0,0,0,0,0,0,0,0,0,0,0,2.154996,0,0,0,0,0,0,0,0
Bug,Capability,Capability,Migration,Capability,Capability,0,0,0,0,0,0,0,0,0,0,0,0,0,0,0,0,0,0,0,0,0,3.407459,0.882568,0,0,0,2.61944,0,0,0,0,0,0,0,0,0,0,0,0,0,0,0,0,0,0,0,0,0,0,0,0,0,0,0,0,0
Bug,Usability,Usability,Usability,Usability,Usability,1.636035,0,0,0,0,0,0,0,0,2.664599,0,0,0,0,0,0,0,0,0,0,0,0,0,0,0,0,0,0,0,0,0,0,0,0,3.078064,0,0,0,0,0,0,0,0,0,0,0,0,0,0,0,0,0,0,0,0,0
Support,Usability,Requirements,Usability,Usability,Usability,0,0,0,0,0,0,0,0,0,0,0,0,0,0,0,0,0,0,0,0,0,0,0,0,0,0,0,0,0,0,0,0,0,0,0,0,0,0,0,0,0,0,0,0,0,0,0,0,0,0,0,0,0,0,0,0
Feature,Requirements,Requirements,Usability,Usability,Requirements,0,0,0,0,0,0,0,0,0,0,0,0,0,0,0,0,0,0,0,0,0,0,0,0,0,0,0,0,0,0,0,0,0,0,0,0,0,0,0,0,0,0,0,0,0,0,0,0,4.387616,0,0,0,0,0,0,0
Feature,Installability,Documentation,Usability,Documentation,Documentation,0,0,0,0,0,0,0,0,0,0,0,0,0,0,0,0,0,0,0,0,0,0,0,0,0,0,0,0,3.672064,0,0,0,0,0,0,0,0,0,0,0,0,0,0,0,0,0,2.401482,0,0,0,0,0,0,0,0,0
Bug,Usability,Usability,Usability,Usability,Usability,1.262612,0,0,0,0,0,0,0,0,3.012583,0,0,0,0,0,0,0,0,0,0,0,0,0,0,0,0,0,0,0,0,0,0,0,0,1.498774,0,0,2.516944,0,0,0,0,0,0,0,0,0,0,0,0,0,0,0,0,0,0
Bug,Capability,Capability,Migration,Capability,Capability,0,0,0,1.347887,0,0,0,0,0,0,0,0,0,0,0,0,0,1.656629,0,0,0,2.45243,0,0,0,0,0,0,0,0,1.843521,0,0,0,1.584141,0,0,0,0,0,0,0,0,0,0,0,0,0,0,0,0,1.663571,0,0,0,0
Bug,Capability,Usability,Usability,Capability,Capability,0.740145,0,0,0,0,0,0,0,0,0,0,0,0,0,0,0,0,2.912482,0,0,0,0,0,0.875659,0,0,0,0,0,0,0,0,0,0,1.392521,0,0,0,0,0,0,0,0,0,0,0,0,0,0,0,2.238195,0,1.582844,0,0,0
Bug,Installability,Installability,Installability,Installability,Installability,0.530513,0,0,1.69852,1.161543,2.590141,0,1.184293,1.757649,0.864043,0,0,0,0,0,0,0,0,0,0,0,0,0,0,0,1.079943,0,0,0,0,0,0,0,0,0,0,1.273585,0,0,0,0,0,0,0,0,0,0,0,0,0,0,0,0,0,0,0
Support,Installability,Installability,Installability,Installability,Installability,0.865269,3.720006,0,0,0,0,0,0,0,0,0,0,0,0,0,0,0,0,0,0,0,0,0,0,0,0,1.419112,0,0,0,0,0,0,0,1.627932,0,0,0,0,0,0,0,0,0,0,0,0,0,0,0,0,0,0,0,0,0
Feature,Usability,Usability,Usability,Usability,Usability,0,0,0,0,0,0,0,0,0,0,0,0,1.043808,0,2.589562,0,0,3.384643,0,0,0,0,0,0,0,0,0,0,0,0,0,0,0,0,0,0,0,0,0,0,0,0,0,0,0,0,0,0,0,0,0,0,0,0,0,0
Bug,Migration,Capability,Migration,Migration,Migration,0.952714,0,2.546439,0,0,0,1.814489,0,0,0,0,0,0,0,0,0,0,1.874472,0,0,0,0,1.437468,0.306276,0.68247,0,0.672945,0,1.260762,0,0,0,0,0,0,0,0,0,0,0,0,0,0,0,0,0,0,0,0,0,0.62039,0,0,0,0,0
Support,Installability,Capability,Installability,Installability,Installability,1.528808,0,0,0,2.883193,0,0,0,0,1.699662,0,0,0,0,0,0,0,0,0,0,0,0,0,0,1.095151,2.124361,0,0,0,0,0,0,0,0,0,0,0,0,0,0,0,0,0,0,0,0,0,0,0,0,0,0,0,0,0,0
Support,Usability,Documentation,Usability,Usability,Usability,0,0,0,2.126966,0,0,0,0,0,0,0,0,0,0,0,0,0,0,0,0,0,0,0,0,0,0,0,0,0,0,0,0,0,0,2.499775,0,0,0,0,0,0,0,0,0,0,0,0,2.911755,0,0,0,0,0,0,0,0
Bug,Installability,Capability,Installability,Installability,Installability,1.176414,0,0,0.594095,1.287863,0,2.9069,0.828466,1.229554,0,0,0,0,0,0,0,0,0.730176,0,0,1.952541,0,0,0,0,0,0.608663,0,0,0,0,0,0,0,0,0,0,0,0,0,0,0,0,0,0,0,0,0,0.701009,0,0,0,0,0,0,0
