# Supplementary material for: Two datasets of defect reports labeled by a crowd of annotators of unknown reliability
Source: Data Brief. 2018 Mar 28;18:840–5. doi: 10.1016/j.dib.2018.03.109 (PMC5996400; doi:10.1016/j.dib.2018.03.109)
Supplement: Supplementary file 5 — Supplementary material [file mmc5.xlsx]

## Sheet: data
summary	description	Category	L1	L2	L3	L4	L5
Drag and drop of learning design zip file not working	However, using File menu/import learning design file option works, so can use this for time being. Processing of drag and drop probably does not interpret xml files confotrming to CompendiumLD dtd.	Bug	Capability	Usability	Capability	Capability	Capability
Error Launching Compendium LD after install	Hi team, Error message launching Compendium LD after initial install: Java Virtual Machine Launcher Could not find the main class: com.compendium.ProjectCompendium. Program will exit. I have run through the suggestion on the forums of adding the path to javaw in the .bat, and verified the path through a command prompt is successful, same error. Any other tips? Regards, Eric	Support	Installability	Reliability	Installability	Installability	Installability
Multiple column Arrange for map of unlinked nodes.	Could you add an arrange option for maps with unlinked nodes, that arranges them in columns within the visible screen area (maybe number of nodes down or across could be user-defined)	Feature	Requirements	Requirements	Usability	Requirements	Requirements
Facility to assign node icon sets on a per map basis		Feature	Requirements	Requirements	Usability	Requirements	Requirements
Spell Checker	Add a spelling checker to Compendium with the ability to switch on and off auto-spell checking.	Feature	Requirements	Requirements	Requirements	Requirements	Requirements
Periodically: clicking on a link does not allow one to add a link label	Originally reported by Simon Buckingham Shum	Bug	Capability	Usability	Capability	Capability	Reliability
Need progress bar when inserting large search results into a map or list		Feature	Requirements	Usability	Requirements	Requirements	Requirements
A little note about the Mac equivalent to right-click which is used to connec...	I also appreciate that there is a tutorial with exercises in a couple of PDF files. May I suggest that there be a little note about the Mac equivalent to right-click which is used to connect the icons. I need to hold down the option/alt key while dragging from the new node to the one it is associated with. Maybe everybody knows that but I forgot, so I had to experiment. Fortunately, my newer G4 i…	Feature	Documentation	Documentation	Usability	Documentation	Documentation
"Put in view" -- select node(s), get pick list of views to	This would save a lot of navigating -- if you know which view you want to copy nodes to, you can just pick it off the list. Can reuse same pick list functionality from Find a Map/List or similar.	Feature	Requirements	Usability	Usability	Requirements	Requirements
Can small icons work with images also? Make small images?	Right now when you choose small icons, it shrinks the normal Compendium icons but not any reference node images, so they stay really big. Can we add an option to shrink those proportionally as well?	Feature	Requirements	Requirements	Usability	Requirements	Capability
Text find/replace	Global search/find/replace functionality. Maybe coupled with existing Search parameters. Ability to change text in found nodes without having to open the nodes, edit the label/detail, etc.	Feature	Requirements	Usability	Usability	Requirements	Requirements
Label left/right/center alignment node-specific formatting option	i.e. conventional alignment options for label text as we already have for the nodes. We should complement this with the text labels. | this is left alignment of | a multi-line node | this is center alignment of | a multi-line node | this is right alignment of | a multi-line node	Feature	Usability	Usability	Usability	Requirements	Usability
Blank lines (newlines) in labels not showing on Map	Should be able to have blank lines in labels as they display on maps â€“ some sort of newline character? Right now you can type them in the Label field (as Enters), but they don't show up on the Label on the map. They are still there when you reopen the node and look in the Label field. Classifying as a Bug because it is effectively ignoring user input (the blank lines are there but not shown).	Feature	Capability	Requirements	Usability	Usability	Capability
Group nodes for the purpose of Align	Group nodes for the purpose of Align (e.g. be able to center a group of nodes under another node). Right now it is clumsy to try to line up nodes except in straight lines.	Feature	Requirements	Usability	Usability	Usability	Requirements
Have node image rollover settings be node-specific		Feature	Requirements	Requirements	Usability	Requirements	Requirements
Drag Maps between projects	This implies you can have more than one project open at once: feature request 65	Feature	Requirements	Requirements	Usability	Requirements	Requirements
Annotation layer	some way of crafting narrative, can be picked up later maybe there could be a wysiwyg view of what the report's going to look like	Feature	Requirements	Usability	Usability	Requirements	Requirements
Shortcut to create lists of nodes	Originally requested by Maarten Sierhuis I would not necessarily want a node wherever the cursor is located, or to the right. I also recall that that is not what the person was asking for. He (and I would agree) wanted a way to quickly create a list of nodes (I assume underneath each other). So, I would say you type a 'p': 1) node create loc = loc of cursor 2) C. checks if there is a node at node…	Feature	Usability	Usability	Usability	Capability	Requirements
Other tree views apart from Node	It would be very handy if you would implement kind of project tree view, so all nested map nodes would be accessible from it. It would be possible to make also different kinds of trees (node types, keywords, tags, etc), but at least nodes tree would be very nice to have. Best regards, Milan	Feature	Requirements	Usability	Requirements	Requirements	Requirements
Modification to Export dialogs for full depth availability	Originally request by Al Selvin If you are doing an Export of any kind, if you are doing it from a map or list with no other maps or transclusions, the options that say "export to full depth" etc. should be dimmed (since they're not applicable)	Feature	Usability	Usability	Usability	Usability	Requirements
Visual feedback on pressing Scribble save button	Originally requested by Al Selvin: Al said: There's no visual feedback when you press that toolbar button (I'm now using Scribble for something actual (workshop site) for the first time!). It would be good if it showed a 'being pressed' image or something since it's a fairly significant action. Michelle said: I have added an hour glass cursor, but it saves the contents so fast I never saw it even…	Feature	Usability	Usability	Capability	Usability	Requirements
Give print option to turn off printing background image or colour.	Unknown originator or request.	Feature	Usability	Requirements	Capability	Requirements	Requirements
prioritize or rank nodes	Originally requested by John Barrett: I just spent some time showing Compendium to someone who is user of Mind Manager. While they saw some of the differences and advantages of Compendium they also asked about several features not available including the ability to prioritize or rank nodes such as when doing the second pass at brainstormed ideas.	Feature	Requirements	Requirements	Capability	Requirements	Requirements
Drag and drop a url into a map then click in the map (not on the new node), a...		Bug	Capability	Usability	Capability	Usability	Requirements
Icon Library	Would it be possible to add an Icon library to the standard distribution? Mindmanager does this and has developed a pretty good library over the years. If we had an "Icon" structure in the distribution, the user community could start to contribute some basic icons. Suggested subdirectories People - different professions, men women, famous people Meetings - people in meetings Sports - Internationa…	Feature	Requirements	Requirements	Requirements	Requirements	Requirements
Have a "no background" option for node labels	Currently you can choose any color on the spectrum from black to white. There should also be a "clear" or no color background option. This is especially needed when you're using graphical backgrounds so the label color doesn't interfere or stand out against the background.	Feature	Usability	Usability	Usability	Capability	Requirements
Formatting nodes to reflect action / occurrence	Firstly Iâ€™d like to congratulate the team on a great product. I think that it would be great if you could have a few options on each type of node that would reflect what happened to that statement. For example: Question / Answer / Decision Nodes could have the option to be marked as: -Open (as currently displayed) -Resolved (a tick is displayed next to the node) -Rejected (a cross is displayed …	Feature	Usability	Usability	Usability	Requirements	Requirements
Text Inside of Stencils	A Feature to have the ability to put text inside of a stencil, so that it is not at the bottom of it? For example, in an oval/circle, or other, shaped stencil, one might want to put text inside of the oval/circle, rather than at the bottom of it.	Feature	Usability	Requirements	Usability	Requirements	Requirements
URL links could use favicon.ico by default	It might be nice if there were options to use one of the 3 for web links (in addition to the current no-image icon): (1) page-specific shortcut icon x.ico from page head (2) site favicon.ico (3) scraped image from URL If, when enabled, said item was pulled in by default on creation of link, it would be very cool. Not sure how to do the scrapes, but favicons are usually either http://linkedsite.co…	Feature	Usability	Requirements	Usability	Requirements	Requirements
Tablet PC Support	I asked a few weeks back whether there were any known bugs when running under the Tablet PC version of Windows. When trying to draw links, the cursor reverts to a pen for scribbling (which effectively means that the product is unusable). Instead of a link, you get a line drawn on top of the canvas.	Support	Usability	Capability	Capability	Capability	Migration
Ability to populate many reference node images/references in one go	This might be hard to do, but it would be really convenient to be able to select a group of Reference nodes and add an icon image or reference file to all of them in one action. Maybe a Paste Special?	Feature	Usability	Usability	Usability	Requirements	Requirements
Keyboard shortcut for toggling image rollover on and off	I often want to do this repeatedly, in the midst of a presentation or mapping session, and it is a pain to have to go up to the toolbar everytime. A kb shortcut would be very convenient.	Feature	Usability	Usability	Usability	Usability	Usability
Make the Web Maps tooltips optional	I would like to have the choice of whether or not my Web Maps exports would have the "Click icon to view full size image / Click label to view this node's details" tooltip/rollover. For some exports I'd prefer not to have those, or to have other options for the tooltip (such as the filename, or nothing, or user-defined text).	Feature	Usability	Usability	Usability	Requirements	Requirements
Link label positioning needs to be more flexible.	Oringinally requested by Ricky Ohl: "I don't know how realistic this is but something that I have noticed which might be useful is the ability to change the position of linking line labels. That is if the labels on link lines (supports, challenges etc) could be positioned along the line where there is white space (or the most appropriate position). When nodes are bunched up sometimes the labels g…	Feature	Usability	Usability	Usability	Usability	Requirements
Image rollover -- be able to scroll large images		Feature	Requirements	Requirements	Usability	Requirements	Requirements
Improved support for turning a node (with subtree) into a map node that conta...	Originally requested by Chris Maitz: I'd like improved support for turning a node (with subtree) into a map node that contains the subtree. It would be nice to have the new map node automatically get the same name and be linked in the same way as that original node was linked. Ideally it would also continue to look like the original node type (perhaps with a little map icon as a superscript image…	Feature	Usability	Usability	Usability	Usability	Usability
smartboard		Feature	Requirements	Requirements	Usability	Requirements	Requirements
Text analyzer		Feature	Requirements	Requirements	Usability	Requirements	Requirements
Excel integration		Feature	Requirements	Requirements	Usability	Requirements	Requirements
Visio integration		Feature	Requirements	Requirements	Usability	Requirements	Requirements
Windows Office integration		Feature	Requirements	Requirements	Usability	Requirements	Requirements
AutoWiki	This is a request for a cluster of features intended to enable Compendium to better support distributed dialogues. The famous (or notorious) grass-roots organizer Saul Alinsky once said that "It is better to ask for what you want and not get it than to ask for what you don't want and get it." In that spirit, I think I will lay out the full cluster of features I would like to have ideally. I have …	Feature	Requirements	Requirements	Requirements	Requirements	Requirements
Mighty Mouse wheel scrolls up and down but not right/left	Not sure if it is fair to call this a bug, but the little wheel doesn't scroll maps left and right. Do ball-mice (e.g. trackballs) scroll maps in all directions on Windows? Can they? They should.	Feature	Usability	Usability	Usability	Capability	Usability
Content focus lost when switching applications	I'm copying a text to a Note node text content from a PDF. To do so I switch with Alt-tab between compendium and pdf reader. When I return to compendium the focus has always moved from the node content text widget to the view. This is annoying because forces a unneeded mouse movement and click to restore the focus to the text I'm entering.	Bug	Usability	Usability	Usability	Usability	Usability
Bug when pasting to new Activity map using MySql	Created an attachment (id=445) [details] Log file wexceprt from log_25-July-2011_11-57-41.txt Nodes copied, then pasted into a new Activity map caused an error. The set of nodes and links copied then pasted included a shortcut node and it might have been this that caused the error. Log file atttached.	Bug	Reliability	Capability	Usability	Reliability	Reliability
Scaling view disturbs alignment of nodes which have been aligned to centre (o...	If in 'Fit to page' zoom, can align nodes to centre and everything looks ok. However, if change zoom to 100% then some nodes are out of alignment. The same thing happens if align nodes when zoom is set to 100%, then change zoom to 'fit to page', ie. nodes which were aligned to centre before the zoom are not aligned after the zoom. Note: I have beguin to try to trace problem by inserting some debu…	Bug	Usability	Capability	Usability	Reliability	Capability
more verbose message for error message on start if database could not be started	When trying to launch Compendium I get an error displayed: Exception (UIToolbarManager.UpdateProfileChoiceBoxData) null Deleting the .properties files and toolbars.xml doesn't help. What else do I need to change/delete to get Compendium back up running.	Feature	Reliability	Documentation	Usability	Usability	Reliability
HTML Outline export order	Originally reporterd by Jeff Conklin When you export a nested set of maps (to full depth) the order in which the maps appear in the outline export is determined by their vertical displacement from the top of the map. Can the export order of maps be "depth first", following their link structure in the map. What about maps nested with maps? The current algorithm appears to export all the maps at th…	Feature	Requirements	Requirements	Capability	Capability	Requirements
Change search dialog date fields to use drop-down boxes	On the Search dialog Date / Author tab, replace the Date created before/after and Date Modified before/after fields with drop-down day, month and year boxes to help with the confusion of different countries using different date formats.	Feature	Requirements	Usability	Usability	Usability	Usability
Ability to search on Link labels	Add extra checkbox in Search dialog to inlcude link labels in the search	Feature	Requirements	Requirements	Usability	Requirements	Requirements
Search toolbar with google style quick search for key word/s		Feature	Usability	Usability	Usability	Usability	Requirements
Problem with node labels drawing one line too far down with hightlighting ove...	Originally reported by Al Selvin	Bug	Usability	Capability	Usability	Usability	Capability
Can't quit Compendium	Originally reported by Al Selvin I had Comp. running for a while with the Mac in an idle state (sleep, etc.). Now I can't quit -- Quit on the File menu is dimmed, and Cmd-Q doesn't work. See attached screenshot. File...Close doesn't work either. Other actions (opening nodes, etc.) do seem to work. However, clicking the close box did quit the app.	Bug	Reliability	Capability	Usability	Reliability	Capability
Label Text on right of node - label positioning options		Feature	Usability	Usability	Usability	Usability	Requirements
Search across databases	Add the ability to do a search on labels or text, across databases, selecting which db to search or to search all. Why? There may be a group of databases that have commonality, but where the work was segregated into separate db's for convenience and clarity. You may therefore want to find some data that is common across entire databases, not just nodes within a single database.	Feature	Requirements	Usability	Usability	Requirements	Requirements
show max info on shared display	If there were a way to show dialogue maps as densely as I can using one line per question, answer, pro, con, reference, or link, then I would use Compendium instead of a plain editor. Q: How to show conversants as much of the info as possible, on shared display? * A: Use indented outline form via a plain editor * * P: Uses any editor * * C: Can't use Compendium * A: Use an improved Compendium wit…	Feature	Requirements	Requirements	Usability	Requirements	Requirements
Slow performance pasting multiple map nodes	Long delay pasting 10 maps that themselves have multiple nodes and transclusions into an empty view after a copy. Took about 5 minutes to complete. Nothing in log file.	Bug	Performance	Performance	Usability	Performance	Performance
Change the way link arrows are drawn for drag and drop	Draw link arrow starting from point on 'from' node that user right-clicked, rather than always at upper left corner (looks awkward and is kind of misleading to the user).	Feature	Usability	Capability	Usability	Capability	Usability
Undo for label color change.	Need an Undo for label color change. There isn't one now.	Feature	Requirements	Requirements	Usability	Requirements	Requirements
Ability to easily add custom headers and footers (as Includes?) to all HTML e...	It would be great to have the ability to specify header, footer, and stylesheet files that could be default (that is, persistent) options on the HTML export. These would allow the easy addition of custom look&feel (e.g., the CCL web page top navigation and header info for CCL users) to our exports. I don't understand stylesheets so much, but my belief is that this would allow further such customi…	Feature	Requirements	Requirements	Usability	Requirements	Requirements
Create an node align / arrange toolbar		Feature	Requirements	Requirements	Usability	Requirements	Requirements
Slider features controlling view history of maps	A way to watch the evolution of a map. the slider would let you start at the beginning of the map and watch the nodes being created edited. -This would give traceability. -It gives people much more context to what happens in a meeting -It would let you use Compendium as a presentation tool -Would let you refactor a map but also show how it evolved from a previous state. -Could have annotations	Feature	Usability	Usability	Usability	Requirements	Requirements
HTML launching images code	What I see in the links is a javascript openFile(). What I'd like to see is a plain vanilla HREF (<a href="/images/externalImage234234234908.jpg">...</a>) or IMAGE ( <img src="images/externalImage..." > ) so that I can use the usual browser controls (e.g. right click for open in new tab).	Feature	Usability	Usability	Usability	Usability	Usability
Dropping Stencil icon on another node should change icon image to stencil image.	The user action of dragging a stencil image onto an existing node should result in the existing node's icon being changed to the image of the stencil. No new node would be created. Compendium would just update the path for the existing node's icon image to point to the image associated with the stencil that was dragged over it. If the existing node already had a node icon then it would be replace…	Feature	Usability	Usability	Usability	Capability	Usability
Docking map windows	sort of an automatic tiling of the windows as you put them (e.g.) in the corners. locking the layout. can make use of a $190 toolkit could be done w/Eclipse	Feature	Requirements	Requirements	Requirements	Requirements	Requirements
Ability to set the default project from the Project Management Dialog.	Originally requested by Al Selvin It would be good if you could do this, or at least access the options for it, from the Project Management dialog. Doing things like editing the name of a project says that you have to reset the default project, but doesn't give you a way to do it.	Feature	Usability	Usability	Usability	Usability	Requirements
Ability to open a Project from the Project Management Dialog	Originally requested by Al Selvin	Feature	Usability	Requirements	Usability	Usability	Requirements
Preseve node selection after right-click menu actions	Originally request by Al Selvin: Often when I am performing an action on multiple nodes, like changing their type, I want to do something else to them all afterward, like moving them. Right now, we deselect on a multi-node Change Type action (and probably on other actions, though that's the only one I looked at). I'd rather maintain the selected state of all the nodes.	Feature	Usability	Capability	Requirements	Usability	Usability
More options when pasting a node into a view it is already in.	Originally requested by Al Selvin: If you try to paste a node onto a map it's already on, it should highlight that node (even better, it should ask if you want to Clone or Shortcut it, and if you say no, just highlight it)"	Feature	Usability	Requirements	Requirements	Usability	Requirements
In the Search dialog, it would be good to have a text listing of the search c...	Originally requested by Al Selvin: something like "Keywords: maarten simon; Tags: person; Types: Map, List". Even on the Tags list itself, since there can of course be more tags on the list than are visible, this would really help to know what you've already selected."	Feature	Usability	Usability	Requirements	Requirements	Requirements
Option in Web Export to not show page dates in the details window	Originally requested by Al Selvin:	Feature	Usability	Requirements	Requirements	Requirements	Usability
The ability to export to a file format that is importable by Excel 2000.	Originally request by John Barrett: I just spent some time showing Compendium to someone who is user of Mind Manager. While they saw some of the differences and advantages of Compendium they also asked about several features not available including the ability to export to a file format that is importable by Excel 2000.	Feature	Requirements	Requirements	Migration	Requirements	Requirements
Search should preserve your original values between goes	Originally requested by Al Selvin: Search Again should preserve your original values; usually you just want to tweak something and try again Michelle: I thought it did - I do not clear them	Feature	Usability	Usability	Requirements	Capability	Usability
Reference nodes that use images could have a link indicator	I am a very heavy user of nodes that have images, because I use C as a personal organiser and I find images make it much easier to see where I am at. Often a task or event will have a website associated with it - or sometimes i haven't gotten around to making one yet. Therefore it would be ideal to have a little indicator that appears when you run the cursor over the node, that indicates that it …	Feature	Usability	Usability	Requirements	Usability	Usability
Importing outlines	I wish to import an outline of a document into a basic map. A basic tree structure could be made out of headings and text, generating nodes for paragraphs, sentences, sections etc. Of course they would be unlabeled,but this could be used as a starting point for document analysis. The user then would label, apply the correct categories, create questions, label, etc. the information. Is this possib…	Feature	Requirements	Requirements	Requirements	Requirements	Requirements
You cut or copy a node and it won't paste	* Specifically a node that has an image * I've especially noticed this when you want to paste it back into the same window /view (because you changed your mind about cutting it)	Support	Reliability	Capability	Capability	Capability	Reliability
Be able to drag an image from a folder into any node to make it an image-node	Ideally, it would be good to be able to drag an image into an existing node to make it an image node. Or at least be able to drag it into a ref node. But it would be good if ANY node could have an image associated with it, increasing the power of C considerably. Or perhaps you could have an extra type of node? the image node. the suggestions i stated above would be better tho.	Feature	Usability	Requirements	Requirements	Usability	Requirements
Have hourglass or other indicator when first opening Login to a Project dialogue	Since this seems to take a while (10-15 seconds on my machine), it would be good to have some visual indication that the system is doing something.	Feature	Usability	Usability	Requirements	Requirements	Usability
Produce reports via a number of options for example Open Office, MS > Word, A...		Feature	Requirements	Requirements	Requirements	Requirements	Requirements
Mac kb shortcuts	Some things that we do in Windows as Ctrl-key combinations we do in Mac (correctly) as Cmd-key; some we don't. We should clean this up to be consistent (if we can support both in Mac we should, but in any case we should follow the right conventions for each platform). See email trail below. ===== There are a whole host of other ones that would also need to be considered for this conversion. There…	Feature	Usability	Standards	Usability	Usability	Requirements
Show/hide links	This could equally be categorized as under Exports, because that's the context I'm thinking about it in. It's great to be able to have free-form placement of nodes anywhere on a map, so you could make layouts in other than the traditional IPA tree format, and not have link lines running all over the place. But of course when you do that, you lose the ability to have nodes "know" which other nodes…	Feature	Usability	Requirements	Usability	Requirements	Requirements
Mix and match exports	Simon had long ago asked for the capability to produce all types of exports (web maps, web outline, xml) in one go. If/when we get that, could we also have the capability to say (this could be on some sort of Advanced tab), I want a map export of this one, an outline of that one, an xml of those others....?	Feature	Requirements	Requirements	Requirements	Requirements	Requirements
Rulers	I think the time has come to add a Rulers options to the View menu. This would open rulers on the top and left (or right?) sides of the window. It would be good if they had the capability to 'track' the mouse pointer along the ruler as you move. Like most rulers, they should have inches vs centimeters, should scale with zoom, etc. This would be to allow finer control over placement of objects on …	Feature	Usability	Requirements	Requirements	Requirements	Requirements
Allow Web Export (Outline & Maps) to export non-view nodes	Currently only view nodes can be exported to Outlines. Sometimes it is useful to have non-view nodes at the top level of an HTML export.	Feature	Usability	Requirements	Requirements	Requirements	Requirements
The print dialogue does not remember settings	The print dialogue keeps changing the paper back to A4 and forgets the margin settings. In a session, it should remember settings between print commands. It would be nice if it remembered it between sessions since most of us only use 1 paper size and do not switch between A4 and letter.	Feature	Usability	Capability	Requirements	Usability	Usability
Export of tags list (in outline format)	As the Tags grows in usefulness, it would be quite handy to be able to export the tags list, shown in groups in a simple outline format. This would be separate from the XML export of tags.	Feature	Requirements	Requirements	Usability	Requirements	Requirements
Restore of project adds \n to Note node details	When restoring a project from backup, \n is inserted after every carriage return in the Note node details. For example: Text line 1 Text line 2 is restored as: Text line 1/nText line 2	Bug	Usability	Capability	Usability	Capability	Capability
File browser does not allow thumbnails view	Inside the node "properties">tab "contents", the button "./." for background and icon image selection shows a file browser that does not allow to browse images by thumbnail. It makes difficult to choose your image if you do not remember its name.	Feature	Usability	Usability	Usability	Usability	Usability
Help search index lists results twice	This was reported by a user. I will look at building the help indexes again and I'll put a patch here for people to get if they want to fix their help before Beta 2 is out. Michelle	Bug	Documentation	Capability	Performance	Capability	Capability
broken interface element language references	UITrashViewDialog.closeButtonMenmonic UIImages.imageFiles	Bug	Reliability	Capability	Usability	Capability	Reliability
When pasting (embedding) a node into a large view, it needs to be in the visi...	I am spending a lot of time hunting for nodes after a paste or a node-label-match in large maps; they're in the view, but not anywhere in the visible area. I think this issue was already reported but I couldn't find it. Maybe the Focus Node would help if I remembered to use it , but that is a kind of unnecessary extra step (unless the node already exists in the view before the paste or node-label…	Support	Usability	Usability	Usability	Usability	Usability
Failerd to open new activity node when using remote MySQL db	Created an attachment (id=443) [details] Log file Using CompendiumLD from laptop with MySQL database on desktop machine. Things were working fine in the morning, then went for lunch. On return, created new activity nodes. When double clicked to open one of these new activity nodes, get "Error:Exception: (ProjectCompendiumFrame.addViewToDesktop-1) Cannot initialize View null java.lang.NullPointerE…	Bug	Reliability	Installability	Installability	Reliability	Reliability
Compendium LD won't launch	Hi I have compendium LD installed on both a windows and a mac machine. It launches on neither. On the windows i get an error that says windows can't find javaw. On the Mac, i never get past Compendium initializing screen. Please advise. I run windows 7 professional, 32 bit Mac is latest OS Please Advise. Thanks	Support	Installability	Installability	Installability	Installability	Installability
Make label-matching feature non case-sensitive	Originally reported by Al Selvin I noticed that the label-matching feature seems to be case-sensitive -- so if you start typing "booster" it won't match on "Booster". It should be non-case-sensitive.	Feature	Usability	Capability	Usability	Usability	Capability
Snap-to-Grid	In order to align--and keep aligned--a snap-to-grid feature would be most helpful. Please, visit my use of Compendium to see how I find it's use most helpful. I want my website visitors to have another method of understanding the functions and inter-relationships of our 'system websites'. I want to thank you for making such a fine product available. I've already started another webmaster and two …	Feature	Usability	Usability	Requirements	Usability	Requirements
Opening concurrent multiple Derby databases	I fully support Ron Wheeler's request on the desirability of opening several Derby databases simultaneously with one Compendium installation. He was supposed to have entered this feature request into Bugzilla, but I did not find it. The option of using MySQL is not very convenient. I used MySQL in the past, but as my computer knowledge is very basic, I was very happy to switch to Derby and I woul…	Feature	Requirements	Requirements	Requirements	Requirements	Requirements
Ability to set a preference for which node type gets created on text drag and...	I generally want Answer not Note, but others may want something different, so it'd be a good option to set.	Feature	Usability	Requirements	Usability	Usability	Requirements
Aerial view on map right-click menu		Feature	Usability	Requirements	Requirements	Requirements	Requirements
Saving complex searches in xml file	Could be in an xml file (per database). Would relate to fancier saved searches with all the parameters. Could be saved as part of backup.	Feature	Requirements	Requirements	Requirements	Requirements	Requirements
Select one or more nodes and convert to copyable text	that could then be pasted into an email message or other document	Feature	Usability	Usability	Usability	Requirements	Requirements
Prcocess drag and drop text for node types	It'd be great to be able to set a preference that if there's a question mark at the end of the dropped text, it becomes a Question node.	Feature	Usability	Usability	Usability	Usability	Requirements
Save reference info when changing node type from reference to something else.	When Changing Type of a Ref node into another type optionally put paths/filenames for any Ref or Image link into the Detail of the converted node (so the data isn't lost).	Feature	Requirements	Requirements	Requirements	Usability	Requirements
Drag nodes bewteen views	Choice of move, clone, shortcut, transclude ctrl drag to open popup 12 Nov 2005: Agreed that Alt key is OK for now, at some feature point may revisit as part of larger drag and drop behavior redesign. There's an issue about how do you know that you're intending to drag off a view vs. move a node within the view.	Feature	Requirements	Usability	Usability	Usability	Capability
print lists with row numbers		Feature	Usability	Requirements	Requirements	Requirements	Requirements
Add alt/ctrl/shift+arrow keys for quick linking	Up arrow would find nearest northern node, left arrow nearest western node etc, with search patterns upto halve way between two e.g. Using a clock analogy: North = 10.30-1.29 East = 1.30 - 4.29 South = 4.30 - 7.29 West = 7.30 - 10.29	Feature	Usability	Usability	Usability	Usability	Requirements
Deleting a node from all views at once	Has to have an "Are you sure? (also have number of views it's in and a button to see which ones)" Should go into Trash (not be purged).	Feature	Usability	Usability	Usability	Requirements	Requirements
Configurable ouput order in HTML Outline export.		Feature	Usability	Usability	Usability	Usability	Requirements
Write a Word-friendly XHTML export		Feature	Requirements	Requirements	Migration	Requirements	Requirements
Ability to reorder stencil set items	it would be good to have some way to re-order the items in a stencil, like a 'move up - move down'	Feature	Usability	Usability	Usability	Requirements	Capability
Deep copy as clone		Feature	Usability	Requirements	Usability	Requirements	Capability
Deep copy as shortcuts		Feature	Usability	Requirements	Usability	Requirements	Capability
Hot key to open a Map's Contents	Originally requested by Jeff Conklin: In QuestMap Ctrl-Tab takes you to the Contents Window for the Map you're in. Very handy. Note 8 Nov 2005: Use Enter key for this when on white space? (consistent w/node behavior)	Feature	Requirements	Usability	Usability	Usability	Usability
Improved export to Word	We've discussed a couple of times a QM-style export to RTF, or even PDF. Or, even making some small changes to the Outline export that eliminate some of the extra line breaks and so forth. However we do it, let's make sure that things like outline numbering are done with styles rather than as hard-coded text. My "glorious" QM-to-Word VB program was largely about converting the hard-coded numberin…	Support	Usability	Capability	Migration	Capability	Capability
Give users the ability to assign keyboard shortcuts on their own to certain o...	I'm wondering about giving the user the ability to assign keyboard shortcuts on their own to certain objects (similar to the Tools... Customize... Keyboard interface in Word). That way you could assign kb shortcuts to, for example, different Codes groups (would bring up the Codes dialog already showing that group) or even individual Codes (would assign that Code to the selected node(s)). If you h…	Feature	Usability	Usability	Usability	Usability	Usability
More Reporting options		Feature	Requirements	Requirements	Migration	Requirements	Requirements
Many more undo options	Undo for paste text, but also need an overhaul of undo system in general, deal with messaging, etc. Undo for paste text is important because it confounds user expectations not to be able to do it.	Feature	Usability	Requirements	Usability	Requirements	Requirements
It would be nice if XML import was a little smarter in its handling of overwr...	Currently, if you import a node that has the same ID as a node already in the map, import will just overwrite the old node. It would be better if Compendium returned a warning and asked the user whether it wanted to assign a new ID to the node or not. > Re notifying about transclusions, you could have dozens or hundreds of > transcluded nodes in a single import file. Would you want the tool to > …	Feature	Requirements	Capability	Migration	Capability	Capability
Touch Graph View	Originally requested by Simon Buckingham Shum: At one point we were on the verge of implementing a self-organising graph view to show the view hierarchy using TouchGraph [http://touchgraph.sourceforge.net/]. We imagined a tab at the foot of the main window, which you could switch to at any moment. This would show a view which centred the current view, and showed all the maps it was in, and which …	Feature	Requirements	Requirements	Usability	Requirements	Requirements
Improve display scrolling when dragging against edges of map	Originally requested by Al Selvin: Necessary when moving nodes around a view larger than the window.	Feature	Usability	Usability	Usability	Capability	Usability
multiple row drag in lists - show positioning when dragged		Feature	Usability	Usability	Usability	Requirements	Usability
After paste into list, view should scroll to location of pasted node and re-sort		Feature	Usability	Usability	Usability	Usability	Usability
Send To command	Originally requested by Al Selvin: One of the things that has always troubled me about Compendium (or QM for that matter) was that you could be in one map and have an idea about some other issue, which you record in the map and then have to remember to move it somewhere else later. What if we had a "Send To" type of mechanism that would allow this type of scenario: - right click a "Send To" optio…	Feature	Requirements	Requirements	Usability	Requirements	Requirements
Enhancement: Option to toggle off inclusion of Reference node link informatio...	Often the paths are wrong on the export because the files are not local, or are pointed incorrectly as local. Probably also should be option for relative and not absolute paths, or filenames only (no path). if its not a real URL toggle off link export	Feature	Capability	Capability	Usability	Capability	Capability
Extend "Transclude to New Map"	Change "Transclude to New Map" to "Transclude to..." with 2 options: to "new map" as current, and also to "map..." -- if that option is chosen, open the Find a Map/List dialog, let user choose a map from there, open it and transclude the node to it	Feature	Reliability	Requirements	Usability	Requirements	Requirements
Full path reference node in html exports	Originally request by Al Selvin: I've spent the last couple of weeks reviewing 300 pages of notes from my phd database, printed out from an html outline export. One thing I noticed is that the Reference filenames, at least URLs, only include the filename and not the whole path - eg they'll say ?blah.html? not ?www.bigshot.org/ravings/blah.html?. I think reference paths should print out completely…	Feature	Usability	Capability	Usability	Usability	Capability
Speed up XML imports	Originally requested by Al Selvin: I just ran the import on my machine, it took 14 minutes. That's as fast as the current Compendium can process a big import (2.86mb) at present (maybe it can be faster on a more powerful machine, mine is an 1ghz HP laptop running W2K) . Worth looking at possible optimizations.	Feature	Performance	Performance	Migration	Performance	Performance
Boxed nodes	the ability to have a plain node with text in it and a box around it. Now that we can easily do no-icon nodes that is part of the way there, but this is something people want and expect. One workaround, I guess is to turn map-image borders on but have a blank image... but I think something more first-class (probably with a choice of shapes) is what's needed. chocolatemintmocha wrote: > Is there a…	Feature	Usability	Usability	Usability	Usability	Requirements
Multiple improvements supporting formatting for web exports and linking	Summarized/mentioned in the below chat excerpt: - setting icon image size - left/center/right justifying of node label text - auto-recognize links from HTML tags in both label and detail text (both web URLs and intra-Compendium node reference jump links) <Bachler, Michelle> Main problem was that I wanted some of the node icon images to not be thumbnailed <Bachler, Michelle> but displayed at thier…	Feature	Usability	Capability	Usability	Capability	Capability
Allow partial bold, italic, underline in node labels	In other words, so some of a label could be plain text, some could be bold, etc. This could be done with <b>, <i>, etc. -- that would be a good approach. (this was in our old database but pretty sure it's not on Bugzilla)	Feature	Usability	Usability	Usability	Usability	Usability
Box around labels	Similar to how we can have a box around map nodes with image icons, we need the ability to have a simple box around a label. This, coupled with turning the node icon off for a node, gives us the 'box node' capability people have been asking for. Even better would be to have the ability to set the width, color, etc. of the box's lines. It should have a small (settable?) offset so that the edges of…	Feature	Usability	Usability	Usability	Requirements	Usability
"Map include" capability	One thing that we would need to do any more serious website creation/maintenance in Compendium (for example, forklifting the compendiuminstitute.org site to be maintained in Compendium itself), is the ability to have repeating elements on pages that you don't have to maintain on every individual page. The most obvious of these is the top/left/right navigation bars -- on a site with many pages, yo…	Feature	Requirements	Requirements	Requirements	Requirements	Requirements
Improvements to web map export - no TOC and friendly URLs	1) Have the option to generate the export without the outline pane -- just export the maps themselves, no TOC etc. Really this should be the default. The TOC was done as a quick summer student project in 2001 and was never intended to be the permanent way. 2) When you export without the TOC etc., have an option to have a friendlier URL for the top page (the map you exported from) than the default…	Feature	Usability	Requirements	Migration	Capability	Capability
Scribble enhancements	All of these and more are needed for Scribble to be more useful. - Ability to erase individual scribble objects - Ability to scale scribble objects on zoom - Ability to move existing scribble objects - Ability to have view scroll while drawing an object (so you can draw a box or line over an area larger than current screen shows)	Feature	Usability	Usability	Usability	Usability	Requirements
Underline for node labels	Add underline to our Bold and Italic.	Feature	Usability	Requirements	Usability	Requirements	Capability
Allow search on 'extra' Map and Reference Node fields (e.g., Ref, Icon Image,...	I often need to find where in a project I've attached a particular image or filename to, or look for a word that might only appear in a filename. These should be added as checkboxes or other criteria on our Search critera box.	Feature	Usability	Requirements	Usability	Capability	Requirements
print options and email	Dear Compendium I found the programme on the internet and find it really great! Thanks for that! But I have a few problems that you may want to look at: - printing a map gives no option of reducing to fit one page of paper - I cannot find an option to print the outline view. In an introduction I think that I heard that you can also add e-mails to the map. I dont find that option and have tried to…	Feature	Usability	Usability	Usability	Usability	Requirements
mindmap view	I'm wondering if there is an open source MindMapping tool that we can integrate (e.g. FreeMind) to create a native-in-Compendium mindmapping view type (a 3rd view type along with maps and lists).	Feature	Requirements	Requirements	Usability	Requirements	Requirements
Pre-made backgrounds	It would be great if we could include some pre-made map backgrounds in the general distribution. Simple ones like some colors, grids (small and large cells), etc. Maybe there should be a "Backgrounds" folder that these live in (and a convenient place to add more). We could also put up a Backgrounds area on the website for people to contribute some to the user community.	Feature	Usability	Requirements	Usability	Requirements	Requirements
Outline and grid views (as view types)	Similar to previous entry on mind-map view type, there may be open source tools we can integrate to allow native creation/authoring of an outline view (similar to More) and/or a grid or table view (simple tables but ability to resize grid, border styles, etc.	Feature	Requirements	Requirements	Usability	Requirements	Requirements
Accents in search function	There have been discussions on the Compendium list requesting that the search function becomes not case sensitive. (I don't find this request in the Features Requests.) The search function should also be "not accent sensitive", meaning a e is the same as Ã¨ and as Ã©. This is the way Google works. As Google has certainly devoted considerable thoughts to their interface, it would be interesting to…	Feature	Usability	Capability	Usability	Capability	Capability
Print could use a fit to page option	It is difficult to get maps out on one page. Zoom does not work very well and the print seems to have trouble respecting the margins. It would be nice to be able to say "Fit the output to n pages wide by m pages high." I would really like to see "fit to one page" if the more flexible solution is not possible.	Feature	Usability	Usability	Usability	Capability	Capability
print to a poster-printer	We'd like to be able to print an entire map to a single-page poster, using a poster printer. When I try to print from Compendium to our (postscript) poster printer, Compendium still prints in A4-size tiles by default. If I select the poster-sized paper, then the tiles are scaled up. This results in HUGE tiles with huge text and huge icons, rather than a fewer number of tiles with standard-sized i…	Feature	Usability	Requirements	Usability	Requirements	Capability
GLOBAL: Printing Issues Master	To draw together all printing related feature requests	Feature	Requirements	Requirements	Usability	Requirements	Requirements
Paste Special	We should make it easy to copy a node, then use PasteSpecial (a la any MS-Office, Lotus Notes etc. application) to paste either clone, shortcut, text, references, transclusions, format, ... Excel I think has a particularly nice PasteSpecial implementation (see attachment). This would be useful re the following also: Re Bug 111: Select one or more nodes and convert to copyable text Re this particu…	Feature	Requirements	Requirements	Migration	Requirements	Requirements
Image size gets changed for all transclusions, not just current map	When you "Set Percentage of Actual Size" for an image, it seems to change it in all locations if it's transcluded. That sort of violates the per-map formatting we have for other node characteristics. It should only change the size in current view (or ask if you want to apply it to all views). I'm calling it a major bug because it can radically change the appearance of your maps without you knowin…	Feature	Usability	Capability	Usability	Capability	Capability
How to Change Project Directory	Hi, It seems like overkill to enter this as a support issue, but I would be extremely grateful if someone could tell me how to change the location used by Compendium for storing project data? Best wishes, Patrick	Feature	Documentation	Documentation	Usability	Documentation	Usability
Deleting linked stencils does not remove links (NULL errors); most functions ...	Mac OS X 10.6 I created own stencil with an icon, type resources. MAIN BUG: After linking a few instances of this stencil (resource) I selected a few of these (plus some notes nodes) instances with their links. The nodes were deleted but not the links. The orphan links now give null errors. they cannot be removed. and many functions of a system do not work. Ie. I cannot create new nodes, cannot b…	Bug	Reliability	Capability	Installability	Reliability	Reliability
Creating new projects with blank MySQL database doesn't work	If you try connecting to a blank MySQL database, it fails. You need to manually create the Project and Properties tables. This seems to be a problem across all three platforms -- Mac, Windows, and Linux.	Bug	Reliability	Installability	Usability	Capability	Installability
Compendium freezes at the click of any icon.	Exactly as described in isuue 641.	Support	Reliability	Capability	Usability	Reliability	Reliability
Download Problems	The link i received in the email to download compendium 2.0 beta 1 sends me to a page that has a link to download the package. however when i click the link there is no download and it sends me to another page. please advise. thank you	Support	Installability	Installability	Usability	Installability	Installability
Error on deleting nodes created from import of XML file	Created an attachment (id=421) [details] Info from the log file On deleting multiple nodes by selecting them then hitting delete key get an error reported in a pop up window. The error reported begins: 'Error (LinkUI.ddeleteLink) Unable to delete link. Relevant lines from the log file are attached for further info.	Bug	Reliability	Capability	Migration	Reliability	Reliability
Timing info for a task node is clipped if the task label string is short	If the task label is les than 7 characters long (at the default font size (12) and wrap width (25 chars), the timing info is clipped. So for nodes labelled with the deafult label 'Task' the timing info will be clipped. However, if the label is longer (which is almost always the case once a task has been described) this bug does not appear.	Bug	Usability	Capability	Usability	Usability	Usability
Dragging and dropping on linux needs further testing	Dropping of files and web site urls may not be woirking fully on linux. Seem to get two web nodes for each url. For files, reference nodes are created, but when double-click get message from Open-office which states '/home/andrew/Desktop/IETBoard.doc does not exist'. However, the file does exist. Is this a permissions problem?	Support	Migration	Capability	Usability	Capability	Capability
Error on HTML export	Created an attachment (id=440) [details] Log file from RG's Windows installation of v1.14 Loks like a class cast exception.	Bug	Reliability	Capability	Migration	Reliability	Reliability
Conversion from MySql to Derby database	com.compendium.core.db.management.DBConvertMySQLToDerbyDatabase is the same as in Compendium v1.5.2 and so does not work with CompendiumLD tables.	Feature	Migration	Migration	Migration	Migration	Migration
Learnuing output: summative icon not output in SVG	"Lerning output geneneral" icon is output instead of "learning ouput summative icon".	Bug	Usability	Capability	Usability	Capability	Capability
Copying and pasting an internal reference node from one map to another does n...	Exception in thread "AWT-EventQueue-0" java.lang.NullPointerException at com.compendium.ui.plaf.ViewPaneUI.pasteFromClipboardAsClones(ViewPaneUI.java:3742) at com.compendium.ui.plaf.ViewPaneUI.keyPressed(ViewPaneUI.java:1189) at java.awt.Component.processKeyEvent(Unknown Source) at javax.swing.JComponent.processKeyEvent(Unknown Source) at java.awt.Component.processEvent(Unknown Source)	Support	Reliability	Capability	Usability	Reliability	Reliability
setting up compendiem	I have recently downloaded compendium to my laptop. However, every time i try to install it, it states windows cannot find java. I have recently downloaded java but to no avail. I wonder if you can assist	Support	Installability	Installability	Installability	Installability	Installability
"Reading" node by viewing node contents via node's text indicator tooltip	For nodes other than maps A node should be marked as "read" if the node's contents were viewed by displaying the node's contents in the text indicator tooltip. Technically not a bug since the feature description states that the user must open the node's content window in order to have the node classified as "read" but this issue has been entered as a trivial bug since the feature was designed to …	Feature	Capability	Usability	Usability	Usability	Capability
Internal ref node doesn't go away from Unread view	In the Rutgers project, I have opened, clicked on, etc. the highlighted internal ref node many times and looked at it in its native place, but it won't lose its red outlining in the Unread View and won't go away from there. It only went away when I right clicked on it and selected Mark Seen. Will add a screenshot.	Bug	Usability	Usability	Usability	Usability	Usability
<Title> tags for web exports	Both outline and map exports should have the map name in a <TITLE> tag. At present, the URL appears in the window title on export.	Feature	Usability	Usability	Usability	Requirements	Usability
duplication of contents of nodes on export	I exported a Compendium map from my laptop, copied it onto a memory key, and then imported the XML file into Compendium on my desktop and the nodes all have the contents replicated twice???? Any advice on this problem appreciated. Thank you.	Support	Usability	Capability	Migration	Capability	Capability
GLOBAL: Advance Search Interface / Simple Search Interface	Like say, Bugzilla	Feature	Requirements	Requirements	Migration	Usability	Requirements
Word-friendly export that isn't an outline	Outline export is good but doesn't help when you have maps that don't follow classic IBIS tree structure. We also need an export that just puts nodes/text in rough x/y position order. Part of this could be an *option* that includes the linking information as text (e.g. "Responds To xxxx" and includes any link label text)	Feature	Requirements	Requirements	Migration	Requirements	Requirements
Simple copy selected node labels to plaintext clipboard	Select nodes. Right click to paste plain text copy of labels to clipboard. Pasting gives each node label, with a blank line between them. Ideally, using XY position to determine sequence	Feature	Usability	Requirements	Usability	Usability	Usability
Link label text needs to be included in text exports		Feature	Usability	Requirements	Migration	Requirements	Usability
Make Mac kb combinations work 'both ways'	See email trail below. How about if we support both ctrl-b and shift-ctrl-b for multiple selections, not just for Bold bit also the other actions you outline here? In other words, users shouldn't have to remember when they need to use shift and when not for mult selection actions. Both would work unless it interferes with something else. -----Original Message----- From: "M.S.Bachler" Subject: RE:…	Feature	Standards	Usability	Usability	Usability	Requirements
GLOBAL: Decision making features.		Feature	Requirements	Requirements	Usability	Requirements	Requirements
GLOBAL: Word Processing Friendly Exports	This is an item to tie together various other feature requests	Feature	Requirements	Requirements	Migration	Requirements	Requirements
GLOBAL: Web Exports	Global to link several feature requests	Feature	Requirements	Requirements	Migration	Requirements	Requirements
"Home Window" labels need to actually have the user names as part of their da...	from old db - medium list	Feature	Usability	Usability	Migration	Capability	Usability
Reverse link	This has come up -- it would be a good thing to be able to reverse the From-To relationship between two (or more) linked nodes, not just the arrowhead, with a command (e.g. a right click command. For all selected nodes/links. (orig rptd by AMS. from old db, medium list)	Feature	Requirements	Usability	Migration	Requirements	Usability
Add count of views and nodes exported to export completed dialogs	(orig rptd by AMS. from old db, medium list)	Feature	Requirements	Usability	Migration	Requirements	Usability
Addional syntax for Jabber messages / nodes detail interpretation	[a] Yes, I do [<q] Why? [a] Because I say so [-] Weak argument [a] Because John says so too [+] Strong argument - he's smart [<q] Didn't he blow it last time? [a] Yes [a] No Simon 11/12/05: Reclassified to medium (possibly low).	Feature	Requirements	Requirements	Requirements	Usability	Requirements
After opening a view from the Views tab, the node window should close	similar to how we close the Search Results window after inserting into view Extra button for Open and close dialog and one for just Open and stay open. 'Open' and 'Go To View' 12 Nov 05: Need to know wording of buttons; reclassified from high to medium. (from old db, medium list)	Feature	Usability	Usability	Requirements	Usability	Capability
Unique URLs for nodes in the new JPG export	We didn't actually talk about this, but can we do this? Similar to the outline export, so each node/view combo has a unique URL? even w/purple numbers capability? (but the above would be more important) Al 8 Nov 2005: Where should it be? In Details window. Should be grabbable with 'copy shortcut' from map level (when hovering over node). 9 Jan 2006: MB - implement purple numbers type links for vi…	Feature	Requirements	Requirements	Migration	Usability	Usability
Copy both label/detail text to system clipboard in one go	UI needs to be thought about (separate key combination/right-click option etc). To enable copy/paste of a whole node to another application. If multiple detail pages, all of them; if reference node or map/list node, get all the fields.	Feature	Requirements	Usability	Usability	Usability	Usability
Delete key on link label box should allow delete of link with prompt if no text	may be done already? (from old db, medium list)	Feature	Usability	Requirements	Usability	Usability	Usability
DnD label options - preference	Also an idea for an option: this would be for the preference for the labeling behavior when dragging and dropping images from outside Compendium. Right now it takes the filename, which is ok, but I'd like the ability for the label to be either blank, the filename, or the full path. Al (from old db, medium list)	Feature	Requirements	Requirements	Usability	Usability	Usability
Enhancement: Global preference for arrowhead styles	This from Maarten. I have had the same desire. (AMS) Another thing I would like to see is that you can set the arrow types of links as an general option. For example, I want to create a semantic network of concepts without having the arrow heads in my picture. Instead of changing the link one link at a time, I would like to have an option that sets a default. (from old db, medium list)	Feature	Requirements	Usability	Usability	Usability	Requirements
Export selected nodes on HTML outline	I highlighted 2 nodes on a map, selected HTML Outline export, and selected what I thought was 'export only selected nodes on current map'. The resulting export was empty. I went back and looked more closely and realized it was 'export only selected VIEWS on current map'. That's a good option, but we should also have the capability to do partial exports of selected nodes only. I think that used to…	Feature	Usability	Requirements	Migration	Requirements	Requirements
Formatting detail font size	9 Jan 2006: For now could add as option on Font dialog opened from button on details inner toolbar. Eventually will be html pane. (from old db, medium list)	Feature	Usability	Usability	Usability	Requirements	Usability
Hand icon for right-drag movement	Mode toggle on hand icon on toolbar see also wheel comment (from old db, medium list)	Feature	Usability	Usability	Usability	Usability	Usability
Currently active Tag group in Search	In the search dialogue, the default Tag list should show just the currently active Tag group (but w ith an option to show all) (from old db, medium list)	Feature	Usability	Usability	Usability	Usability	Requirements
Increase row height of lists	(from old db, medium list)	Feature	Usability	Usability	Usability	Usability	Usability
Link from one node to a bunch of selected nodes	"Can't link to a collection!" > >This is really a new feature request. Compendium can't do this at the >moment. The behaviour you describe is as expected. I will add it as a >new feature request. Thanks! I need it fairly often. (Jeff) Note 8 Nov 2005: Issue with current selection methods; node you wanted to link from becomes part of selection set. (from old db, medium list)	Feature	Requirements	Requirements	Usability	Requirements	Requirements
Optional page info detail on HTML Views Detail view	If a node has no Detail, the Detail field is empty when you open it in HTML View Export. If there's text in the Detail, however, then page modification info ("Page: 1 Entered: 18 Mar, 2004 Modified: 18 Mar, 2004") shows up on the page, immediately above (and distracting from) the Detail text. It would be better if this information could either (a) be optionally turned off, or (b) appeared in all …	Feature	Requirements	Requirements	Usability	Usability	Usability
Links start from center	<Al-MSN> Is there a way that the links can appear to be dragged from the middle of the node, rather than left edge? <msb262> Hi! <msb262> Sorry.. went to get a coffee <msb262> ? <msb262> Oh.. <msb262> I am sure there could be.. <msb262> it's not code I have looked at much.. <Al-MSN> it's a little disconcerting this way <msb262> I'll see how they are positioning the link <Al-MSN> unless you actual…	Feature	Requirements	Usability	Usability	Usability	Usability
Mini search for list labels within a list view	May 2003 (from old db, medium list)	Feature	Requirements	Requirements	Usability	Requirements	Requirements
Paste text into view should create new node	"- If there is text on the clipboard, a paste (Ctrl-V) on the background should create a Note node with that text in the label (same could be true for a graphic, if possible, though that would of course create a Reference node)" Paste on a view uses an internal clipboard and effectively uses the undo code to find the last cut/copied node and paste that in.. I believe (old code).. For translcusion…	Feature	Usability	Requirements	Usability	Usability	Usability
Make Find a Map/List floating or persistent	This is not a bug or even a solid request for a new feature but more of a suggestion to consider. Sometimes it would be convenient if the Map=>Find a Map/List dialog box were to stay open after you pressed on "Add Map to view" button. The dialog box does have a Close button and often you want to add more than 1 batch of maps to the same view just for the convenience of working in smaller batches.…	Feature	Requirements	Usability	Usability	Requirements	Usability
Tag assignment speed issues	Sure, that would be a good thing and eliminate some mouse travel. It wouldn't solve the overall problem but would definitely be a help. "M.S.Bachler" <M.S.Bachler@open To: Al Selvin/EMPL/NY/Verizon@VZNotes .ac.uk> cc: "S.Buckingham.Shum" <S.Buckingham.Shum@open.ac.uk> Subject: RE: Compendium speed hints 03/15/2004 05:50 AM Would having the dropdown tags list on the toolbar, floatable as a small l…	Feature	Usability	Usability	Performance	Usability	Usability
Upping the HTML outline indent level from 6	1) Indentation of HTML export (see previous mail ... Michelle I saw your reply ... It has to do with the indentation at the bottom of the file, you will see that questions and position nodes are suddenly all listed at the same indentation. It is pretty easy to see which belong together ... Just read them)." Maarten. I had a look at the code. A possible reason is that they originally set a six lev…	Feature	Requirements	Requirements	Usability	Capability	Requirements
When switching views, any nodes that are selected are highlighted (with a bor...	(from old db, medium list)	Feature	Usability	Requirements	Usability	Usability	Usability
Paste from List into Map should be in "List" form	i.e. should be in a horizontal, spaced format similar to how the list itself looks, and in the same order. Now they come jumbled, at least on Mac (see screenshot)	Feature	Usability	Capability	Usability	Capability	Usability
Concept Node	While over in Italy, and reflecting on a bunch of things, it occurred to me that we could really benefit from a Concept node type. Many people (e.g. Chuck) have long wished to be able to just create a node without having to choose a rhetorical type (with associated icon), and also we could bridge more unproblematically onto the mind-mapping and concept-mapping communities if we had this. I think …	Feature	Requirements	Requirements	Requirements	Requirements	Requirements
Automatic file resize option for dragged-in graphics	Let's research automatic file resize option for dragged-in graphics So we could ask the user if they want to make a thumbnail image or a smaller image if the dragged-in image is bigger than, say, 200K. Note 8 Nov 2005: Create thumbnails... add ".thumbs" or something at end. Put in Linked Files//thumbnails (from old db, medium list)	Feature	Usability	Usability	Requirements	Requirements	Usability
Checkbox on export to open containing folder	for any export type. Could be both (i.e. both browser and file window). Need to research how to get the system/platform to open such windows. 9 Jan 2006: Now opens html export after export if requested. (from old db, medium list)	Feature	Requirements	Requirements	Requirements	Usability	Requirements
Concept of a "Commons" map	The second is the automatic creation of a "The Commons" map in each user's Home Window. This was in the requirements spec because of exactly the problem Chuck has run into: when he creates new users for a database, he has to manually construct the contents of each user's home window in order to make sure they're able to easily see and get at the common views. In QuestMap, "The Commons" was a conv…	Feature	Usability	Requirements	Capability	Requirements	Requirements
Drag n Drop node text into nodes	Drag some nodes into detail of another node - copy or move (text and detail) 11/2002 (from old db, medium list)	Feature	Usability	Requirements	Usability	Usability	Usability
Give the ability to assign kb shortcuts to menu commands (or other actions?)	11/2005 AMS (from old db, medium list)	Feature	Requirements	Usability	Usability	Requirements	Requirements
Merge Save As JPEG and HTML Outline	How hard to merge Save As JPEG and HTML Outline? so that each map is saved as a JPEG and then inserted into the HTML in the right place above it's outline listing? ie as I often do manually when circulating Compendium after a meetnig to non-Compendium users Investigate turning hidden maps into JPEG's 9 Jan 2006: New export type with map and outline below. (from old db, medium list)	Feature	Requirements	Requirements	Requirements	Requirements	Requirements
Make favorites for view only - on select, open view	May 2003 (from old db, medium list)	Feature	Usability	Usability	Usability	Usability	Usability
Facility to add new reference node images for given file types	July 2005 MSB (from old db, medium list)	Feature	Requirements	Requirements	Usability	Usability	Requirements
No Passwords (may be resolved now)	It would be fine with me if passwords and admin access were not the default. We could always change this later, if/when Compendium becomes more of a multiuser system. But for now, I think we should make it as easy as possible for people to get in and do stuff. As long as it is an option to add the extra layers of security, which some people will always want/need to do, why not make the default no…	Feature	Requirements	Integrity/Security	Integrity/Security	Integrity/Security	Requirements
Node colours and borders	Not clash with read and unread 11/2002 (from old db, medium list)	Feature	Usability	Usability	Usability	Capability	Usability
Related Nodes (may be partially resolved with new Internal Ref nodes)	Display as links? Or the node opens like a map? Or just a list? related to concept Be able to dnd another node into a related nodes area into the detail and/or be able to copy a node's address into another node. This can have one or two flavors: possibly simpler is to have a separate way to indicate related nodes; more complex is to be able to have node-links embedded in the Detail and have some …	Feature	Requirements	Requirements	Usability	Requirements	Requirements
Print options for how many pages to use	Print It would be nice to be able to say how many pages should be used (ie 2x3 sheets ) and hav e the prinout done on that many pages. This is a feature of MindManager that is very handy. Ron W (from old db, medium list)	Feature	Requirements	Usability	Usability	Requirements	Requirements
Scribble pad needs text tool	1/2006 (from old db, medium list)	Feature	Requirements	Requirements	Usability	Requirements	Requirements
Collection of Search issues (needs to be reviewed/broken up)	Search enhancements a) Do we currently have the ability to search for the contents of the Image and/or Reference fields of Ref nodes? If not, we should (i.e. I have a lot of nodes with the a particular image called "star[1].jpg"'; I'd like to be able to search and find just those. b) If no one has already said this, we need to change the "Type/Tags" tab of the Search window. It should have all th…	Feature	Requirements	Capability	Usability	Requirements	Requirements
Snapshot web page when you Ref it	Extremely cute feature to add: snapshot web page when you Ref it Any way to grab a screenshot of the web page that someone drags and drops onto C? (or refs in any other way). May 2004/SBS 8 Nov 2005: There is a way to do this in both Mac and Windows; must be a Java function. (from old db, medium list)	Feature	Requirements	Requirements	Usability	Requirements	Requirements
Speed up cut/paste with images	Last week, I cut about 90 ref nodes with images attached (happened to be UML symbols), then pasting them into a list view, that it was very slow, took a few minutes. Same thing when pasting into a map. I can send you the images if you want. Al 2/2004 (from old db, medium list)	Feature	Performance	Performance	Performance	Performance	Performance
The dock for making regular transclusions	? May 2003 (from old db, medium list)	Feature	Requirements	Usability	Requirements	Requirements	Requirements
Use a Claimaker-style interface for Linking Info ("the Neighborhood")	May 2003 (from old db, medium list)	Feature	Usability	Usability	Usability	Usability	Requirements
Export feature that generates a complete website with contents page	A new export feature that generates a complete website with contents page - linked to user specified versions of the maps: vml, html, xml, pdf... A formatting interface might allow you to add a header and footer to brand it Alert user if log file gets to be over a meg 1/2003 (from old db, medium list)	Feature	Requirements	Requirements	Usability	Requirements	Requirements
Abandon shortctuts and allow multiple transclusions in a view (?)	May 2003 (from old db, medium list)	Feature	Requirements	Requirements	Usability	Requirements	Requirements
Addressable Nodes	Url to node: ip address, database name, view, node: relative and absolute paths 11/2002 (from old db, medium list)	Feature	Requirements	Requirements	Requirements	Requirements	Requirements
Arrange -- multiple (needs review)	Close up white space on arrange Toolbar button for arrange (and move to fomrat menu) Choice button, with arrow to access other buttons, Non-default arrange. Arrange command that constraints to window width (or height, or just one screenful) Completed more space between subtrees Close up space in tree, and add extra between subtrees should be able to set the Arange to parse link direction L->R or …	Feature	Usability	Usability	Usability	Usability	Usability
Catalog views	Critera for inclusion in a list, view. Save search criteria against a given view and give option to refresh contents based on the search info saved for it. Save search results as a catalogue A further devpt of the idea of self-updating views whose contents are the results of a search, if you create/transclude a node into such a view (special kind of view object?) then it automatically inherits al…	Feature	Usability	Requirements	Requirements	Requirements	Requirements
Collapse nodes into one node	11/2002 (from old db, medium list)	Feature	Usability	Usability	Requirements	Requirements	Usability
Dnd for movie files display first frame as icon image	Dropping a file with a recognised extension like .mov or .avi should create a reference node, but ideally, grab the first frame from the movie and make this its image, and ideally ideally (!), add down the left and right edges a line of white squares that immediately indicates FILM. If we think about Compendium as a video analysis tool, we get some quite exciting ideas. Imagine being able to drag…	Feature	Usability	Requirements	Usability	Usability	Usability
Drap n Drop between external applications	Drag into compendium Document types and create reference nodes like URLs and word docs etc Drag into visio Drag into Excel Drag into word as text outline 11/2002 (from old db, medium list)	Feature	Usability	Requirements	Usability	Requirements	Requirements
Expand/collapse branches from selected nodes	The idea would be that we could optionally turn on "+" icons at each node w/sub-nodes linked to it; clicking it would 'open' the sub-tree, which would turn the "+" to a "-" (Windows Explorer-style). Probably should also have an Expand All/Contract All toolbar option (and/or on View menu). This is another one that we discussed last year, and it came up both at MIT last week and talking to Simon ye…	Feature	Usability	Usability	Usability	Requirements	Requirements
Hide all branches except selected node	11/2002 (from old db, med list)	Feature	Usability	Usability	Usability	Requirements	Requirements
HTML editing	Details text to recognise web links 5/2003 Formatting in the detail Basic options to format font and paragraph. Html view for more formatting. Investigate XML export considerations. Possibility of putting in HTML block so parser ignores it. HTML export need to behave correctly. Images etc , all HTML type options. April 2003 (from old db, medium list)	Feature	Usability	Usability	Usability	Usability	Usability
Image resizing (at least partially resolved in 1.5.1)	ability to resize them (a la images in Ppt -- click on the icon, get handles, etc. Possibly JGraph could help? - Al Ideal: grab image and resize in view, at will Or: have pre-set percentage sizes to inlarge, shrink to. Investigate speed issues Maybe less important now we have image rollover. 5/2003 (from old db, medium list)	Feature	Usability	Requirements	Usability	Usability	Usability
New undo options	These should have Undo: - Drag out a box with the ALT key down and on release it will move all nodes with y index > top of selected area, DOWN by height of selected area. Drag out a box with the SHIFT + ALT keys down and on release it will move all nodes with y index > top of selected area, up UP height of selected area. Sept 2003 (from old db, medium list)	Feature	Requirements	Requirements	Usability	Requirements	Requirements
Sound and movie rollover	Can we have an optional property for Reference nodes for Rollover behavior? This would be similar to that in HTML/Javascript -- node behavior on mouse rollover. In this case, if it were switched on (via a checkbox in the Node Properties dialog), a rollover would perform an action like show a full-size graphic, play a sound, even play a movie clip. It could even run a script that the Ref node link…	Feature	Requirements	Requirements	Usability	Requirements	Requirements
Tranclusions in the same map	May 2003 (from old db, medium list)	Feature	Requirements	Usability	Usability	Requirements	Requirements
Wheel used for view drag on/off	More info needed May 2003 (from old db, medium list)	Feature	Usability	Usability	Usability	Usability	Usability
Nice export ideas from Chuck	Nice export ideas from Chuck. We could also designate a special type of view as the navbar view (e.g. tag that view as 'navbar' and it would become the map that exports as a navbar). Al palusc@... on 06/01/2003 09:37:24 AM To: Al cc: Subject: RE: Export C needs a nav bar as an optional customizable toolbar for all views. exports would have an option to 'export my nav bar for all pages.' I could d…	Feature	Requirements	Requirements	Migration	Requirements	Requirements
Dragging nodes against edges of map should scroll continuously	Right now we only scroll a little when dragging a node against the edge of a map. We shouldn't stop.	Feature	Usability	Usability	Usability	Capability	Usability
Preserve label formatting in Outline export	This might be tricky, but it would be good to carry over any label formatting (font, etc.) into the outline export.	Feature	Usability	Capability	Usability	Usability	Usability
Option to have automatic outline numbering for 'tree' view	As in Word, etc., apply automatic numbering for branches and leaves in tree view.	Feature	Requirements	Requirements	Usability	Requirements	Requirements
Provide a way to create a new node, not linked to current node, but right nex...	Maybe we have this already, but I didn't find it in the Help. I want an action/kb shortcut similar to what we have for creating "a new node of a specific type linked back to this node from the right" (Alt + Node Types keyboard shortcut) except not linked.	Feature	Usability	Usability	Usability	Requirements	Usability
Cntrl drag in white space to scroll the canvas	so pen users can drag the canvas. cntrl left drag - easier for pen users pressing cntrl would ideally immediately change the cursor to the hand icon (as when you roll over a node) to signal the mode change (ie a keyboard activated shortcut to clicking on the hand icon button that will eventually appear in the toolbar ;-) (from old db, low list)	Feature	Usability	Usability	Usability	Usability	Usability
Control +arrows page in direction of arrow	Entered: 23 Nov, 2005 Modified: 23 Nov, 2005 "One more feature request: QuestMap has shift/control arrow to pan around the screens. Would love to have that in Compendium." 12 Nov 2005: Reclassified to low since there isn't as compelling a reason for this as some others; and can use scroll bar for it. (from old db, low list)	Feature	Requirements	Usability	Requirements	Requirements	Requirements
Drag n Drop node link into detail	URL (label) option Entered: 4 Nov, 2002 (from old db, low list)	Feature	Usability	Requirements	Usability	Requirements	Requirements
Drag nodes into Trashbin	(from old db, low list)	Feature	Usability	Requirements	Usability	Requirements	Requirements
Draw arrows so they don't shift when you add new label text	(from old db, low list)	Feature	Usability	Requirements	Usability	Usability	Requirements
Include links to/from shortcuts to a node in the Linking Info for that node (...	Entered: 19 May, 2003 (This was one of the reasons to have shortcuts at all, to be able to link the same concept multiple times in different places in the same view and still know about all those relationships). (from old db, low list)	Feature	Requirements	Requirements	Usability	Requirements	Requirements
Export multiple JPGs, not just one	Entered: 16 Nov, 2005 Needs a similar way to select which views to export as the other export options. (from old db, low list)	Feature	Requirements	Requirements	Migration	Requirements	Requirements
File:// in reference nodes	Entered: 16 Nov, 2005 Along the same lines here, I noticed that Compendium seems to submit the ref: entry to the operating system (Windows in my case) and the operating system seems to have trouble with well formed URLs like: file://c:/temp/x.txt or something along those lines. Perhaps this is a Java problem? Scott (from old db, low list)	Feature	Requirements	Capability	Requirements	Reliability	Usability
Html export outline and links - option	Entered: 3 Dec, 2003 I just had a brief conversation about this with Jeff (the fount of all wisdom). He reminded me of the way this was handled in QuestMap, which I think would work just fine here and address both what Simon wants and my objections to it. In the QuestMap outline export, you had the link types preceding each node label in parentheses -- e.g. "(Specializes 1.23.4)". Why don't we ad…	Feature	Requirements	Requirements	Migration	Requirements	Requirements
Hot keys or buttons for moving selected text from Label to Detail and vice versa	Jeff - Entered: 16 Nov, 2005 Especially with the extra-long labels that you tend to get from drag-n-drop (which is a fabulous feature!!), now we need some GUI assist with breaking up the long labels into the Label and Detail. Ideally, it could be automatic (like the automatic node Detail popup) ... perhaps even looking for the first period or comma after a use-settable character count as the best…	Feature	Usability	Requirements	Usability	Requirements	Requirements
Long link line jumps	(from old db, low list)	Feature	Usability	Requirements	Usability	Usability	Usability
Reverse two nodes	(from old db, low list)	Feature	Usability	Requirements	Usability	Requirements	Requirements
Set the default paper size	Ron W: Print It would be nice to be able to set the default paper somewhere and have it remembered. Entered: 16 Nov, 2005 It keeps setting it to one of those bizarre metric paper sizes as default. :-) My British friends keep trying to explain that only in North America is A4 an odd size. Maybe I have just not found this yet. (from old db, low list)	Feature	Capability	Capability	Usability	Capability	Capability
Turn nodes to Tags	Simon - Turn nodes to Tags Entered: 16 Nov, 2005 It would be great to be able to convert a set of nodes to Tags, via a right click menu. (from old db, low list)	Feature	Usability	Requirements	Usability	Requirements	Requirements
Transclude multiple nodes to new map	Al (from old db, low list)	Feature	Usability	Requirements	Requirements	Requirements	Requirements
Turning off Rollovers for some nodes	(Jeff) Entered: 16 Nov, 2005 Some images are meant to be small, e.g. corporate logos, and you almost never want them to expand on rollover. 8 Nov 2005: May be addressed by the fix for scaled images (if images are below 96 pixels square) (from old db, low list)	Feature	Usability	Capability	Requirements	Usability	Usability
Update Audio Library	(from old db, low list)	Feature	Requirements	Capability	Requirements	Integrity/Security	Requirements
Convert nodes to text details, and v-v	Want to convert nodes to text details, and v-v Entered: 4 Nov, 2002 Modified: 26 May, 2006 Cut/Copy? label and details to clipboard and then paste into another node. Separate detail text into nodes. Use white line as the break. Paste into detail -> detail. Convert detail/selected detail into nodes button/s. (from old db, low list)	Feature	Usability	Requirements	Usability	Requirements	Usability
Maintaining label-edit selection when switching applications	Entered: 15 Mar, 2004 Modified: 10 Jan, 2006 When I'm editing the label of a node, then I Alt-Tab to another application to look at something, then back to Compendium it would be nice if the cursor was still in the label of that node ready for mode editing. Instead it seems as soon as the focus goes to another application (even without a mouse click anywhere), the node goes from label-editing sta…	Feature	Usability	Usability	Usability	Usability	Usability
2 QuestMap impoprt issues	When importing QuestMap files, Compendium does not unescape quotations. For example, a QuestMap node Entered: 20 Oct, 2003 Modified: 20 Oct, 2003 with the name: Earvin "Magic" Johnson is exported as: "Earvin \"Magic\" Johnson When Compendium imports this file, it creates a node with the name: Earvin \"Magic\" Johnson 22.When you import from QuestMap, the dialog box to select the file to import ha…	Feature	Migration	Capability	Usability	Capability	Capability
Any prompt which relates to a Preferences setting has a checkbox to remember ...	(from old db, low list)	Feature	Requirements	Usability	Usability	Usability	Usability
Auditing/versioning	(from old db, low list)	Feature	Requirements	Documentation	Requirements	Requirements	Requirements
Auto linking	(from old db, low list)	Feature	Requirements	Requirements	Requirements	Requirements	Requirements
Command line url interface	(from old db, low list)	Feature	Requirements	Requirements	Requirements	Usability	Requirements
Reference node that opens other Compendium databases	Could we have a Reference node that opens other Compendium databases (closing the current one if required)? (from old db, low list)	Feature	Requirements	Requirements	Requirements	Requirements	Requirements
Ctrl Y - repeat last action	Entered: 20 May, 2003 For tags for now (from old db, low list)	Feature	Requirements	Usability	Requirements	Usability	Usability
LaTeX Support	I think it would be a very nice addition to Compendium for it to support LaTeX formatting for equations. This could be useful in both the node Title and the Content. Typing in an equation, even a simple one, is a useful tag for certain scientific purposes.	Feature	Requirements	Requirements	Requirements	Requirements	Requirements
Submit Compendium to one or more freeware web sites	Originally submitted to the yahoo group: One suggestion I would like to make to the developers is consideration of submitting Compendium to one or more freeware web sites, as it was only by happenstance that I stumbled upon Compendium . . . A recent issue of PC World magazine had an article on useful programs, one of which was Freemind http://freemind.sourceforge.net/wiki/index.php/Main_Page. Tha…	Feature	Installability	Documentation	Documentation	Installability	Installability
Tags View > Insert into View - Confusion	When a list of nodes is displayed in the "Working Tags Area" of the Tags View by selecting one or more tags from the tag tree there is no way to highlight the associated nodes within a map accept to highlight the nodes in the list and select the "Insert into View". This is not intuitive based on the button's label and it is dangerous due to the fact that it will insert any selected nodes into the…	Feature	Requirements	Usability	Requirements	Usability	Usability
MAP NODE NOT RESPONDING	I have installed the CKM for few weeks and worked with it about my diploma degree dessertation. Today i cant get into my map! The program respond by all things, only if i want to open my map node - nothing happens! The right click dont work and in the outline view there is no plus character before the Map node. SOS!	Support	Reliability	Performance	Installability	Reliability	Reliability
Undo for changing image size	It would be good to be able to undo changes to image size.	Feature	Usability	Usability	Usability	Usability	Usability
Hourglass for long map open (e.g. with images)	It can take a long time for a map with heavy images to open. It would be good to have an hourglass or other indicator if possible.	Feature	Usability	Usability	Usability	Usability	Usability
Hourglass for image size change	It can take quite a while for image size to change after closing the Specify window. Should be an hourglass.	Feature	Usability	Usability	Usability	Usability	Usability
tags and tag groups aren't exported	When you import a map, any tag that is used in the new map is automatically created, but not tags that are not used nor the tag groupings. For the NASA Lunar Dust project, we started with an identical grouping, but diverged a bit as we mapped our separate groups, and so we had to reconstruct our tag groupings manually.	Feature	Reliability	Capability	Migration	Capability	Capability
A number of features I thought would be cool (plus two bugs)	Please see attached compendium map, saved as a web page. Note that some of the nodes include NOTES.	Feature	Requirements	Requirements	Requirements	Requirements	Requirements
The ability to temporarily 'lock' views open	* I have the tendency to just close whatever windows/view are open so that I can quickly get to another view to write something in that I've suddenly thought of * Then I regret it because with many nodes and sub-nodes, some windows can open rather slowly - and if there enough of them, even with a faster computer * It would be really cool if you had the option to 'lock' certain windows, so that yo…	Feature	Requirements	Requirements	Usability	Requirements	Requirements
User settable MySQL database prefixes	Per the discussion on the yahoo group -- in order to be able to use Compendium with a MySQL database that's part of a shared webhosting account, we need some way to set a prefix for the database names used by Compendium. Most shared hosting situations (that I know of) add a prefixâ€“such as "accountname_"â€“to all databases to allow for multiple separate accounts using the MySQL installation on a…	Feature	Requirements	Requirements	Usability	Usability	Usability
Issues with using find to pull together nodes with multiple tags	Hey Michelle, I tried to pull out nodes that were marked with multiple tags out of the main map into a sub-map using the Find feature, but i got an error. Do you know if this has a quick fix? PS- Is there any plan in the works to bring back the old tags support - using the right-click feature for the nodes or several nodes? I am find the old version was useful in our faster-paced dialogue mapping…	Support	Reliability	Migration	Requirements	Reliability	Reliability
Left-right scrolling	When in a map, it is difficult to scroll left and right. My center-wheel mouse rocks left and right and in most windows programs will scroll the window just as if using the horizontal scroll bar. Would be nice if that worked in Compendium. gil	Feature	Usability	Usability	Usability	Usability	Usability
Closing a node should save contents	When you close a node contents window by clicking the X in the upper left it should be equivalent to "OK", not "Cancel". Any edits should be saved. This better matches user expectations, and is a more conservative approach.	Feature	Usability	Requirements	Usability	Usability	Usability
Backspace should not delete nodes	If a node is highlighted (yellow) the Delete key should be the only way to delete the node, not Backspace. I have a user who frequently looses nodes she has just typed because she gets moving fast, makes a mistake, tries to delete text, and ends up deleting the node somehow.	Feature	Usability	Usability	Usability	Usability	Usability
Tablet PCs and graphics drivers bug	There is a problem with some Tablet PCs and graphics drivers. A workaround is to switch off Java 2D graphics. This can be done by editing the compendium.bat file. The final line in the batch file should resemble: start /b C:\"Program Files"\Java\j2re1.4.1_02\bin\javaw -Dsun.java2d.noddraw=true -Xmx128m -classpath ".;compendiumcore.jar;compendium.jar;skinlf.jar;xml.jar;kunststoff.jar;jabberbeans.j…	Bug	Installability	Capability	Requirements	Reliability	Reliability
Exporting to an XML file in an off-line directory can cause the file to be co...	(This is a known Windows problem).	Bug	Reliability	Usability	Migration	Reliability	Reliability
There can be problems with permissions and Compendium accessing/creating subf...		Bug	Reliability	Capability	Integrity/Security	Reliability	Reliability
Request label to detail auto jump be done at word breaks not character breaks	Since version 1.5.1, the label wrap is not working anymore. You can change the label wrap witdh all you want in the Project preferences, but the label wrapping moving to the detail of the node is always constant, and very annoying. Also, the wrap should be by word, not by character. Right now it jumps to the detail at very in opportune times, even if you increase the width. This should be fixed. …	Feature	Migration	Requirements	Requirements	Capability	Requirements
Suggest naming it Install-Compendium-1.5.2.pkg	Why make me read the ReadMe file just to discover that I should double click the .pkg file?	Feature	Installability	Documentation	Documentation	Installability	Documentation
Start up problem - movie invisible, welcome maps not apparent	The quick start movie sounds fine but shows nothing. The mentioned welcome maps are not visible anywhere.	Support	Installability	Capability	Installability	Capability	Reliability
Allow the Inbox feature to be an option. Enable/disable	The inbox feature released in version 1.5 is a nice addition. Unfortunately with the way my current group implement compendium, I believe it will be confusing to the users and wish to completely disable it to avoid having to train users how to use it. Hence I would like to request the ability to completely disable the feature and remove from the std view.	Feature	Usability	Requirements	Usability	Requirements	Usability
Warn user that they can't send a node to other users' inboxes from their home...	Currently we restrict Send to Inbox Of from a user's home window, which makes sense, but we do that by only showing their own name in the list of users to send to. Instead we should warn them that they can't send from their home window and suggest that the node be placed somewhere else to send from. There is also no mention of this in the Help.	Feature	Usability	Usability	Usability	Usability	Usability
Email notifications for shared Compendium projects	Two features come to mind: 1) setting up an email notification for when nodes are added/modified to a shared db. Most collaboration technologies (which now we count as ;-) ) have something similar. This would need to be optional, and configurable so people don't get inundated with email every time someone changes a node, but would be great to know when to look for changes (1x/day? hourly?) 2) ema…	Feature	Requirements	Requirements	Requirements	Requirements	Requirements
Unread View should refresh dynamically	"Refresh" in the Unread View is not tied into the "Refresh" in the Data Connection toolbar. i.e., if you click Refresh in the Data Connection toolbar, it does not also Refresh the Unread View. In any case the Unread View should refresh dynamically. In multiuser Compendium new unread nodes could occur at anytime.	Feature	Usability	Capability	Usability	Capability	Usability
Add set as default to project mgmt window	That would be a good option to have in that window. It is very inconvenient to have to open the project that is the current default, unset it there, then go to the other project and set it as default.	Feature	Usability	Usability	Usability	Usability	Usability
Cannot use trackpad on a powerbook	I cannot use control-click to simulate right click in compendium. It is impossible to create links between nodes: I need to use a mouse, and that works perfectly. This is not always a problem but is annoying especially if I want to use the USB Ports for something else.	Support	Migration	Capability	Usability	Capability	Capability
Pan Map changes	Modify the map panning implementation to move the map in the direction the cursor was moved and to continuously refresh the position of the map while the pan is active. This change was suggested and discussed in the "Hand Tool?" posting in the CompendiumInstitute forum. View the postings for further clarification at: http://tech.groups.yahoo.com/group/compendiuminstitute/message/1228	Feature	Usability	Requirements	Usability	Requirements	Usability
Copy-paste of nodes does not escape newline characters	Copying and pasting nodes (in my specific case into a Map node) did modify text in the detail view: the newline characters appeared instead of showing text on separate lines - as in original).	Bug	Reliability	Capability	Usability	Capability	Usability
Is Compendium free software ?	For personnal use I have a copy of the program on my computer. My question is this : can I talk about the program as being free software ? I am asking because the main freeware newsgroup thinks it is not freeware in the sense that the program cannot be redistributed bu other sources.	Support	Documentation	Documentation	Documentation	Documentation	Documentation
OpenLearn export fails when a map has circular links	Originally Reported by Patrick McAndrew. It is actually the Outline export part of the OpenLearn export that is failing. To be specific the the recursive printNode function in UIExportDialog. Simply putting in a standard recursive check for repeat nodes does not help as it flattens the outline export completely.	Support	Migration	Capability	Migration	Reliability	Reliability
Power Export should generate index.html with links to all exports	Then you get a ready contents page for all the versions. We can design how it should look so it's decent. Sneak this in for 1.5.3?!... Simon	Feature	Migration	Requirements	Migration	Requirements	Usability
Full screen mode	For presentations and large group mapping, it would be great to have just the map displaying with no toolbars, window frame, etc. I've noticed that sometimes Compendium can look/feel too "techie" to the uninitiated, if they are not working with the tool itself. Similar to IE, Word, or PPT's full screen modes.	Feature	Usability	Requirements	Usability	Requirements	Usability
Number of nodes in a view object not reflecting the actual number of nodes in...	I noticed this was when I added a number of nodes to a map, the number of nodes indicated on the map icon did not increase accordingly. It was a mixture of new and transcluded nodes. From general discussion per your request (List Node Refreshing - Missing nodes in views (was "List Node Refreshing"). Thanks, Barry	Bug	Usability	Capability	Usability	Capability	Usability
Support for SQL Server/Oracle as a centralised database	We have recently run a pilot of compendium within one of our engineering teams, there is now a desire to expand this to a large number of users, potentially spread across a number of sites. Architecturally, we are unable to use either the MySQL or Apache Derby databases and any database that we do use cannot be installed locally on a user machine. Our development teams have looked at the possibil…	Support	Migration	Requirements	Migration	Requirements	Installability
Accelerated creation of user-defined stencil	Imagine a special 'dock' where ANY node or structure dragged+dropped onto it became an icon you could then reuse.	Feature	Usability	Usability	Usability	Usability	Usability
Once saved are Compendium maps spotlight searchable?		Support	Documentation	Requirements	Requirements	Requirements	Usability
How to uninstall Compendium?	How do I uninstall Compendium? There are no supplied instructions on how to remove Compendium	Support	Installability	Documentation	Documentation	Documentation	Documentation
maps not opening and node not linking with arrows	Running 1.5.1 under windows XP sp2. The performance of Open learn seems to tail off quite rapidly as the maps I generate (for creative writing) grow. it initially starts with new nodes appearing near the top of the page rather than where I have right-clicked to create them, then when I drag a link between them it draws a black arrow that does not appear to link to the nodes and stays in the same …	Support	Reliability	Capability	Performance	Reliability	Usability
Standalone Version?	Hi, I was wondering if you were ever going to create a standalone version of Compendium. This would be handy for those needing to give a presentation and wanted to use Compendium for this purpose. Is it even possible? Thank you for your time. Othalian	Feature	Requirements	Requirements	Requirements	Installability	Requirements
Views tags by usage, recency, and by cloud	Find a way to add more flexible sorting than alphabetically	Feature	Usability	Usability	Usability	Usability	Usability
Typing tags should autocomplete, and not give error	Drop down an autocomplete menu (or filter the list automatically) when typing a tag. Often you want to reuse tags without having to scroll. But even if we can't do this, in the current version, if I type a tag that already exists, offer me a button to "Reuse Tag", don't just tell me it exists like an error message! :-)	Feature	Usability	Usability	Usability	Usability	Usability
Add Right-click - Select All dependent nodes	Add ability to select a node then right-click and select all dependent nodes. This will allow me to easily select a branch of my map and move them, keeping their spatial arrangement. Avoids having to draw a box each time to select a branch before I move it.	Feature	Usability	Usability	Usability	Usability	Usability
Add new node between existing nodes	As I develop a map, I often add intermediate nodes to subdivide an idea. When I have existing links, I have to delete them and re-establish them to the new intermediate node. I'd like to select the original node and right-click, "Add new Node". This would add a new node "between the links" (i.e. if I had 4 links to the original node, they would be automatically moved to the "new" node and the "ne…	Feature	Usability	Usability	Usability	Usability	Usability
Runtime error with clicking on icons/dragging icons in map view	I'm not sure if this is a probleme with Compendium or with JRE, but maybe you can help. At the moment, Compendium 1.5.2 is not usable: each time I try to open an "icon" (not in the menu, but in the "map window", like "Quick Intro"), I get an Runtime Error. I use Windows XP SE (German language) with JRE 1.6.0_02. I installed Compendium as admin in the default location (c:\programm\compendium\) and…	Support	Reliability	Capability	Usability	Reliability	Reliability
Using Enter on map background for easy node creation	We've often been asked for a quick way to create nodes that doesn't require you to know keyboard shortcuts, choose node types, etc. What about pressing Enter while the cursor is on the map background? This would create a node of default type (Idea, I guess, but could be an option) at the current cursor location. We're not using Enter for anything else in that context.	Feature	Usability	Requirements	Usability	Usability	Usability
Picasa-style "star" button for easy node tagging	One thing that's always been a bit of a bother is if you are looking around for nodes that you want to bring into some other view, and you want to simply mark them as you find them, then gather them all at once to bring them into your map. You can do this by tagging as you go, of course, but that makes you take the extra step of defining a tag first. What if we had a Picasa-style "star" button th…	Feature	Usability	Usability	Usability	Usability	Usability
Dim Make Tags and Make Groups unless text entered	The Make Tag(s) and Make Group(s) buttons on the Tagging pane should be dimmed unless there is text entered (even one character) in the text field above them. This was throwing some people because it's not obvious what those buttons do (what isn't obvious is that you have to enter text first -- this would at least give some visual reinforcement to that concept).	Feature	Usability	Usability	Usability	Usability	Usability
directly open items in working tags area	Working tags area should allowed same operations as the List view, such as allow open items contained in it directly. After all, they both have similar user interfaces. I mean working tags can be thought as a dynamic version of List view, with tags filter. That would give more ability of control for user. Thanks for your consideration. Laser	Feature	Usability	Usability	Usability	Usability	Usability
copy an openned map	Right click on the blank area of an openned map it will pop a menu. But at present you can not use "copy" option do anything. I think the copy operation should be allowed to copy the map itself once there is no any other item selected. That should be very convenient if you want to copy the map and don't know where it comes from.	Feature	Usability	Usability	Usability	Capability	Usability
Ability to turn cross-links off/on	Ability to turn cross-links off/on (i.e. cross-links are links that cross to multiple nodes). Thus, the functionality to turned off/on all links except the node links direct to primary parent nodes.	Feature	Usability	Requirements	Usability	Usability	Usability
Options for link route placement/adjustment	Options for link route placement/adjustment when desired (e.g. to direct around nodes on the link path rather than through).	Feature	Usability	Requirements	Usability	Requirements	Usability
Functionality to join links with other links	Additional flexibility in the placement of links that is, the functionality to join links with links (e.g. fish bone design).	Feature	Usability	Requirements	Requirements	Requirements	Usability
Frequency and/or prominence of node content within a map.	This relates to when mapping discourse and particular node content within the map is prominent because multiple respondents acknowledge it (frequency), or it is significant for other qualitative reasons. Prominence could be represented by selecting an item from a drop down menu, in the form of percentage or likert scale to represent node weighting. Another option could be the inclusion of an auto…	Feature	Usability	Requirements	Requirements	Requirements	Usability
Ability to apply a specified size to multiple selected nodes for images or ic...	Ability to apply a specified size to multiple selected nodes for images or icons. This would enable the setting of node/image specifications so that when multiple graphics are required in a map or project, each time a graphic is added all graphics displayed in nodes would be the same size. Currently, you can only specify the image size of a node icon image, on a per node basis.	Feature	Usability	Requirements	Usability	Usability	Usability
Indented text export to MS Word and Power Point	Indented text export option that will create a hierarchical report structure for map content with parent/child or heading/subheading indented distinctions. This would be useful for when a map has been created, the content can be exported to popular programs such as Microsoft Word as reports and PowerPoint as slides that can be edited further (Outline & Content). The export features should enable …	Feature	Migration	Requirements	Migration	Requirements	Requirements
A removable frame/window workspace for text document access	A removable frame/window workspace where a text document that is to be analysed and mapped, can be loaded and displayed, from which text sections can be selected and added into maps via drop and drag.	Feature	Requirements	Requirements	Usability	Requirements	Usability
When exporting, Compendium should select the last folder exported to within a...	When exporting, Compendium should select the last folder exported to within a session rather than returning to the default export folder each time. This is particularly useful when a project has a large quantity of maps and a user is required to export multiple single items to folders other than the export folder. I believe that users, particularly in high quantity projects, will typically create…	Feature	Migration	Usability	Migration	Usability	Usability
An amalgamation of features from Google style search functionality and treema...	The concept of being able to recall previously created maps, argumentation and/or nodes via a Google style search functionality rather than exact text spelling matching would be beneficial. Particularly, in large volume communication mapping and map knowledge bases. In addition, treemapping technology (algorithms), which compress large volumes of content (e.g. maps) that can be meaningfully categ…	Feature	Requirements	Requirements	Requirements	Usability	Requirements
Analysis and Statistical Features	Additional analysis and statistical features would be useful. For example, a search could show the number of times a word occurs in nodes, the amount of pro or con nodes in a defined map area, the number of answers to a specified question. User specified statistics by node type and node content (i.e. word and term frequency).	Feature	Requirements	Requirements	Requirements	Requirements	Requirements
Drop Drag for external applications	When text is dragged in to Compendium from another application, currently the text is added as a note node by default. A user should be able to specify the node type desired. Once a node type is selected, it should then remain selected until the user wants to change to another node type. This would enable quicker processing and mapping of large quantities of text (e.g. transcribed meeting discour…	Feature	Usability	Requirements	Migration	Usability	Usability
I18N - compound characters ignored	Hi all, I'm a fairly new user, so please excuse if I don't yet know all the compendium vocabulary. When entering/editing a note text in the map view, it seems that compound characters are ignored, i.e. "~" + "a" should be "Ã£" but actually is "a". When double-clicking a node and editing text in the contents tab, everything works fine. Also entering characters in the map view that require only a s…	Bug	Capability	Capability	Usability	Capability	Capability
wikipedia page for compendium software	Hi, I have made a wikipedia page for the compendium software: http://en.wikipedia.org/w/index.php?title=Compendium_%28software%29&oldid=168471667 I feel the software is notable enough to merit a page note unlike those in http://en.wikipedia.org/wiki/List_of_concept_mapping_software Unfortunately it is a little light on. I would appreciate it if you would alert the architect and developer teams, t…	Feature	Documentation	Documentation	Documentation	Documentation	Documentation
MySQL query speed	When working with a remote MySQL database, Compendium slows every operation, even when moving around in things that should be cached. Is there a reason why the response is always so slow? Can we create an interface to cache the information more efficiently? Thanks.	Support	Performance	Performance	Performance	Performance	Performance
User option to specify font size of fonts used in Compendium dialog boxes.		Feature	Usability	Usability	Usability	Usability	Usability
Need a volunteer?	I would like to volunteer my services as a technical writer supporting Compendium, should you need an extra hand. I'm currently working for United Airlines as a Lean Six Sigma project manager, so I'm quite process-oriented and a capable wordsmith to boot. Please let me know if I can help in any way.	Support	Documentation	Documentation	Documentation	Documentation	Documentation
Problem with Greek language txt notes	Dear Compendium Institute I have a problem about compendium installation. First I think is right to say all the settings that I made: [1]I have a machine with: Windows 2k, Service pack 4, all the soft updates Installed. [2]Sql installation: (1)I installed Mysql version 4.1.22 (Up and running) [mysql-essential-4.1.22-win32.msi] (2)WinMySqlAdmin 1.4 (3) Mysql Odbc (mysql-connector-odbc-3.51.22-win3…	Bug	Installability	Capability	Installability	Installability	Capability
Help in using Compendium in a group working environment	We have recently begun using Compendium and found it to be an excellent application. It's ability to interrelate concepts and branch processes is superb and we've not come across anything like it. We're using it to map out the elements of a fairly complex software application and team members are responsible for mapping different sections of the software. We've set up the project in Compendium us…	Support	Usability	Documentation	Requirements	Documentation	Usability
Compendium freezes after clicking on an icon	I can start Compendium, open my project and log on to it and then I can explore the outline view, but the second I press one of the icons in my main window Compendium totally freezes and cannot even be stopped. Below follows the log file from <Compendium dir>\System\resources\Logs. For the record: I am located behind a firewall so that could have something to do with this, but I am not a master i…	Support	Reliability	Capability	Installability	Reliability	Reliability
Command Line access for Export operation	It would be useful to have a command line interface, specifically to enable 'export to WEB maps'. This feature would allow automation (through ''make'' style programmes) of the process to generate WEB maps in bulk.	Feature	Requirements	Requirements	Migration	Requirements	Requirements
launch application	I tried edit launch.application. want compendium to launch opera not Safari, in launch.application changed the names opera and safari, but comp. will be opening safari when I click on a link in Compendium. tried the yahoo group, but mebay it is a request for a new feature or a bug?	Support	Installability	Capability	Installability	Capability	Capability
Paths in Reference nodes are not platform-agnostic	If two people are using Compendium, and one person is using Windows and the other person is using Mac or Linux, Reference nodes to files will work for one platform but not both. The reason is that Windows uses backslashes as path delimiters, whereas Mac and Linux use forward slash. The fix is for Compendium to interpret the path delimiters properly depending on the platform, rather than depend on…	Bug	Migration	Capability	Migration	Capability	Migration
root user for MySQL	It seems that Compendium require root access to DB in order to create different DB where to store the data. Is it true? Is there a way not to give root access to the program? Thanks Luca	Support	Installability	Requirements	Integrity/Security	Integrity/Security	Integrity/Security
Enhance pathways to update Tags	Tag drop down only adds Tags, need function to also delete.	Feature	Usability	Requirements	Usability	Requirements	Requirements
Enhance pathways to update Tags	Tag pane requires much screen space. Suggest also adding Tag Tab on Node dialog box and/or making the Tag pane a free floating, sizable window.	Feature	Usability	Usability	Usability	Usability	Usability
Enhance pathways to update Tags	Node Text Indicator mouse over only shows the first page of multi-page text content. Suggest showing the last page as default or the entire content as separated paragraphs or page by page selection. (Best). This appears to be really a labor of love, so I really appreciate your efforts. SteveM	Feature	Usability	Usability	Usability	Usability	Usability
Improvements to outline	I am a biomedical researcher that has very recently discovered this powerful tool. Very much impressed with its utility to brainstorm and as a knowledge base, even with comparison with products I am more familiar with, such as Inspiration and Eastgate's Tinderbox. I would like to see more advanced features in the outlines, because, at the end of the day, I need to translate the maps into text. Sp…	Feature	Requirements	Requirements	Requirements	Requirements	Requirements
trouble logging in	Hello-Download the app, but when I try to open it and use it, it gives me a message saying there is another instance of it running. This cannot be possible because it is the first/only download of this program. What could be causing this?	Support	Installability	Installability	Installability	Installability	Installability
Will not QUIT the program when using MySql	When you are using the mysql database and u try to quit compendium, it just won't do it. Two frustrating results: - one has to force-quit Compendium to shut down computer - more frustrating: by force-quitting, one loses ones toolbar-configuration, so you have to do it all again next time you start up. This involves about 5 actions and 2 minutes for me. Instead I've found myself doing this wheneve…	Bug	Reliability	Capability	Usability	Capability	Capability
This link to download icon sets is dead		Support	Documentation	Documentation	Reliability	Capability	Installability
Failure to initiate Compendium	I have installed Compendium 1.5.2. When I launch the program I get the following behaviour: - a black DOS screen is displayed for a split second; - for a few seconds, a few Compendium load screens are active; - then a windows, entitled "Compendium" is opened with what appears to be the various Compendium functions arrayed around a work area; - the cursour is visible in the work area; - as long as…	Support	Installability	Installability	Installability	Installability	Installability
Allow node text background to be transparent as well	Pls .. would like transparent node label text for those backgrounds that are images with colors, gradients etc.	Feature	Usability	Requirements	Usability	Usability	Usability
Leopard update	Is an upgrade of Compendium to run with Mac OS 10.5 Leopard on the way? Can the Tiger version be made to run with Leopard in the meantime? Really looking forward to being able to put your app to work. Cheers	Support	Migration	Migration	Migration	Migration	Migration
Add ability to search externally referenced documents from within Compendium	Hello, I'm a new user and i have an excel database containing a bunch of data that i would like to be searchable through your application. Is this possible? How do i go about getting this information into your application and make it searcable. If i drag and drop other documents into your application, is the information contained in these documents searchable? To give you an example, our company …	Feature	Requirements	Requirements	Usability	Requirements	Requirements
XML Export corrupt on linux	The XML Export feature creates a corrupt file on export (see URL for attachment). Compendium frequently crashes after reporting that the export is complete even though the progress meter hangs at 86%. The file that is exported can only be read in vi (or head/ tail). Less reports that it "may be a binary file" and pico shows random characters (in what looks like xml structure). All the gui text ed…	Support	Migration	Capability	Migration	Capability	Reliability
List views should show custom icons for List, Map, and Reference nodes	not the default icons.	Feature	Usability	Capability	Usability	Capability	Usability
Create "template" Stencil item	The original idea for Stencils and templates was to be able to create a Stencil item just for the template itself -- i.e. the xml file, attached to some sort of Stencil item. It's of less use if the template has to be within a map -- suppose I want my template within the map I'm currently in? With this approach, I have to drag in a stencil Map item, open it, cut the template nodes, then paste the…	Feature	Requirements	Usability	Usability	Usability	Usability
Default the Node Image field to selected node type's image	Why do I need to select a Node Image (it's a required field)? It would be much better if this defaulted to the image for the node type selected in the Node Type field. Especially on the Mac, finding an image requires navigating through many folders.	Feature	Usability	Usability	Usability	Usability	Usability
Clearly indicate required fields in Stencil dialogs	We should really visually indicate which of the items in the Stencil Set Item dialog are required fields, rather than only telling the user that after they try to Save.	Feature	Usability	Usability	Usability	Usability	Usability
Default buttons in Stencil dialogs	- Can we have a default button in the Stencil Set dialog (Save, I'd propose, at least once you start typing a Full Name)? - In the Stencils dialog (first one after choosing Manage Stencils), Create New Stencil Set is outlined as the default button, but pressing Return doesn't select it	Feature	Usability	Capability	Usability	Capability	Capability
program will not start	After installing compendium and java, I get the message "Cannot find main class program will exit" when I click on the compendium icon.	Support	Installability	Installability	Installability	Installability	Installability
List Node Header Spacing is not Remembered	The List Node opens each time with its five headers (Img Tags Views Details Weight) all crunched up in the corner. If you set the spacing to show tags, for example, the next time the node is opened - the setting is lost. The list box could be a more useful node if it remembered its header settings. Ideally - the order of the headers would be customisable (and perhaps the user could decide which h…	Feature	Usability	Usability	Usability	Usability	Usability
Following the "Please Contact Support" instructions	I've set up a MySQL instance on a server according to the instructions at compendium.open.ac.uk/institute/download/shared-mysql.pdf, except that there is no MySQLAdministration.bat file in the Compendium directory tree. This evidently does not apply to 1.5.2, as there is also no MySQL.properties file. The MySQL Server has a fixed IP address and is named. Using the MySQL administration tool, I've …	Support	Installability	Documentation	Documentation	Documentation	Documentation
question about installation	Good afternoon -- I really think this may be the tool I am looking for, but I work in a school district near Vancouver, Canada, where there is a very restrictive policy regarding installation of software on school computers. Is it possible to launch Compendium from a thumbdrive -- so that I can store concept maps I have created and let students add notes, etc. to them without having to download t…	Support	Installability	Installability	Installability	Installability	Installability
downloading and installing on Mac OS Tiger		Support	Installability	Installability	Installability	Installability	Installability
Feature Request	Dear Sir or Madame, I am currently using 1.5.3 Alpha 3. I have more than one request so I will categorize them all here. Principally they are: â€¢ Rich Text note creation â€¢ Import icons and line types o Use Visio Icons â€¢ Attach documents to nodes/maps â€¢ Import and Export of Mindjetâ€™s MindManager application â€¢ Import and Export to Microsoft applications Rich Text note Creation I would lo…	Feature	Requirements	Requirements	Requirements	Requirements	Requirements
Node position info needs rethinking as it is causing problems	Michael Begeman wrote: â€œUnfortunately, there are more, related bugs due to the fact that a node's position is based on the origin of its bounding box. If you have a bunch of nodes all lined up vertically, then (1) change the font size or (2) zoom your view in and out, then your nodes are no longer lined up. The 'right' solution would be to have a node's origin based on its icon top-left, not th…	Bug	Requirements	Capability	Requirements	Capability	Usability
XML Export/Import needs to include the node formatting information		Feature	Migration	Requirements	Migration	Requirements	Usability
Add weight indicator to trashbin icon		Feature	Requirements	Requirements	Usability	Requirements	Usability
Add column sorting on icon indicator columns in list and task tables		Support	Usability	Requirements	Usability	Requirements	Usability
Overlaying shortcut icon on node icon image	Re-write the way shortcut icons are done, so they are not separate icons but are whatever the node icon is with the shortcut icon arrow image overlayed on the bottom corner. Saves having all the duplicate icons and means any image can be a shortcut image.	Feature	Usability	Capability	Usability	Usability	Capability
Template import option to leave nodes as unread rather than make then all read.		Feature	Requirements	Capability	Usability	Requirements	Requirements
dragging tags to move them into a tag group is not working for me	i am able to drag a tag onto a tag group, but when i release it, it is not moved into the tag group. i did not find another way to move a tag into a tag group. i am using jre 6 on ubuntu 10.4 with Gnome. i get the same behaviour using version Compendium 1.5.2 on Windows XP, with JRE 1.5. is there a workaround or patch i can use or is this a bug i need to wait its resolution for?	Support	Reliability	Capability	Usability	Capability	Reliability
include tags and tag groups in web map exports	it will be nice if web map exports include tags on the left navigation pane, so that by clicking on a tag, you will get a page listing the nodes that have that tag on them. clicking on a tag group would expand the left-pane list to show the list of tags in that tag group. clicking on the tag group again would collapse the tag group back into the original presentation. for usability, there could b…	Feature	Migration	Usability	Usability	Usability	Usability
Checkbox node or an option to have a checkbox besides the text	http://tech.groups.yahoo.com/group/compendiuminstitute/message/2308 >Checkbox node or an option to have a checkbox besides the text. > Maybe expand it further and add OneNote/BasKet Notes-like tagging. (icons besides Tags) >>Please enter this idea, with muc more details (as I didn't really get it) into the support system. http://compendium.open.ac.uk/support/ In Compendium like most tagging based…	Feature	Usability	Usability	Usability	Requirements	Requirements
Web site download fails	Cannot download the software of the regular compendium or the alpha release from the website.. http://kmi.open.ac.uk/projects/compendium/download/download.cfm I get this message back... please could you give me a direct link to the software - thanks Error Executing Database Query. Field 'activationKey' doesn't have a default value The error occurred in /web/kmi.open.ac.uk/projects/compendium/down…	Feature	Documentation	Installability	Reliability	Installability	Installability
Research feature	Hello from France... Sorry if my english is not enough clear... I would be interresting in a new way of searching nodes in Compendium. It would be useful for me, if it will be possible to query compendium about similars nodes as the last one I've created. For example, I create a node which contains the words "Compendium is a tool for collaborative mindmapping". I would like to be able to find all…	Feature	Usability	Requirements	Requirements	Requirements	Requirements
Export characteristics	Hello from France ! As you probably know, in France, we're using accented characters. This is a problem, when we want to publish a map from Compendium, because, accented characters are not recognized in URL. Is it possible, while publishing process, to replace accented characters by non accented characters ? Thanks !	Feature	Migration	Requirements	Requirements	Capability	Usability
HTML Export Feature	Hello ! I'm afraid this me again... ;o) When I publish an HTML Map with Compendium, I use a script (written in ObjectPal from PARADOX BORLAND) which does : * Find Tags affected to a node, produce an html line with meta KEYWORDS using the tags ; * Add the html line code for Google Analytics. I know that the second suggestion is very specific, but, at least, is it possible to gain the opportunity, …	Feature	Migration	Requirements	Requirements	Requirements	Requirements
Download page not available	For several days now I just get a gateway timeout whenever I try to access the download page to download Compendium. How long do you anticipate this continuing?	Support	Documentation	Installability	Installability	Installability	Installability
CPU usage spikes when mouse pointer is over a node	I'm running Compendium on Windows XP SP2 with a 2 GHz processor and 2 GB of RAM. When I move the mouse pointer over any node, the javaw.exe process uses between 90 to 98 percent of my CPU. This problem happens: 1. After I've installed Compendium and used it without problem for several times. 2. When the mouse pointer is moving over a node, not when the pointer is stationary over a node. To make t…	Bug	Performance	Performance	Performance	Performance	Performance
How to write the link in the html file	in the properties of the reference node i put in the ref attribute the link to a file. When I export with the web map function, the link is not present in the htlm file. I must always edit the html file. How to avoid this? There is a setting wrong?	Feature	Usability	Documentation	Reliability	Capability	Capability
can't download more than one time	i would like to run a second copy on my desktop. seems it won't let me do the download. Suggestion?	Support	Installability	Installability	Installability	Installability	Installability
I Had a dream...	Thinking about peer to peer collaboration from this (http://cci.mit.edu/publications/CCIwp2008-01.pdf) and others, I wonder if it was possible to produce a Compendium Peer to Peer functions for search and exchange over what compendium's users want to share ? Was is so utopian ? Have a nice Christmas !	Feature	Requirements	Requirements	Requirements	Requirements	Requirements
Tag usage improvement	Hello, I'd like to know if there is any possibility to export tags on a file with all node referenced by each tag?. i.e.: Tag1 : node1, node3, node4 Tag2 : node2, node3 etc... if not, this could be an interesting feature Regards	Feature	Migration	Requirements	Requirements	Requirements	Usability
WebMap has a problem in Firefox with scrolling	Use 1.5.3 Alpha 5 to Export a webmap to a local system or web server. Open Firefox 3.x and load the webmap. Initially all is well (good work there!) - if you mouse over an icon with an asterix, the additonal info appears in a mouseover beside the asterix. Now scroll the browser window. The mouseovers are offset away from the asterix by the amount you scrolled (hoiz and vertical). This means that …	Support	Migration	Capability	Migration	Capability	Usability
Export Function with Update Only	Is it possible to get an export function with incremental update ? Thanks	Feature	Migration	Requirements	Migration	Requirements	Requirements
Can't drop and drop nodes	I just created my first Compendium "project," and I am unable to drag and drop nodes onto my map. I can't do it through the toolbars, or with shortcuts, and I have a Macintosh computer so I can't use the right click options. I would great appreciate any advice on what I need to do to begin placing nodes on my map! My OS is Mac OS 10.5.	Support	Usability	Usability	Usability	Capability	Usability
Working with Windows ?	Hello ! Me again, with a new feature request... ;o) When working with sererals maps it would be convenient (for me ;o)) to be able to switch from a map in a window to another with a simple keybord shortcut instead of using the window menu. Is it possible ? What about my request NÂ°725 ? Many thanks ! Gael PLANTIN	Feature	Requirements	Usability	Requirements	Usability	Usability
Moving a Map	Me always... I'd like to be able to move a map, when browsing it, by clicking in the background and moving the entire map... Thanks...	Support	Requirements	Usability	Usability	Usability	Usability
Tag with large counts covers checkbox	Create a map with 100 nodes (just to demo this, 3 digits is nice). Open the tagging view. Select all nodes. Click a tag's checkbox. As the 100 nodes are added, the tag name and count are right-justified, and so slide to the left and cover the checkbox. For grouped tags, collapsing the group does not help (display is cached?). Closing the tag view and re-opening it corrects the problem.	Bug	Usability	Capability	Usability	Capability	Usability
RSS Feed ?	Because I'm thinking about my work and how I work, I have a lot of idea to improve it, with Compendium... When Exporting, is it possible to get a RSS Feed based on the modification from the last export ? Thanks !	Feature	Requirements	Requirements	Migration	Requirements	Requirements
Selecting existing node for ALT-shortcut child deletes parent	Example: (node type apparently does not matter) 1. In home window create an Idea node "Abcdefg". 2. In home window create a Map "SampleMap". 3. In SampleMap create a Question "Letters in musical scale?". 4. Select the Question just created. 5. Press Alt-R to create a child Reference node. 6. Type "Abc" and "[Idea Icon] Abcdefg" will appear in a dropdown. 7. Select "Abcdefg" with the mouse. 8. The…	Bug	Usability	Capability	Reliability	Capability	Capability
Expert system	May I tell you my dream ? Yes I know, it's me again... To increase the efficiency of all the knowledge I manage with Compendium, I would find very useful to re-use it in an expert system... A node, could have a new characteristic, which could be the fact description (as unique as possible, using the comparison tool asked before...). A new kind of node, could manage the rules, picking up facts fro…	Feature	Requirements	Requirements	Requirements	Requirements	Requirements
Without default project can open multiple Open Project dialogs	Immediately after opening Compendium with no default project, the shortcut keys are active. If one presses Ctrl-O, and then presses Ctrl-O again *before* the dialog appears (on my system there is some delay), the Open Project dialog box will appear twice. If one opens a project with the visible dialog, the other dialog remains visible after the project is opened. (I dared not open a different pro…	Bug	Capability	Capability	Usability	Capability	Capability
Locked views	Ability to "lock" views. Variations: -- Prevent other users (but not myself) from changing a view in "shared" compendium. sub-variation: "Group of users A" allowed to change a view. All other users NOT allowed. -- Prevent myself from inadvertently changing a view which I want to keep static.	Feature	Usability	Requirements	Usability	Requirements	Requirements
Ability to enable/disable "Rearrange" function on a per-Map basis	-- Prevent myself from inadvertently rearranging a view. Example: Sometimes (out of habit ...) mistakenly press <cntrl><right-click> and thereby rearrange a view. But if view is very different than the "rearrange" layout, lose my original layout. Though Undo might take care of this. I usually don't realize right away. Guess a multi-level Undo might help. But might lose work. Prefer a message/soun…	Feature	Usability	Usability	Requirements	Requirements	Requirements
downloading problem	Unable to do initial download. I have an Apple Power Mac. Got to the download screen and found nothing to click that would download Compendium. I could go to the list of problems but no further. Do I need to try reloading again. But what should I do differently? DH	Support	Installability	Installability	Installability	Installability	Installability
Exporting/sharing file with another user	I'm interested in exporting files via e-mail while keeping the mapping fully functional. I tried e-mailing a .xml version of a file, but as is mentioned in other reports, the file became corrupted when I tried to transfer it. Is there a trick to sharing a file with another user? Thank you for your help!	Support	Migration	Requirements	Capability	Capability	Requirements
Files written to installation directory	The Linux version only works if you install a single instance for each user... and install it in their home directory. The log and instance files are written to the installation directory. Log files are written to "System/resources/Logs/", on Linux, they should be written to something within "/var/log/" or "~/.compendium/logs/"? I am assuming the instance files are also written there... I don't s…	Feature	Migration	Installability	Installability	Integrity/Security	Installability
Cannot execute compendium.sh through symlink	Executing compendium.sh through a symlink results an error. The program complains that it cannot find "com.compendium.ProjectCompendium".	Bug	Capability	Capability	Reliability	Reliability	Installability
Cant create new maps	Hi. I can create new projects and access them fine. I have also created several maps within projects. Now when I want to create a new map within a project the New and Open items on the menu bar are greyed out and inactive. I can open existing maps by double clicking. What is the solution? It seems as if the programme has been rendered inactive as though a trial period had expired. Regards, Rick	Support	Reliability	Documentation	Reliability	Capability	Capability
Cannot remove a project from project management	I created a project a while back , i entered all the criteria for creation and somehow the project was created but i've never been able to access it. I remember the computer 'hanging' for a while when I created it so I think there might be a fault with the project. I attempted to delete the project from C:\Program Files\Compendium\System\resources\Databases however this doesn't remove it from the…	Support	Usability	Capability	Reliability	Capability	Capability
Clone a Concept	If I clone a concept which has an individual icon assigned and the icon is set to a specific size the cloned concept looses its assigned icon size. This can also be seen sometimes when I import a concept from a template and open it to change its contents, then the node looses its icon size, too.	Bug	Usability	Capability	Reliability	Capability	Usability
Automatically delete Linked Files	In case I delete the last link within compendium to a file it would be great to have the opportunity to select that the file on disk should be deleted, too. Alternatively could be a manual check-run of every file which is in the Linked Files directory which has no link in the compendium database. In case a file is not linked to the system should ask if the file should be copied somewhere to be de…	Feature	Usability	Requirements	Requirements	Requirements	Usability
Sort nodes in the outline view	I would prefer a possibility to sort the nodes in the outline view alphabetically and/ or in different other ways. Sometimes I would also wish to have the same possibility within maps. Reason: I work with a lot of contacts and many different people. I started recently to manage all contacts and projects within Compendium. This allows to generate concepts about interaction between different projec…	Feature	Usability	Requirements	Requirements	Usability	Usability
Delays After Clicking a Node	When I double-click a node (map, idea, or otherwise), there is a long delay before anything happens. 7 seconds before it highlights (turns yellow) +5 seconds before it opens a new window outline, and +4 seconds before the contents of the new window 'resolve' (become visible) I'm using the latest versions of the software and the OS, have 4GB of RAM, 2 year old dual-processor computer, and (what I …	Support	Performance	Performance	Performance	Performance	Performance
Synchronous shared Compendium over the internet (you see my screen)	Is this available so that I can work Synchronously & Collaboratively with my students online on a shared Compendium map over the internet?	Feature	Requirements	Requirements	Requirements	Requirements	Requirements
Auto-complete should display nodes with matching substring in name	In the current version, Auto-complete only shows nodes whose name matches starting at the leftmost character: typing "wat" finds "water" but not "fresh water" for example. It would be helpful to generalize the search.	Feature	Requirements	Usability	Usability	Usability	Usability
Lock node location on the screen	The ability to fix the x,y location of a node on the canvas can be used for spatial annotation of images. If in a view we choose an image as background and then we position a node on a specific place of the image, the node will be locked to that position, so its contents can be considered associated to what is represented in the image in that position. This is a nice tick to annotate images in co…	Feature	Usability	Usability	Usability	Requirements	Usability
Allow links between nodes in different maps	As the tool stands, to link between nodes in different maps, I have to transclude one of the nodes (NodeA in MapA) into the map containing the other node (NodeB in MapB). The auto-complete function does this pretty well (still wishing for substring and case-insensitive search), but the result is graphically asymmetrical, both in presentation and use. In MapB, there's a clear link out of NodeB to …	Feature	Requirements	Usability	Usability	Usability	Usability
Prob: Dragging and dropping Excel Worksheet for building nodes structure	hello, I am currently experiencing a problem with the Drag and drop of Excel Worksheet The content of the EXCEL component is not processed and the new category is not built, as it is written in the documentation. Sole a simple reference link to the element is built. Is there somebody knowing some way to overcome ? Thank you very much for answer Henry	Support	Migration	Capability	Reliability	Capability	Usability
Errors in export to HTML Map	When I export one of my groups of maps to HTML Map I get two errors reported. On the first execution under Alpha 5, I got a msg that a custom icon for a node on the view (that was open when I invoked the export) cannot be found. This seems to be incorrect, as the image does get correctly rendered in the output. I had the same error in 1.5.2. When I re-ran the export the error was not present. The…	Bug	Reliability	Capability	Reliability	Reliability	Reliability
Suppress or escape special characters in HTML export	Some web servers and ISPs prohibit certain special characters in filenames. Compendium export escapes some of these (e.g., space is converted to underscore). It would be useful to trap and escape others. For example, Yahoo has a rule that "Names must contain only ASCII letters (a-z,A-Z), digits (0-9), underscore, dot and dash," which causes problems with map names that contain other punctuation, …	Feature	Migration	Requirements	Requirements	Capability	Usability
Friendly tooltips on Web Export	When I export a map using the Web Map option, transclusion identifiers (lower right corner of icon) should be the title of the target view, not the heavily-processed and truncated URL of the exported view.	Feature	Migration	Requirements	Requirements	Capability	Usability
Be able to define tags group inside another tags group	Currently, groups for tags are only allowed at the first level. It can be interesting to define subgroups in order to build a hierarchy, useful when tags are becoming numerous or when a guided 'search' is wanted.	Feature	Requirements	Usability	Usability	Usability	Requirements
Be able to create slides show based on existing maps	It can be interesting to create slides show by a sequence of views to display. It can be like a 'script' containing an ordered list of 'nodes' to display and a menu to go forward or back in this list. It can be useful to predefine a way to discover according to a given point of view a reduced content of a whole project.	Feature	Requirements	Requirements	Requirements	Requirements	Requirements
locked out of files due to forgotten user name and password	I have locked myself out of my projects by mistyping one password and then forgetting it or my username on its replacement. I can't get in to delete my files to start again, which I would like to do rather than accumulate loads of dead projects. I am a single user. Can you advise me how to get rid of these locked files please? Thanks. Zoe	Support	Integrity/Security	Integrity/Security	Integrity/Security	Integrity/Security	Integrity/Security
Crash during install on Alpha 5 version in Debian Sid	Hi Thanks for producing this fascinating software. I've been searching for a note application for Linux for a long time. This does not appear to be it, but it appears that its more flexible than FreeMind and might be able to help me organize different ideas about my ethnographic fieldwork notes and provide some guidance for the layout of my thesis. I tried installing the compendium-1.5.3-alpha5.t…	Support	Installability	Installability	Installability	Installability	Installability
Implement a scrollabel desktop	see item 48. Code in UIDesktop and UIDesktopManager (commented out). There where issues with internal frames larger than the visible desktop and scrolling which meant if you scrolled up, it always moved you down again. Alos some general paint bugs on the Mac. Needs coming back to, so separated from item 48, as that item was satisifed with other code.	Feature	Usability	Requirements	Usability	Usability	Usability
Disappearing Stencils	After creating two new stencils, all of my stencils, including the standard ones were deleted. I recreated two more stencil sets and only one of them disappeared. I did not have unique names for the stencil set or any odd Characters. I did modify the size of one the stencils once it was in the map.	Bug	Reliability	Capability	Reliability	Reliability	Usability
Start-up not operational	I've installed Compendium and Updated Java as suggested and when I try and start up I get a quick flash of an ms dos window and then nothing happens.	Support	Installability	Installability	Installability	Installability	Installability
unknown string message	Hi Michelle I'm just playing with the new Alpha version (2.0) and noticed a 'unknown string' message whenever I try to drag and drop an executable into a map. The message occured whenever I indicate that a copy in the database directory should be made. Creating a link works and gives no problem.	Support	Capability	Capability	Reliability	Usability	Capability
reading Derby databaase (1.5.3 version) into version 2.0 : lost the linked di...	Hi, As indicated did I install the version 2.0 installation in the version 1.5.3 directory. The new version did not open the first time. I got an error message 'windows can not find javaw....'. Closing the message and restarting solved this problem (?). Next issue I noticed was that the datababase (Derby) was opened but all linked files (both linked version or local copied versions) were gone. In…	Bug	Reliability	Migration	Reliability	Migration	Reliability
Excel drop stops if there is an empty cell within the matrix being processed.=		Bug	Migration	Capability	Reliability	Capability	Reliability
Snow Leopard	Hello, Are you planning on producing a version that runs on OS 10.6.x? If so, when? Thank you! Quint	Support	Installability	Migration	Migration	Migration	Migration
Word-processing-friendly export	Even if HTML used <nbsp>, instead of IMG for spacing, would import much more nicely into text/RTF documents or, a new xml format that can be imported into document / presentation software?? I use Compendium to brainstorm and document development processes, and need to be able to bring this organised data into other documents ... Thanks !	Feature	Migration	Capability	Migration	Requirements	Usability
Keyboard navigation from node to node	I'd really appreciate it if there were a way to navigate between nodes using just the keyboard. In particular, if Tab (or some other key) cycled through all nodes connected to the current node by a link. This would greatly speed up the creation of maps, and improve the accessibility of Compendium by not requiring frequent switching between keyboard and mouse, and not insisting on manual (slow) mo…	Feature	Usability	Usability	Usability	Usability	Usability
display when sharing using Cisco WebEx Meeting Center	Created an attachment (id=415) [details] This is after Compendium is shared The attached screen shots show the effect of sharing Compendium. The information is shared and I can pass control, but the icon image shifts as shown and the "*" indicating comments disappears. Therefore the ability to "roll over" the "*" to see the comments is lost. The information is available if I open the Contents tab…	Bug	Reliability	Capability	Usability	Capability	Usability
Compendium on Moodle 1.9	We have Moodle 1.9 in U of Helsinki. Do the instructions for Moodle 1.8 apply? http://compendium.open.ac.uk/openlearn/knowledgemap-installation-1.8.html -Timo	Support	Documentation	Documentation	Documentation	Documentation	Documentation
Linked files cannot be found	Hi, I have created a map including two or three links to images as icons. When I take a backup of this map using the following instructions: - Backup to Zip with Reference files; and - Zip all Reference files into Linked files I get a message saying that 'One or more reference files could not be found'. As a consequence when I copy the zip file into another machine to read the map I am not able t…	Support	Reliability	Capability	Reliability	Reliability	Usability
Not able to Uninstall- then Reinstall new version of Compendium	After losing my old Compendium login information- and suspecting a corrupt database- I decided to start from scratch- and reinstall a clean version of Compendium for a new project I am embarking on. I deleted my old Compendium folder and all files in it- then re-installed a clean copy of the Compendium 1.5.3 Alpha 5. Every time I try to start it I get the following error message during the start …	Support	Installability	Installability	Installability	Installability	Installability
Failed to install (Vista) JRE code 740	Created an attachment (id=417) [details] Installtion error message - JRE Code 740 I chose the Alpha version as it was said to work with Firefox 3 (I use FF3.5). I was someway though the installation when I learned that it had only been tested on Windows 2000 and XP (Vista and Windows 7 not being mentioned). I got this message: Unable to execute file [...] jre 1_5 ... which I take to be the Java. …	Bug	Reliability	Installability	Installability	Installability	Installability
documentation	Hi there. Thank you for making Compendium 1.5.2 available. Is there any kind of supporting documentation for it? The tutorials and the exercises pdf file available from your site are on the 1.3.4 version. Is there any newer documentation available?	Support	Documentation	Documentation	Documentation	Documentation	Documentation
Viewing Tags	Hello, I am using Compendium to create a library of information pertaining to failure reports for engineering projects. I would like to be able to visually represent trends among the reports in the types of causes for the failures. For instance, one map may be of the Mars Rover failure. I can tag a cause (an answer node entitled "Organizational Silence") for the failure as "communication." In ano…	Support	Usability	Requirements	Requirements	Requirements	Usability
Neither web outline nor MS Word show non-English characters	When I tried creating a web outline of a map conatining non-English characters the result was that the non-English letters appeared in my browser and in MS Word as question marks. I tried changing the font in project options, but the result was always the same. The non-English characters appear as question marks.	Support	Migration	Capability	Requirements	Capability	Usability
recognizing bookmarks inside PDF	It would be very handy if Compendium would read all bookmarks within a drag-and-dropped PDF. This way, it becomes possible to link to locations within a PDF, rather than only to the file itself.	Feature	Usability	Requirements	Requirements	Requirements	Requirements
Closing a movie map with a running movie still playing can crash Compendium	It does not happen all the time. It is random and seldom. It is probably a timing thing with the movie code closing various bits. Not sure really.	Bug	Reliability	Capability	Reliability	Reliability	Reliability
drag and drop of image from firefox failing	when I drag and image from web browser (Firefox) and drop on a map I get error message. Exception: (UIUtilieties.copyDnDFile) C:\DOCUMENT~1\.....\Temp\xxxx.bmp (System can't find specified file) this happens sometimes (probably depends how is the image published on a website) when I first dnd the same image into a folder and from there dnd it to the map then it works.	Bug	Reliability	Capability	Reliability	Reliability	Reliability
It would be nice to have the 'move label into detail' and 'move detail into l...	Since that is often where you see that you need/want to move the text around. Could be as icons/buttons.	Feature	Requirements	Usability	Requirements	Usability	Requirements
View navigation	Hello. I think it might be useful to introduce some short cuts and mouse features to the navigation. Once you have a project with a large number of nodes, zooming in and out becomes a little tiresome. As with web browsers, could a short cut of "ctrl + [scroll up or down on mouse wheel]" be introduced as a short cut for zooming in and out. For navigation within each zoom level, it would be useful …	Feature	Usability	Usability	Requirements	Usability	Requirements
Deep Linking (Command Line Option or URL handler)	I know that compendium can create internal links of the form: comp://somenumber/someothernumber which, when clicked, take you to a particular node in a particular view. Ideally I'd love to be able to set up a URL handler so that I could enter these URLs into other documents in my home directory and have these URLs start up compendium and jump to the right node in the right view. As a first step t…	Feature	Requirements	Usability	Requirements	Requirements	Requirements
FreeMind reference file search? or VUE integration?	Would it be possible to be able to search the contents of FreeMind (most popular Open Source mind map app) within a Compendium search. FreeMind is very good at quick mind mapping and editing and I use Compendium as a knowledge management system to handle those files and make connections. Any chance of integration with VUE (Visual Understanding Environment) which is useful for mind mapping RSS and…	Feature	Requirements	Requirements	Requirements	Requirements	Requirements
Switching from the "advanced" interface back to the normal one in user prefer...	Tools>User Options>Misc has an option "Enable advanced User Interface". If this is checked, and the user returns to the program, it appears to work OK. If you subsequently return to the dialog and uncheck the box and close the dialog, the project closes but the program remains open. If you then repoen the project and try to add a node, you get the error: Error: (ViewPaneUI.CreateNode.actionPerfor…	Bug	Usability	Capability	Reliability	Reliability	Reliability
Compendium holds the focus and won't let other windows in front	This can happen especially after you have just installed Compendium. After that it is usually occasional and random. We have found no pattern. There is no code designed to do this behaviour in Compendium. We are investigating. All observations are welcome. If you minimise Compendium, or restart it, you should be ok.	Bug	Usability	Capability	Reliability	Usability	Usability
Excel drag and drop import can't handle in-cell line breaks/empty lines (at ...	Reported by Al Selvin	Bug	Migration	Capability	Reliability	Capability	Usability
Filenames are light grey text in choose file dialogues, hard to read (Mac)	Reported by Al Selvin The folder names are legible but the filenames looks "dimmed"	Bug	Usability	Usability	Usability	Usability	Usability
Freeze when trying to change node type	Reported by Al Selvin: This happened after doing a sequence of other change type operations on other maps, which worked but were all kind of slow. Then this one just froze completely. I had to Force Quit.	Bug	Reliability	Capability	Reliability	Reliability	Reliability
Some movie file formats cause Compendium to crash	Some movie file formats cause Compendium to crash. Andrew is re-writing parts of the fobs4 library. Has only done Windows version at present. When all platform versions are available, this will be integrated into Compendium and a new release will go out.	Bug	Reliability	Capability	Reliability	Reliability	Reliability
Orange/Green tag highlighting not working on Mac	Reported by Simon Buckingham-Shum. fine on windows Recall, this shows which tags the selected nodes have in common (orange box around the tag checkbox) and which are not in common (green)	Bug	Migration	Capability	Reliability	Capability	Usability
Shift+drag movie resizing should keep proportions		Feature	Usability	Usability	Requirements	Usability	Usability
Tag indicator not appearing after insert into view from search	Reported by Al Selvin. The examples given where to do with nodes that had labels which contained one or more words which where identical to tag names being search on.	Bug	Usability	Capability	Usability	Capability	Usability
Changing a label's colour/bg, or link type/colour should show the new colour ...	Reported by Simon Buckingham-Shum you don't get to see the new colour until you click off the node or link - they remain yellow	Feature	Usability	Usability	Usability	Usability	Usability
Stencils and templates menu need to allow xml.zip files as well as just xml f...	Requested by Simon Buckingham-shum	Feature	Requirements	Requirements	Usability	Requirements	Requirements
Progress Bar for unzipping as with Movies it takes ages		Feature	Performance	Requirements	Performance	Requirements	Requirements
Grouping tags: on dragging one or more tags into a group, the group folder sh...	Requested by Simon Buckingham-Shum	Feature	Usability	Requirements	Requirements	Requirements	Requirements
Web Outline export not working for new maps	When exporting Web Outline for new maps created after upgrading to 2.0 Beta 1, I am getting the following error message and nothing is exported: Exception: (UIExportDialog.printExport) Field 'UserID" doesn't have a default value	Bug	Migration	Migration	Reliability	Migration	Reliability
Movies, pdf, website etc don't launch on Linux.	First reported by Steve Brettell Launching external apps, like for viewing the website link or the video, is tricky on Linux. Different setups have different software in different locations. Compendium is supposed to ask the user the first time it launches a new file type or url and then when the user selects the application to use to open it, it records this in a file so the next time Compendium…	Bug	Migration	Capability	Migration	Capability	Reliability
Endless, hourglass / rolling donut on Linux when Compendium open.	Reported by Steve Brettell For some reason, the 'rolling donut' that means that something is processing in Linux just rolls on and on while the program is open. It never stops.	Bug	Usability	Capability	Reliability	Usability	Usability
Running a search in the help system causes endless loop	Reported by Darko Matovic I had the normal help system, but if I try "search" function in help, the program goes into endless loop, both in Windows and in Ubuntu.	Bug	Reliability	Capability	Reliability	Reliability	Reliability
Scribble Layer should zoom when map does.		Bug	Usability	Usability	Usability	Usability	Usability
Toolbar/history bar visibility and placement do not always persist across ses...	Running Compendium 2.0 Beta 1 on Ubuntu 10.04 with Sun Java 6 JRE/JDK, toolbar visibility and placement do not always persist across sessions. I prefer to have no toolbars at the top of the maps and only one or two at the bottom of the maps, so I always drag-and-drop the toolbars I want to the bottom of the maps and close the rest. But I've found in Compendium 2.0 Beta 1 that these settings are s…	Support	Usability	Usability	Reliability	Usability	Capability
Apostrophe " ' " not importing into Word correctly	When exported to Web Outline and then imported into Word, apostrophes are changed to &apos;	Bug	Migration	Capability	Reliability	Capability	Usability
drag & drop items cum arrows	I'd very much like a feature allowing me to drag & drow not only nodes, but also the connections between them. This would it much easier to re-shape a map and divide it into several submaps.	Feature	Requirements	Usability	Requirements	Requirements	Requirements
Cursor stays 'thinking' in the Outline View section	Disconcerting for cursor to stay at egg-timer.	Bug	Usability	Usability	Reliability	Usability	Usability
Expanding collapsed main menu does not work	Under Linux (Debian) the main menu does not expand when pressing the arrow icon to expand the collapsed menu. See screen shot attached. This does for example, make it impossible to reach the bookmarks menu.	Bug	Reliability	Capability	Reliability	Capability	Usability
export to svg or other mm software	wouldn't it be great to take a map from compendium and turn it into a stunning visual? I use compendium a lot and i find it amazing, so versatile. i think the only shortcoming is that it looks so so and the look is very little customizeable. wouldnt it be possible to make it export to svg? then i would open it in inkscape and make it super hot. or to some other more pretty mm software such as vue…	Feature	Requirements	Requirements	Migration	Requirements	Requirements
Error: (ViewPane.UI.CreateNode.actionPerformed)	NodeService is null in View.addMemberNBode-2c Error kills right click context menu and keyboard shortcuts for node creation. Can't really say I did anything new except rename the project. Fix: Restart Compendium	Bug	Reliability	Capability	Reliability	Reliability	Reliability
Automatic decluttering hairball networks	I tend to make pretty complicated networks of nodes, which don't have a clear-cut hierarchical shape. As the number of nodes and connections increases, I find myself wishing for a feature that would automatically get rid of unnecessary link crossings, create space between disconnected components of a network, arrange nodes in radial patterns where possible, etc. so that the graph is as easy as po…	Feature	Requirements	Usability	Requirements	Requirements	Requirements
Metadata tags with properties	Being able to put metadata tags on entities in the database is a really useful feature. I don't know if this is possible (via tags, anyway), but would it be possible to create tags with associated user-defined values that could be viewed in the Contents or Properties window for a node? That could be a good feature to have if someone wants to associate a node with a set of MGRS coordinates or spec…	Feature	Requirements	Requirements	Requirements	Requirements	Requirements
Project problems & recovery	Hi - hope you can help me out, I was happily using Compendium 1.5.3 and my computer had to be rebuilt, so I recovered my data and reinstalled c.1.5.2. I hit a problem which showed in the log file as # # An unexpected error has been detected by Java Runtime Environment: # # EXCEPTION_ACCESS_VIOLATION (0xc0000005) at pc=0x6d895458, pid=648, tid=3044 # # Java VM: Java HotSpot(TM) Client VM (10.0-b23…	Support	Migration	Migration	Reliability	Installability	Reliability
List converted to Map continues as List	Create a List node Then rightbutton and change the type to Map The icon changes to Map Double click and the list dialog opens. I was expecting a Map window	Bug	Usability	Capability	Reliability	Capability	Usability
Missing image in help	Figure 2. The Image Size Dialog in Nodes -> References nodes is missing.	Bug	Usability	Documentation	Usability	Documentation	Usability
Can add stencil but not remove	By Tools -> Open stencil I have added the 6 hats stencil to the left pane and to the contextual menu. Now, How can I remove them so to return to the original status? Under "Manage Stencils" there is a Delete button, but I think this will delete the stencil set from my system. Instead I want to use it in the future, only I don't want to see it. Is it possible? Thanks! mario	Feature	Documentation	Usability	Usability	Capability	Usability
Cut-Paste does not need embedding warning	If I Cut a node in a Map and then Paste it in another Map, I receive the warning popup that remembers me that "The node is actually an embedding... use Clone...". I think the warning should not appear for Cut-Paste (no node duplication), but only for Copy-Paste (node duplication). Hope it helps mario	Feature	Usability	Requirements	Usability	Usability	Usability
Help on Inbox goes to the wrong page	Activating "Help on Item" and clicking on the Inbox puts you on the Nodes->View help page that does not mention Inbox anywhere. Instead a better page is Accessibility -> Group Working. Hope it helps mario	Feature	Documentation	Documentation	Documentation	Documentation	Documentation
Make Export directory location user settable	Currently the Export directory is under the compendium install directory under Programs Files. I'm uneasy to have user data here, so make the directory location user settable (as already done for Linked files). Thanks! mario	Feature	Migration	Requirements	Requirements	Requirements	Capability
Hourglass cursor remains when Home view selected	Project home view contains a Map node. Double click on it. The map opens and in the view history bar above the "Home View" entry appears. Click on it to return to the initial view. The cursor remains as hourglass (the rotating circle on Win7) outside the view window (i.e. on the toolbars.	Bug	Usability	Capability	Reliability	Usability	Usability
Refresh View doesn't work for local MySQL database	The "Refresh View" functionality seems to be deactivated for MySQL databases accessed over the loopback interface. This behavior prevents the following use cases for "Refresh view": - remote MySQL database secured by SSH (an easy way to use Compendium for group working over the internet) - local MySQL database that is also accessible by remote hosts - local MySQL database with external programs c…	Bug	Reliability	Capability	Reliability	Usability	Reliability
Have relative paths entered automatically for cross platform support	Requested by: Darko Matovic I use compendium on a USB drive, running both on Linux (running compendium.sh file) and Windows (running compendium.bat file). Everything works fine, I just have to make sure that all the paths to the files on the same drive are relative. E.g., if I point to some file under Windows (and my drive letter there happens to be, say, M) the path is e.g. "M:\doc\test.dat". I …	Feature	Usability	Usability	Requirements	Usability	Capability
bad file permissions, as packaged	compendium-2.0-beta1.tar.gz for linux has almost all file permissions set to 700, no matter what the file. So, for instance then, all image files - .gif and .png - are executable - that's crazy. And then also, all directories are only readable by a single user - also crazy. The exceptions to the 700 permissions are the two dot files, ._.DS_Store and .DS_Store. Please clean up the permissions, so …	Bug	Installability	Integrity/Security	Integrity/Security	Integrity/Security	Integrity/Security
First Impressions, Comments, Suggestions, and General Remarks	I'm not sure if there is another places for this topic... My, very naive and raw, first impression is that there is too much "structure", too much classification, imposed in this system - Question Answer Pro Con Argument Decision. It is nice if _you_ think in those terms, but it is not nice to impose that style of thinking upon, say, _me_, or others, necessarily. And then, as a result of this imp…	Support	Requirements	Usability	Requirements	Usability	Requirements
Compendium main window cannot be resized	Reported by Paul Hughes-Barlow: I am running Vista and Compendium Version 2 beta 1. The problem I am having is that I am unable to resize the window which makes it impossible to drag and drop files or folders. Paul Hi! That is very strange. I am not sure I have heard this issue before. What actually happens if you click the Window expand/contract button at the top right hand corner? Can you just …	Bug	Usability	Capability	Usability	Usability	Usability
icons not displayed	Occasionally: After zooming out and in again, the icons(question mark, plus, minus) are not being shown any more. Everthing okay again when I restart Compendium.	Bug	Usability	Capability	Usability	Capability	Usability
detail popups exlcluded in web maps	export > web maps: When I opt for "exclude detail popus which only contain the node label & anchor ID", details are excluded altogether. (Mouse over is possible. Pop-up not.)	Bug	Usability	Capability	Usability	Capability	Usability
thickness of links does not change	Sometimes I am able to change the thickness of my links. Restarting Compendium helps whenever this happens.	Bug	Usability	Capability	Usability	Capability	Capability
lost link groups	New link groups that I create occasionally get lost. The still are in the appropriate folder. But they are not being displayed by tools > manage link groups. When I group is lost, it will never display again. I tried to open the files with notepad and made sure that the format was right (UTF8): I opened each of your linkgroup xml files in Notepad and then used Save As, and changed the encoding to…	Bug	Usability	Capability	Usability	Capability	Usability
Ref. node: manual pasting url into the ref-field	Copy/pasting an URL into the Ref.-field in a Reference node. (This would be useful when changing a node into a ref-node.)	Feature	Usability	Usability	Requirements	Usability	Usability
Restore To Project for MySQL DB Fails	I'm using Compendium on multiple platforms, and I've been keeping them in sync by backing up the database (running on MySQL on all platforms), then using "Restore To" to overwrite the old database on different installations. Since upgrading to 2.1b, I've been having the following problem: * Restore To seems to work without any errors. * However, when I try to open the restored database, I get the…	Support	Migration	Migration	Reliability	Migration	Migration
Cannot open project	I have just started working with Compendium. I was able to create a map (all OK, no warnings/errors). But when I restart Compendium and try to open it - it won't open. I get this dialog with list of projects, choose the one I want, enter password, hit OK, and - nothing happens. Dialog goes away (no errors/warnings; console is empty and clean too), main canvas stays clean, menus just stay disabled…	Support	Reliability	Capability	Installability	Reliability	Reliability
File Path length in reference node limited to 88 characters	In the "Ref" field of the Reference Node (in content tab), if I select a file in a directory so that the file path lengh exceeds 88 characters. Then, when I double click on the reference node, a popup is displayed stating that Windows can't fine the file.	Bug	Reliability	Capability	Requirements	Capability	Usability
Saving projects to run on other Pcs?	Hi I am a bit new to this Compendium and want to save the file/project so a colleague can work on it on a different PC. I have tried to do Project backup and it just freezes. Can anyone help? I am also wanting to post the finished map to a web page and am struggling to get that to work either? Can anyone help? Richard Rymill	Support	Migration	Documentation	Migration	Reliability	Reliability
Can't delete nodes or maps, Aerial View is non-responsive and hourglass won't...	I don't know whether these issues are related: Aerial View shows nodes that are invisible in the Home Window. When I move a node or map in one view it doesn't show the change in the other view. I can't delete any node or map in any view - Aerial or Home or in the outline view, or in any other view. When I try to delete a node or map, the hourglass comes up and stays until I close the program.	Bug	Usability	Capability	Reliability	Capability	Reliability
Slow performance at startup	on my notebook 4gb ram, T7250 processor starting time is 1 minute 50 seconds	Bug	Performance	Performance	Performance	Performance	Performance
Compendium Launch	Created an attachment (id=435) [details] error message starting compendium I have windows 7 64 bit and I was having the "can't find javaw" problem, so I updated my compendium.bat file as shown in issue 828. It now looks like this: @echo on start /b C:\"Program Files (x86)"\Java\jre6\bin\javaw.exe -Xmx512m -classpath "System\lib\compendiumcore.jar;System\lib\compendium.jar;System\lib\AppleJavaExte…	Support	Installability	Installability	Reliability	Installability	Installability
An open Map window doesn't show up in the Window menu list	I'm thinking it might be because the map name starts with a quotation mark ("). I thought I was crazy but I just checked and indeed it doesn't show up. See screenshot (the map named "Top-level" concepts - partially covered by the window menu.	Bug	Reliability	Capability	Reliability	Reliability	Usability
Error message opening Note node	Created an attachment (id=437) [details] image of error message The attached error message appears when I open all note nodes created today on a number of maps.	Support	Reliability	Capability	Reliability	Reliability	Reliability
information request for Compendium 1.5.2	Arçelik is a Koç Group company; which was founded in 1955. Today, Arçelik Company is the sixth largest household appliances manufacturer in the world and the third largest one in Europe. With more than 18.000 employees, 10 production plants in 4 different countries; namely, Romania, Russia, China and Turkey, 12 sales and marketing companies worldwide, Arçelik Company has been providing its consum…	Support	Documentation	Installability	Documentation	Documentation	Documentation
Node Format Toolbar does not reappear when checked	Open View > Toolbars and uncheck Node Format Toolbar. The NF Toolbar is hidden. Repeat and this time check the NF Toolbar. It does not reappear. However, on clicking Reset Toolbars to Default, the NF Toolbar reappears.	Bug	Usability	Capability	Usability	Capability	Capability
If a map node is inside itself, deleting or cutting the map node closes the m...	... reverts the zoom back to 100% if it wasn't at 100%. i.e Map A is a node inside Map A. If I delete the Map A node when in Map A, the Map A window closes and the zoom reverts to 100% next time I go back. Neither is terrible, but there shouldn't be a reason for it to auto-close, right?	Bug	Usability	Usability	Reliability	Usability	Usability
Moving between projects in one session get null error	When I close a project and then go to a second project in the same session, the second project will open and work fine. However, if I close the second project and try to go back to the first project, the first project will open but will hang with a null error when I try to perform an action on a node in the first project. I currently have three total projects set up in compendium (all one user sa…	Bug	Reliability	Capability	Reliability	Reliability	Reliability
Copy and paste from one project to another in same compendium instance	I have the same user and same passcode for all of my projects in Compendium. I cannot copy paste between projects. This is a huge problem for me as my projects are getting large and I need to be able to copy/paste completed work between projects. I'm on Windows XP. Derby dbase, latest Java. Error code below: Error: ViewpanelUI.CreatedNodeAction.actionPerformed INSERT on table 'VIEWNODE' caused a …	Support	Reliability	Usability	Usability	Reliability	Reliability
Zoom auto-changes from 75% to 100% as result of clicking Focus Node after pas...	I noticed this happening and reproduced it with this scenario. 1) I'm in View A which is at 75% zoom. I click on an embed indicator for a node and follow one of the links to that node in View B. 2) I copy another node from View B then click the Back button to go back to View A. 3) I paste the node into View A. It's off the screen, so I click Focus Node. 4) The zoom changes to 100%. Not a terrible…	Bug	Usability	Usability	Requirements	Usability	Usability
Clicking Zoom In when the view is at Fit to Page goes right to 100%	Shouldn't it just zoom in one level, e.g. 25% or whatever the next higher zoom level would be? thanks Al	Bug	Usability	Usability	Usability	Usability	Usability
Shortcuts should preserve Details content, not just Label	it's fair for Shortcuts not to have tags, but they should have the Details text.	Feature	Usability	Usability	Requirements	Usability	Usability
Wrong website linked by Quick Start.	I have downloaded Compendium and run the Quick Start Video (local) but when I try to go to the Quick Start Video (website) or the Compendium Institute Website it takes me here http://www.compendiuminstitute.org/training/videos/ which seems to be a dead site. Where can I find the follow up videos to the Quick Start? Cheers, Alastair.	Bug	Documentation	Documentation	Reliability	Documentation	Documentation
error submitting for survey	I just spent 45 minutes to submit my feedback... only to get an error message.... very frustrating!!!!! This is my text: Dear reader, I have only just started to look into Compendium as a method(ology) and a tool. My first impressions are that it is a rather esoteric context within which the community works. I feel this to be a barrier to join in the further development of what looks like somethi…	Support	Documentation	Usability	Documentation	Documentation	Documentation
Web outline export translates apostrophes into "&apos;"	so that those appear in the text (here's an example): HCI can&apos;t deal with surprise, unancticipated, cultural differences (7) Trad&apos;l HCI not radical enough to meet challenges of transformative/sustainable (DiSalvo 30) Insufficient understanding of how technologes actually get used, made in specific contexts (26) Trad&apos;l HCI insufficiently informed by &apos;values&apos;, ot ethical en…	Bug	Migration	Capability	Usability	Capability	Usability
feature requests from a absolute newbie: mentor, skill-level & feedback	Very curious what I can do with Compendium, I registered and downloaded the 2.0b1 version on my MacBook a few weeks ago. After some hours of practice I still would like to learn more, but as a newbie I feel like being dropped in New York as a child of eight years old without a map or a guide. I hope you understand my analogy: it looks like a powerful tool, but I feel lost in all the possibilities…	Feature	Requirements	Documentation	Documentation	Requirements	Requirements
Option for Automatic Weighting or Manual Voting	It would be helpful in large group decision-making if there were some way for Compendium to either automatically weight nodes by number of "+" nodes associated with (or within) it, or manually allow for voting to be included in the node details so that dialogue participants could demonstrate a selection of multiple options.	Feature	Requirements	Requirements	Requirements	Requirements	Requirements
Drag image to create node	Dragging an image from a website or document to create a new node with the graphic that was dragged becomingly presenting image on the node. Similarly, if the system clipboard is holding an image, a right-click option on an existing node could make the image become the image on that node, or a right-click and open white space could have the option of pasting the image, creating a new node again w…	Feature	Usability	Usability	Requirements	Requirements	Requirements
Software seems to seek for something after you try to import an xml file whic...		Bug	Migration	Capability	Reliability	Capability	Capability
"Search Google" data compromise	It is easy to start the "Search Google" function by accident. This would send a node title which might contain sensitive information over the internet. The easiest solution would be to have an option to deactivate the search. But it would be even more useful if users could specify a custom command to run.	Bug	Usability	Capability	Usability	Usability	Usability
Open a project results in an exception	Heyho, this bug affects all versions of Compendium, beta and releases. The issue is, that we can not open an existing project via the Open (CTRL-O) dialog, it results in a database exception. It is simple to solve it. The routine DBAdminDatabase::getSchemaStatusForDatabase(String sProject) tries to open a DB connection using the sProject string, which is wrong, it should open a DB connection to t…	Bug	Reliability	Capability	Reliability	Reliability	Reliability
style palette	style is very difficult to manage in Compendium. It's certainly not an absent minded momentary triviality to create a consistent style (which deviates significantly from the default) within a map or between maps (for nodes, links, backgrounds, text, etc.) I think the qualitative experience of using Compendium could be improved hugely merely by improving the fluency of style management. i suggest …	Feature	Usability	Usability	Usability	Usability	Usability
size of minimised map window	i'm not sure which category this belongs (what's "Aerial View"?).. so .. here it goes .. the minimized map window is far too small. There's not sufficient amount of room for a reasonable amount of the map label to be made out. There's no reason why the name of the map has to be truncated to such a degree. So, i request that, a map window is minimised to a size that will allow a significant amount…	Feature	Usability	Usability	Usability	Usability	Usability
web link page title -> ref node label	it would be convenient if .. when dragging a web link from the browser into a map .. the web page title was copied into the compendium node label.	Feature	Usability	Usability	Usability	Usability	Usability
Same 'Javaw' issue	I'm running Win7, latest install of Java (6.23) and have tried installing somewhere other than x86 - and Compendium STILL does not want to work, claiming it can't find 'Javaw'. I don't want to kill my PC by messing about with .bat files when I REALLY don't know what to do with them. Please...any advice...I loved the first build of Compendium and it worked just fine on WinVista.	Support	Installability	Installability	Installability	Installability	Installability
map windows claustrophobic movement solution	problem: ======== often i find that i need to refer to one window while being active in another. And that means spontaneously moving maps out of the way and drilling into a map. Unfortunately, it's not easy to create space on the Compendium background for new windows. Windows can't have their boundaries moved beyond the background boundary. That means there's a lot of window management activity i…	Feature	Requirements	Usability	Requirements	Requirements	Requirements
Export > Web Maps > referenced files not being exported	When doing a web map-export, my referecend files are not being exported. (Yes, I activated "export linked files.) The bug occurs both when I leave the files on their original place in my desktop and when I put them into the "Linked files" directory. (Everything works fine when I manually create a folder "references" and drop my files there.)	Bug	Reliability	Capability	Migration	Capability	Capability
exception opening map after returning to previous project	brief description: when i return to a previously opened project and try to open a map, i get an exception. On clicking the "ok" i get a blank white window where there should be a window with the map content. The title to the blank window correctly displays the map name. This is the content of the Message window: window title: error window content: exception: (ProjectCompendiumFrame.addViewToDeskt…	Bug	Reliability	Capability	Reliability	Reliability	Reliability
Shortcut nodes in different views = issues (possible solution included)	------------------------------------------------ Test case to simulate uninitialized node issue: ------------------------------------------------ 1. create new map - name it for example "upper level map" 2. create new map inside "upper level map" and name it "test map" 3. create a shortcut to the "test map" inside "upper level map" using context menu 4. cut the shortcut using context menu 5. go t…	Bug	Reliability	Capability	Reliability	Reliability	Reliability
Won't install Java, won't run	Hi. I installed the beta, my java is up to date, I have the administrative authority over the machine. Here is the error notice i got: Unable to execute file: c:\users\coco\appdata\local\temp\is-T9LE6.tmp\jre-1_5_0_13-windows-i586-p.exe CreateProcess failed; code 740 The requested operation requires elevation. Help? Thanks so much	Support	Installability	Installability	Installability	Installability	Installability
"Mark seen" does not working when importing xml	After importing a zip-file containing the xml of a map, Compendiums marks all the nodes as "not seen". This happens regardless whether or not I choose "mark as seen" during the importing process. I cannot mark as seen/unseen using the right-click drop-down menue. (The choice appearas as grey = not available.) But I can activate the same function (F12) using "unread view" (i.e., opening the field …	Support	Migration	Capability	Reliability	Capability	Capability
Nodes do not open	About 15% of the attempts to open a node just do nothing. If I try again it works. There is no difference between opening by doubleclick, clicking the lower right number of another node or using the Open button after a search. I use Compendium with a MySQL database under Ubuntu 10.10. The problem started after switching from 1.5.2 to 2.0 Beta 1. It seems that it occurs only after some usage (open…	Bug	Reliability	Migration	Reliability	Reliability	Reliability
Does not find if part of search string is in label and part in detail	Lets search for two or more words with "Look in" Label and Detail and "Match all listed". The expected behavior is that all nodes should be found that contain the words anywhere in the label or detail text. In reality nodes are only found if they contain all words grouped together in the label or the detail. (Ubuntu 10.10 with MySQL database)	Bug	Usability	Capability	Reliability	Capability	Usability
Drag and dropped files get wrong path on Linux	I drag and drop a file with the name "A file with an €.txt" (no space at the end) from a file manager into a map and choose "as link to original". If I dnd from Nautilus the reference node gets this path "file:/home/example/A%2520file%2520with%2520an%2520%25E2%2582%25AC.txt%0D" and this name "A%20file%20with%20an%20%E2%82%AC.txt " . From Konqueror: "file:/home/net/A%20file%20with%20an%20€.txt" an…	Bug	Migration	Capability	Reliability	Reliability	Reliability
Node time spans are gone after restart (MySQL database)	I created a movie map with some nodes and gave them time spans in order to make them appear and disappear. Everything worked as expected. When I started Compendium for the next time the movie map and the movie itself (with its time span) were still there but no time spans for the nodes. There are no log entries. This is Ubuntu 10.10 and I used a MySQL 5.1 database with a new project. I verified t…	Bug	Reliability	Capability	Reliability	Reliability	Reliability
Timeline view	In some applications, particularly those concerned with historical research, I think it would be quite useful to be able to construct a view in which nodes are displayed as a timeline, automatically laid out according to a date/time (or a span of dates) associated with the node. In order to participate in the timeline view, the node would probably need to be manually dated, as the modification da…	Feature	Requirements	Requirements	Requirements	Requirements	Requirements
Ability to use search plugins (e.g., Sherlock/OpenSearch) in References	I would like to be able to define interfaces to various web search engines, and to store a search using one of them into a Reference node. Here's how I imagine this working. Somewhere in the menus (probably "Tools") there's an item that opens up a "search manager" or some such, in which I can specify URLs and query string formats for interacting with various sites on the Internet. You might consi…	Support	Requirements	Usability	Requirements	Requirements	Requirements
Change Auto Label Searching to a preference	I agree with the below email -- I couldn't find it either without looking through the help. Is there a reason it's on the View menu (and that you have to expand to see it?). Al Hi folks, Returning to Compendium after a few months away, I've downloaded the 2.0 Beta 1 (on OSX 10.6.8) and find that autocomplete / transclusion doesn't appear to be behaving as I remember in 1.5.2 - that is, automatic …	Feature	Requirements	Migration	Usability	Migration	Migration
Links do not open in browser	If I click on an email-address in Compendium, my standard email-program is starting. If I click on a URL (in the menue or on the main screen) I get an error-message (translation): "When playing the command to the application an error has occurred." It's the same problem with Freemind-Application. I 'm using Java 6 update 26.	Bug	Usability	Capability	Reliability	Reliability	Reliability
Installed, but will not open / boot	The install seemed to go smoothly, but upon opening the application I'm met with a pop-up that says: { The local derby administration database was unable to be opened / created… failed to create database "compendium," see the next exception for details. Please contact compendium support staff. } I'm running OS 10.7 I am not logged in as an administrator. Any suggestions? Thank you for your help.	Support	Installability	Installability	Installability	Installability	Installability
Links on welcome page seem not to be working.	The welcome page links opens a window in which I am to choose the application, which is fine because the pop-up flag gives an indication of the application. The apparent bug is that after choosing the appropriate application, I don't get access to the information. This problem seems to be true for each of the five icons in the welcome to Compendium window. And the application doesn't open, either…	Bug	Usability	Capability	Reliability	Capability	Usability
I'm not getting either of my projects to open.	I select "Open" from the File pulldown. It gives me an option of all my two projects I have created. I select either and enter my username and psswd. And the application spins the blue spinner without opening the project.	Support	Usability	Capability	Installability	Capability	Reliability
Cannot Create a New Node in a Re-opened Map	When I try to create a new node of any type, I receive the following error: Error (ViewPaneUI.CreateNode.actionPerformed) NodeService is Null in View.addMemberNode-2c	Bug	Reliability	Capability	Reliability	Reliability	Reliability
Setting standard behavior for drawing links	curves links are really nice, but what if I prefer straight lines? All the links I draw I have to reformat. I´d like to set the behavior of my drawn links: 1. default setting by link toolbox. 2. Add Link Type to the box 3. format last drawn link faster How to? what about using the greyed out formatting options in the link formatting tool upwards? a) As for text in MS Word it could determine the l…	Feature	Usability	Usability	Usability	Usability	Usability
adding nodes to lists difficult	1) I open a list. Press "A" to add an Idea. Doubleclick the label. Type in Label. Press Return. All ok. 2) I wanna add next Idea. So I press "A". Nothing happens. Or it opens again the textfield for the label. I dont know why and when Compendium does that, but I want to add an idea. I press "Esc". Even several times. I click and doubleclick everything I see. "A" doesnt work anymore. 3) I Press "T…	Support	Usability	Usability	Usability	Usability	Usability
Want to sort a List node by my own category	I have a List. A To-Do List for example. Now I want to sort it by my own weight (acuity for example). So I`d need a column where I can put my acuity as number. I`d also like to draw one row into another position for fast changing of small lists. Possible? Wold be great! (anyway, your tool is great!!)	Feature	Requirements	Requirements	Requirements	Requirements	Requirements
Error once application is installed	Created an attachment (id=447) [details] Error message when opening applicaiton I am working on Windows 7 and would love to use your software but I am receiving an error once it is downloaded. "Windows cannot find "javaw". Make sure you typed the name correctly, and then try again." Help with this error would be greatly appreciated. Leandra	Support	Installability	Installability	Reliability	Installability	Installability
Launch fails for Word files drag & dropped into map	Word files that I have drag & dropped into various maps will not launch, but this problem only occurs for just over half of the linked word files in my maps. When I double-click on the affected files, a window appears in which I have to select the application that should be used. When I then browse to and select MS Word in that window, I next see the "contents" window for the node with the linked…	Support	Reliability	Capability	Installability	Capability	Reliability
Ability to copy all nodes in a map to a new map	With a single command, select a map and be able to copy all nodes in that map into a new map. There should also be the option to copy any submaps in the map to new maps. All other nodes in the map should follow the normal copy functionality with transclusion. Additionally, add an option to the Import XML feature to transclude all nodes except map nodes. This would essentially do the same thing as…	Feature	Usability	Usability	Usability	Usability	Usability
Can't run Compendium after installation	Hello, I installed Compendium and updated my Java as suggested by the installation menue. Still I can not run Compendium software. When clicking on the desktop icon, the following error occurs: Windows cannot find 'javaw'. The same problem applies when trying to launch the 2.0 beta version. I'd really like to work with Compendium. One of my colleages does it and his work looks quite promising. Pl…	Support	Installability	Installability	Installability	Installability	Installability
Compendium appears on absent screens	For the last few days, I was starting Compendium on a Windows 7 laptop. I could see the main window with the black workspace, but it was unresponsive, and I couldn't even close the program. Right clicking on the taskbar and saying "close program" was ineffective; I had to reboot the computer. Eventually, I figured out that Compendium was appearing, but on a monitor to the right of the main (lapto…	Bug	Capability	Capability	Migration	Migration	Capability
Windows 7	Major issues with Window 7. Is an update coming out????	Feature	Migration	Requirements	Migration	Migration	Migration
Created projects fail to open	Download and install under Fedora 15 KDE worked fine, but 1. I can create new projects and then everything works as expected. I can create nodes, connect them etc. All nodes are working fine. 2. Closing Compendium and starting it takes me to the open project dialogue. I select the project I created in 1) and then nothing more happens. Most of the menu items are greyed out, except for File|open an…	Bug	Reliability	Capability	Reliability	Capability	Capability
display-problems after cloning and copy/paste	After cloning a set of items and copy-pasting them to a different view V, a problem occurs: If I re-arrange the items in V and then use the zoom function, the re-arranging will be lost. Items flip back to their original position. Working on larger maps, this is quite inconvenient.	Support	Usability	Capability	Reliability	Capability	Capability
software instaled and not working	I have installed the software including automated Java instalation and restatred the computer ( Z400 HP win 7 64bit OS ) I did not take the preferance instalation place as the software automated but instaled it on E: drive where I have other instaled softwares. when I click the software icon I get a massage "windows can not find javaw. make sure you typed the name correctly and then try again.". …	Support	Installability	Installability	Installability	Installability	Installability
Unable to launch Compendium Installer	Greetings I downloaded the Compendium 2.0 beta installer and when it is executed as administrator on a Win7 64 based system it generates the following Error "ShellExecuteEx failed; code3. The system cannot find the path specified". If it is executed with "Run as Administrator" selected the Error message "<path to installer>\compendium-2.0-beta1.exe, The specified path does not exist., Check the p…	Support	Installability	Installability	Installability	Installability	Installability
cannot download	the download files are corrupted	Support	Installability	Installability	Installability	Installability	Installability
Will there be an iPad version of Compendium?	Hi Team, I have started to use Compendium a lot and am curious if an iPad version is planned. That would create one great app for facilitation, and a touch interface would appear to suit the ease of use nature of the software. We use iPads quite a bit at work and the power of this platform for getting ideas across is excellent. Combining that with Compendium would make it even better. Thanks for …	Feature	Requirements	Requirements	Migration	Requirements	Requirements
Export Compendium Map as OPML	Hi Team, I use OmniOutliner, NovaMind, iThoughts HD, and Scrivener as outlining, mind mapping, and writing tools in addition to the excellent Compendium product. Transfer of structured textual data between the non-Compendium tools is easy through the XML format OPML. This would appear to be a natural fit for Compendium as an export / import format, as it would open up the product to work with man…	Feature	Requirements	Requirements	Migration	Requirements	Requirements
Compendium installed but won't start	I have had the same problem starting the standard version and 2.0 Beta version: when I double click the icon to start Compendium it returns a message that windows is looking for 'javaw'. I have a recent version of Java - what do I next? Thank you!	Support	Installability	Installability	Installability	Installability	Installability
Pls make a basic Compendium for Android phones	Hi Compendium development. I love this tool. Pls make a basic version for Android phones. Just the usuall icons: quistion, answer, pro, con, decision with lines to point and auto ajust it all Export to freemind, save as pdf/jpg/svg Kind regards Word.one And ty for a great tool. I really miss it on my android phone. Mindjet has a great mindmap tool, but I miss your icons and structur	Feature	Requirements	Requirements	Migration	Requirements	Requirements
Having trouble getting started with Compendium	I am unable to drag and drop or right click nodes. Basically, I've not been able to even take the first step with Compendium. I've seen the videos, but am unable to reproduce what I see there.	Support	Installability	Usability	Usability	Documentation	Usability
Formatting of text associated with a Node	It would be nice if the text note associated with a node could be formatted with fonts, colours, bold or italicised text and different text sizes. Altenatively if that would be too much trouble maybe a single universal setting for the font and size of the text in all the nodes. This would improve Compendium considerably in my opinion.	Feature	Usability	Usability	Usability	Usability	Usability
Linking by drag-hover	I've just been using the tool for the first time in a while, and came up with an idea. Wouldn't it be convenient if you could link two nodes by dragging one over the other, hovering for a second or two, and dragging back. I realise that it might be "magic behaviour", but I thought I would throw it out there. It would be a very natural interface. You could message the user when it happens, perhaps…	Feature	Requirements	Requirements	Requirements	Requirements	Requirements
Web UI	I know, because I am in software development, that this is a really big ask. But, it would be totally unreal if Compendium could have a fully featured web/java script version. Just throwing it out there.	Feature	Requirements	Requirements	Migration	Requirements	Requirements
General query - seeking permission to use logo	I am a blogger, have written a post mentioning how I use Compendium, would like permission to use the logo in the post. It's a new blog written by 3 academic librarians on personal knowledge management. My post, which I won't post until I get replies to my requests for logo use, is about my own personal knowledge management ecosystem, which Compendium is part of. The blog url is www.academicpkm.o…	Support	Documentation	Documentation	Documentation	Documentation	Documentation
Accessing maps from different computers	This seems a very basic question, but I cannot figure out how to access maps I create on one computer with ones created on another. I use the same user/log in name each time but I get no message about conflicting names, etc. It all seems a bit strange. I have to try and export maps and send files from one place to another which is a very inefficient way of doing things. Bryan	Support	Documentation	Usability	Migration	Documentation	Documentation
Download	I'm trying to download compendium... The download page will eat my data without any feedback. No mail arriving at any of my accounts (tried several times). What can I do further (besides giving up). Hamm	Support	Installability	Installability	Installability	Installability	Installability
Automatically creating links between existing and new thoughts	I have recently had a conversation with a student in HE who is on the Autistic spectrum and has difficulty in articulating ideas and thoughts in writing. What I suggested was that he utilize Compendium as a depository for thoughts and ideas as they occur which will then enable him to align similar ideas about specific topics and hopefully then be able to construct coherent responses. He then aske…	Feature	Requirements	Requirements	Requirements	Requirements	Requirements
Changing Node Type creates problems	After changing a node's type, through the context menu, one cannot change it again, unless one restarts Compendium. After the change, there is a revolving blue circle that appears whenever the mouse is over the 'Outline View'.	Bug	Usability	Capability	Usability	Reliability	Usability
Moving installation	Hello, New to Compendium and new to dealing with it (IT administrator). I'm looking to format a users computer. I wanted to cover my bases with all software and see if there is anything I need to backup/copy/deactivate before formatting and reinstalling Compendium. I've searched through the support forums without much luck so far. Please advise.	Support	Migration	Documentation	Documentation	Migration	Migration
Integration with mendeley and other reference managers	Greetings, Is there any possible way to integrate mendeley into compendium, as it'll make inserting references a whole lot easier. the mendeley API is available for free on theri website Kind regards,	Feature	Migration	Requirements	Requirements	Requirements	Requirements
Firefox 19.0.2	Web Maps not working in Firefox 19.0.2. Working perfectly in IE. Web map displays but no links to content work i.e. no response	Support	Migration	Capability	Reliability	Capability	Reliability
cannot open	I have downloaded the required Java, but whenever I tried to open Compendium, it did not work, keeping saying 'windows cannot find the file 'javaw''. I saw the suggested solution about editing compendium.bat file, however, I cannot find it in the compendium folder.	Support	Installability	Installability	Installability	Installability	Installability
Can't Download	Hello, I've had the same issue as the person on ticket 1065. Only I'm trying to download the Windows .exe. I've tried 5 times with Internet Explorer and 3 times with Firefox. I also tried going to http://compendiumng.org/ as suggested. On Firefox it says "Problem loading page" on Internet Explorer it says "This page cannot be displayed" How can I get either version? Thanks! Susan	Support	Installability	Installability	Installability	Installability	Installability
Compendium map sometimes collapses unexplainably and I cannot load Compendium LD	Created an attachment (id=457) [details] Map that collapsed I have used Compendium now for two years, and I love it other than one problem, which drives me crazy. Sometimes I create a map, and when I click on the zoom button to zoom out from 75% to 25%, the whole map collapses, some nodes move far away from where they were, and the map in general becomes unreadable. This also sometimes happens wh…	Bug	Reliability	Capability	Reliability	Reliability	Reliability
Compendium NG won't start after installation	Hi, I've installed CompendiumNG in a separate folder outside the program folders in my Windows 7 operating system. I get the error message: Could not find the main class: com.compendium. ProjectCompendium when I try to start Compendium. I run Java 7, update 45. What should I do? Best regards Jacob P.s. The same error message came up when I hd installed the program in my program file. I have downl…	Support	Installability	Installability	Installability	Installability	Installability
Unable to link nodes using OS X 10.9.3	I have used compendium for several years and been very satisfied I have previously used ctrl-click and drag to link nodes whrn I do not have amouse available. After upgrading to OS X 10.9.3 this did not work. I was unable to link nodes using a graphics table either. Steps to reproduce 1. Ensure the MAC is running OS X 10.9.3 2. OPen Compendium 2.14 3. Create a project 4. Open project 5. Create tw…	Support	Migration	Installability	Reliability	Migration	Migration
Download of Old Versions	Would you please make the old releases available for download ? I'd need a copy of Compendium 1.5.2 for Linux in order to open old database files. I'd think that over the next years more people will find that they are no longer able to open old backups with current Compendium 2.0 or NG. "Your database structure was unable to be updated" I could only find the old announcements and the source but n…	Support	Migration	Migration	Installability	Migration	Migration
Error Message - "Error. (ViewPaneUI.checkLinkRollover) null"	I get the above error message when I mouseover any part of the map for one particular project I have create. Any ideas on what is causing this and how to fix?	Bug	Reliability	Capability	Reliability	Reliability	Reliability
map/list windows that opened in non-maximized state take two clicks to maximize	Originally reported by Al Selvin I mistakenly did an XML export of a single node, and I got the situation where the export completed before the progress bar did, so then I couldn't get rid of the status bar and had to kill the application	Bug	Usability	Capability	Migration	Capability	Capability
Print initiation is slow	Starting a print job from the menu is very slow -- over 10-15 seconds to bring up the print dialogue box. This is an a Windows XP, AMD Athlon (64bit)computer and most progams initiate the print dialogue instantly.	Bug	Performance	Performance	Performance	Performance	Performance
Rollover image doesn't update after being swapped out	I attached an image to a Reference node, decided I didn't like it, then replaced it with another image with the same filename. When I rollover it, although the correct image is displaying as the icon image, the rollover image is still the old one. When I quit Compendium and go back in the correct image is there on rollover.	Bug	Usability	Capability	Usability	Capability	Usability
Matching map and printer output	When I print a map the print font and icon size come out larger than the map. Is this due to a preference in Compendium or my printer (Canon i560)? Thanks, Richard Scott	Support	Usability	Usability	Usability	Usability	Usability
Add menu item for exporting templates	A separate menu item for exporting templates might encourage people to use templates more often and would start the search for a destination directory in the template tree.	Feature	Requirements	Usability	Requirements	Requirements	Requirements
First letter kb shortcut for navigating through Views list (Windows convention)	and search results	Feature	Usability	Usability	Usability	Usability	Usability
Opens program and then crashes	Program opens and then closes, and a box appears saying that another version may still be running when it is not and asks to close java in the programs task window.	Bug	Reliability	Capability	Reliability	Reliability	Reliability
Selecting a workspace displays incorrect windows	Saving a workspace with two windows results in only the "home" window being displayed when the workspace is selected. Saving a three window workspace results in two windows being displayed when selected. Let me know if you can't reproduce this behavior.	Bug	Usability	Capability	Usability	Capability	Usability
right to left layout pushes node further awaay	Hi, When I try to layout from left to right, there's a lot of extra vertical space in the only the bottom nodes which makes it harder to read (while the top nodes are perfectly spaced). I've attached an example pdf. I'm not sure if I should have filed this under item #348 or not. The map I use is a tree--there are no cycles. This is the first time I've run into it - might it be related to the siz…	Bug	Usability	Capability	Usability	Usability	Usability
Outline export does not display umlauts		Bug	Migration	Capability	Usability	Capability	Capability
On-line bug reporting link	The On-line bug reporting link link on the help menu goes to the home page of the Compendium bugzilla systemm i.e. http://compendium.open.ac.uk/bugzilla/. It would be better if it linked to the CompendiumLD 'enter an issue' page i.e http://compendium.open.ac.uk/bugzilla/enter_bug.cgi?product=CompendiumLD	Bug	Documentation	Requirements	Usability	Usability	Usability
Remove password length restriction (to zero?)	Originally requested by Jack Park	Feature	Integrity/Security	Integrity/Security	Integrity/Security	Integrity/Security	Integrity/Security
Sound only (no vision) from videos	<http://www.compendiuminstitute.org/training/training.htm> leading to <http://www.compendiuminstitute.org/training/videos/index.htm> With Firefox (1.0.2 on Mac OS X 10.3.8) the video opens, albeit in a separate window. With Safari (1.2.4 (v125.12) on Mac OS X 10.3.8) I get sound only (no vision) from the videos.	Bug	Usability	Capability	Usability	Capability	Capability
Paste/cut nodes into List is not updating Views indicators		Bug	Usability	Capability	Usability	Capability	Usability
Shortcut icon for reference node - wrong	Shortcut icon for reference node when in small icons mode is wrong. Draws standard small reference icon	Bug	Usability	Capability	Usability	Capability	Usability
XML Import did not preserve author name	On Importing XML, preserving author name seems to preserve author ID - sometimes? Need to export user name not user ID - check	Bug	Migration	Capability	Requirements	Capability	Capability
Problems with displaying status bar	Originally reported by Al Selvin	Bug	Usability	Capability	Requirements	Capability	Usability
Bug with Stencil set ordering	Originally reported by Al Selvin It seemed that when I exported a stencil from my machine (where I had the stencil items in the order I wanted them), then imported them into another machine, they were in a different order -- like alphabetical by label	Bug	Usability	Capability	Migration	Usability	Usability
Stop windows moving outside accessible area.	Originally reported by Maarten Sierhuis I've noticed now on both the Mac and Windows you are able to move map windows underneath the tool bar at the top of the window, in such a way that you can't "get a hold" of the window anymore and move it or close it, etc. This is really annoying. It happens suddenly when you least expect it. At that time the only thing you can do is either expand or cascade…	Bug	Usability	Usability	Usability	Usability	Usability
Node icons not drawing in the Help pages.	The node icons are not drawing in the help pages. This is becuase they have now become png files and the help pages are still referencing .gif files.	Bug	Usability	Capability	Usability	Capability	Usability
Circle and line tool disapear when selected		Bug	Usability	Capability	Usability	Usability	Usability
Program adds slashes (/) before quotations (")	I have a node named like My "favorite" things After backup and restore operations I have this node named My /"favorite/" things What is worse, that after another one backup/restore stage I have node named My ///"favorite///" things It seems like an ecsape character is doubling in Database. Not sure that this trouble corresponds to Project Management Bugzilla component, maybe to Database.	Bug	Usability	Capability	Usability	Capability	Capability
Tags : Show Nodes fails for a tag	Error Message, "Unable to calculate usage for <tag>" appears when Show Nodes button is pressod on the All Tags screen	Bug	Reliability	Capability	Reliability	Reliability	Reliability
Icons not shown	hello, I'm trying out Compendium as a concept mapping tool, but after a small number of actions the Icons will not be shown. exmaple: - Created a new(first) map - added some concepts - linked them - added another concept to the map, the concept is there but the icon is not shown Another example: - opened a map - changed view to 75 % ==> icons not shown Regards, Peter Kelder	Bug	Usability	Capability	Usability	Usability	Usability
Link to log file for missing reference files	When you get the "One of more reference files could not be located, please check log file for details" message after export â€“ give button to link to/open log file. It would also be good to list the missing file(s) in the dialog so user already knows what's missing.	Feature	Usability	Usability	Reliability	Usability	Usability
Color chooser doesn't show selected color for node text background after reopen	Color Chooser should show the color already assigned to a node when button clicked (now it doesn't). It only shows it if you select a color in the current 'session' for that dialog. It should show when you reclick the color chooser button for a node which already has a color assigned, otherwise it's difficult to find it in the dialog. It now shows as no color selected even when there is one.	Bug	Usability	Usability	Usability	Usability	Usability
Shortcuts exported than imported as XML become regular nodes	Shortcuts exported than imported as XML become regular nodes, not Shortcuts, on import (like Clones)?	Bug	Migration	Capability	Usability	Capability	Capability
Loosing transclusion and weight indicators from 1.4 to 1.5	When opening projects created in 1.4 in 1.5 the transclusion and weight indicators do not show up any mor. They only do work for new nodes created with 1.5 in these projects, not for the ones that were created in 1.4	Bug	Migration	Migration	Reliability	Migration	Migration
File names for HTML web export cannot have '...' as this breaks on Linux	If the auto-generated file names for the Export have ... in them, it falls over on Linux	Bug	Reliability	Capability	Usability	Usability	Reliability
"drag and drop" to create a node is not working with the scribble pad	"drag and drop" to create a node is not working with the scribble pad	Bug	Usability	Capability	Usability	Capability	Usability
When you delete a node, it doesn't disappear until you restart app	Just as stated. In this case, the node was present in more than one view. It was a map node with a picture in it.	Bug	Usability	Capability	Usability	Usability	Usability
Crash when dragging on a node or clicking a node	I realise that Compendium hasn't been tested on Ubuntu 6.06 but just in case this is helpful... I'm getting a crash when I drag from the nodes toolbar or click on an existing node in the workspace. (Though I can drag and drop a node within the workspace.) Here's a typical log (that appears to be generated when the crash happens): # # An unexpected error has been detected by HotSpot Virtual Machin…	Support	Reliability	Capability	Reliability	Reliability	Reliability
Add a blank gif to Reference Node Icons folder (or similar)	So it makes it easy to create nodes with no icon (unless there is now some other easy means to do this -- I didn't see one).	Feature	Requirements	Usability	Usability	Requirements	Requirements
Long delay when changing icon image for map nodes	This happens even just when changing one map.gif for another (i.e. not a heavy image), on a map with a background image. Takes 30-45 seconds each time.	Bug	Performance	Performance	Performance	Performance	Performance
New nodes in zoomed view have full-size font initially	While using 75% zoom view, if I create a new node, it uses the font size of the 100% view by default. This is probably desirable during edition, esp. at lower zoom levels, but the font size should ideally be harmonized with the view's soon afterwards. Re-applying the view settings corrects the situation.	Bug	Usability	Usability	Usability	Usability	Usability
Node won't delete until app is shut down and restarted	You delete a node (that is in multiple views) from one of the views. You close the window. You open the same window - it's still there! I tried this four times with same result. Restart the app, and it has gone. SO frustrating!	Support	Usability	Capability	Usability	Capability	Capability
Have an option to set a default background for maps	Either a color (can be any color on the chooser, would cover the whole map) or a default image background.	Feature	Requirements	Requirements	Usability	Requirements	Requirements
Add buttons for 'move label into detail' and 'move detail into label' to the ...	Often it's while viewing the Contents window that you want to move text from one to the other. At present you have to be on the map and right-click (a special pain on a one button Mac mouse).	Feature	Usability	Usability	Usability	Usability	Usability
Installation in Ubuntu dapper	I installed Compendium in Ubuntu Breezy and it worked fine. I installed the same sun java deb file in Ubuntu Dapper, untarred the compendium file and ran the compendum.sh file. This started Compendium, and I opened a new project. As soon as i added a node and the program crashed.	Support	Installability	Installability	Installability	Installability	Installability
Tablet PC interface	Originally requested by Simon Buckingham Shum: specifically designed to work with the pen interface -- optimized for pen -- can use it to write into labels... new tablet pcs have much better handwriting recognition	Feature	Migration	Usability	Migration	Usability	Requirements
Alt+n opens a strange Input Window	It also brings up the window if you type alt+e or alt+u or alt+I or alt+`. It is the multi key entry for adding a ~ above various characters.	Bug	Usability	Capability	Usability	Usability	Usability
Image rollover not going away if node deleted.	Originally report by Jack Park	Bug	Usability	Capability	Usability	Capability	Usability
Clone Nodes does not correctly display refrence node icon	If you clone a ref node with a recognised filetype (pdf, doc, xls, etc) then the cloned node appears as a generic Ref icon. You have to cut and paste it back into the map to fix this.	Bug	Usability	Capability	Usability	Usability	Usability
Align doesn't work correctly when zoom is at 75%		Bug	Usability	Capability	Usability	Usability	Usability
Bug pasting a map node inside itself when zoom is at 75%	Original reported by Al Selvin When pasting a map node inside itself and zoom is at 75%, it changes position of the node on its original view	Bug	Usability	Capability	Usability	Usability	Usability
Two different size icons at 75% zoom	Managed to get a map to display two different size node icons when at 75% zoom	Bug	Usability	Capability	Usability	Usability	Usability
Export to HTML Outline bug with references	Originally reported by C.Palus I experienced some episodes of a shadowy bug while exporting nested maps, with lots of referenced file links to Outline, such that some of the maps would not export their contents and the pages would be blank, or nonexistent. I seemed to fix it partly when I exported "All nodes on page" instead of the single containing map on the page 'above'-- but some things still…	Bug	Migration	Capability	Migration	Capability	Capability
label wrapping when zoomed changes	Originally reported by Jeff Conklin I notice that the Node label wrap length changes when you change zoom levels. To see this, create a node with the label "A B C D ..." for the whole alphabet. Note the letter that the line wraps at. Now observe this letter change when you change zoom levels. Why is this important? If at one level you have 2 linked nodes with close horizontal spacing, when you ch…	Bug	Usability	Capability	Usability	Usability	Usability
Loosing links when using copy/paste from/to another database	Originally reported by Al Selvin	Bug	Usability	Capability	Usability	Capability	Usability
Bug inserting large search results into a view	Originally reported by Al Selvin I was doing lots of searches then select alls then insert into views, and on the last one, things kind of froze (I will still able to do things but the screen did not repaint). Lots of stuff in the attached logfile. 1.4.1 on xp. I think there is also an issue when you Insert into View from Search Results into a List that already has some of the nodes. because here…	Bug	Reliability	Capability	Reliability	Reliability	Reliability
Export to XML bug	Originally reported by Jeff Conklin I'm trying to work out the precise protocol for sharing a map back and forth between two users via email. The challenge is merging the new and changed nodes with the existing nodes on each import turn. I'm testing the process by sharing a map between two databases on the same computer. The process describe in the Help file works OK if I enter the "master map", …	Bug	Migration	Capability	Migration	Capability	Capability
HTML Views with included referenced files - gets it wrong	Originally reported by Al Selvin There is a map with lots of referenced PDF files. When they are exported as HTML Views with included referenced files, only 3 of the PDFs end up in the References folder. However when they are exported as Outline or XML, all of the PDFs end up in the right place.	Bug	Usability	Capability	Reliability	Capability	Capability
Tag creation bug from drop-down box.	Originally reported by Maarten Sierhuis I have not yet understood why it happens, but there is some combination of activities you do that makes it happen. The issue is that the tagging menu gets into a state in which it doesn't work any more. To tag nodes then you will have to use the ctrl-t command or hit the "T" button and tag that way. The only way to solve it is to quit Compendium and start i…	Bug	Reliability	Capability	Reliability	Reliability	Reliability
Bold text in HTML outline export is a problem	Originally reported by Ian Russell If you don't know already, formatting bold text in HTML export is a problem. Seems "text-decoration:none;bold" is in the CSS instead of "font-weight:bold".	Bug	Usability	Usability	Usability	Capability	Usability
MySQL Socket Connection Reset bug / timeout issues	Timeoue bug originally reported by Ron Wheeler When Compendium has been idle for a long time, MySQL closes the connection. When Compendium gets reactivated (gains focus) it pumps out an error since it can not get access to the database. This is pretty reasonable but not really helpful since MySQL is running and the connection could be restored if Compendium tried. After pumping out the error it d…	Bug	Reliability	Capability	Reliability	Reliability	Reliability
Bug - problem with large jpg/views export	Originally reported by Al Selvin I tried to export my whole Phd database. Went away and got back to my desk, there were many "missing file" windows, which is OK, but when I had clicked through them all I got to the status bar and it was stuck at 51%.	Bug	Reliability	Capability	Reliability	Reliability	Reliability
Bug with inserting from Search results into List when node already in list	Originally reported by Al Selvin Inserting a node from Search results into a list if the nodes were already in the list seemed to get the system into a weird state -- hourglass that wouldn't go away, etc.	Bug	Usability	Performance	Reliability	Reliability	Reliability
Pasting nodes - location in map at 75% zoom not right	Originally reported by Tom Lindstrom When performing a copy/paste to transclude nodes and links into a new map, the paste operation seems to place the nodes in an arbitrary location, sometimes in a location which is not currently visible in the map's window. As the default, I suggest the node or node structure be placed at the current cursor location. If the cursor is not in the window then paste…	Bug	Usability	Capability	Usability	Usability	Usability
Mac freezes when backup from File menu option.		Bug	Reliability	Capability	Reliability	Reliability	Reliability
Horizontal shift of node positions in a map	Originally reported by Jeff Conklin I've been trying to be a bit more methodical about identifying this tendency for nodes to move around between Compendium sessions. I had carefully arranged the nodes in straight vertical columns when I created a map a week or so ago. The horizontal shifts observed seem to correlate directly to the length of the node label text.	Bug	Usability	Capability	Usability	Usability	Usability
Shift selecting multiple nodes to right-click deselects the actual node you a...		Bug	Usability	Capability	Usability	Usability	Usability
When you transclude to a new Map, make the link Expands on	Originally requested by Simon Buckingham Shum	Feature	Requirements	Requirements	Requirements	Requirements	Requirements
Make the default link in the IBIS linkset to be: Responds to - change colour ...	Orginally requested by Simon Buckingham Shum	Feature	Requirements	Requirements	Usability	Requirements	Requirements
Export to html details buggy	Reported by Jack Park: Right now, when I try to make a stylized detail, e.g. One Subject Proxy per Subject A Subject is anything you want to talk about A Subject Proxy represents: Subject Identity Properties Subject Names Other properties Relationships with other Subjects the export is this: <html> <style> .detail { font-family:Arial, Helvetica; font-size:10.0pt; font-weight:normal; } </style> <b…	Bug	Usability	Capability	Migration	Capability	Capability
Exported outline does not make sense	Selecting to export detail pages results in odd output, duplicating data. Example: Arguments Res Judicata Theory (the next 3 paragraphs were detail in the node) Prevent relitigatin of a finally-adjudicated claim and related matters that should have been litigated in a prior suit. State & County Mutual v. Miller, 52 S.W.3d 693 (Tex. 1992). a/k/a claim preclusion. Transactional approach to res jud.…	Bug	Usability	Capability	Reliability	Capability	Capability
Show database type in projectopen	It would be nice to see the underlying database for each project in the "project open" dialogue box. This would require that a third column be added to the listbox.	Feature	Requirements	Usability	Requirements	Requirements	Requirements
Change Type to List and then back to another type fails		Bug	Reliability	Capability	Reliability	Capability	Capability
Foreign characters requiring two key strokes don't work in node and link labels		Bug	Usability	Capability	Reliability	Capability	Capability
Add extra depth to Linked Files folder structure to include subfolders for ea...		Feature	Usability	Requirements	Requirements	Requirements	Requirements
Font size	Fonte size changes from the previous node (default)	Bug	Usability	Capability	Usability	Usability	Usability
How to load databases from previous version?	I just downloaded 1.5 this morning, and cannot open any of the databases I was working on. I dragged and dropped my 'database' file from the previous version, but that did not help. I have Compendium running on Derby on my machine - I have not been able to use mysql with it successfully.	Bug	Migration	Migration	Installability	Migration	Migration
Add version number to opening dialog	Been meaning to request this for a long while but kept forgetting. It would be a help to see the version # (e.g. 1.5) in the box that displays when you first launch Compendium. Many of us have installed multiple versions on our machines, and it would save a bit of time and confusion to see the version number when first launching. Also would help in testing. Thanks, Al	Feature	Usability	Documentation	Requirements	Requirements	Usability
Template loaded from the Templates Menu are loaded as Unseen nodes		Bug	Usability	Capability	Reliability	Capability	Capability
re-import into map loses links unless node ID's are preserved	If an exported XML file is imported to the same map from which it was created, and the import did not request that node ID's be preserved, links specified in the XML file will not be created. To recreate: 1. Create a map with two nodes and one link. 2. Export to XML using "all nodes on current map". 3. Delete the two nodes on this map. [Optional: purge nodes from trash.] 4. Import from XML into t…	Bug	Migration	Capability	Migration	Capability	Capability
Need a way to apply node formatting setting to a whole project	For example, a 'Apply to Project' button on the Project Options dialog where the defaults are set.	Feature	Usability	Usability	Requirements	Requirements	Requirements
Toolbar	The toolbar which places the nodes of choice into the map is unresponsive. Other menu toolbars seem to work fine. I re installed compendium but the toolbar shows the icons but the icons do not seem to work. How is this fixed?	Bug	Reliability	Capability	Installability	Capability	Capability
Putting commas in the Project name when creating a new project causes major p...	A Database is created for each word between the commas, but they are not properly initialized and so you cannot login to them or delete them	Bug	Reliability	Capability	Reliability	Reliability	Reliability
Formatting options for link lines	Next step re formatting: View-specific link-line formatting (thickness, arrow style). Perhaps part of basic Swing now? Could use Powerpoint-style thickness/style selectors.	Feature	Usability	Requirements	Usability	Requirements	Requirements
Label text color change	Optionally change text color (as opposed to label background color). Really we should have the ability to do both (have colored text on a colored background).	Feature	Usability	Usability	Usability	Usability	Usability
Can't arrange map	I previously emailed MB about this, now entering into Bugzilla along with xml zip of map and log.	Bug	Usability	Capability	Usability	Capability	Usability
Java Version Problem	When trying to install Compendium 1.5.1 I get an error saying JDK 1.5 is required which it then installs but the product does not run, when checking the Java Version it shows the Java Version of 1.3.#, how do I set the Java Version to be the correct version?	Support	Installability	Installability	Installability	Installability	Installability
After importing XML opening the imported map shows no nodes		Bug	Usability	Capability	Reliability	Capability	Usability
Need an easy way to delete a node from all views (+ a thanks!)	Considering that the ability to see a node in multiple views is so powerful, one tends to use it alot. This makes it alot harder to delete a node when you have it in alot of views. It would be great to have the ability to delete it from all views in one go. The obvious way to do this would be to have a command that says: DELETE NODE FROM ALL VIEWS in both the right-click context menu and the EDIT…	Feature	Requirements	Usability	Requirements	Requirements	Requirements
Add template to stencil	It would be very useful to be able to define a default template to be automatically loaded into new map nodes created by a stencil. This would allow applications to be created that automatically populated a node with its basic structure by just having the user drag a stencil node onto the map. For example, if I had a stencil item that represented a database table, the creation of the node could c…	Feature	Requirements	Requirements	Requirements	Requirements	Requirements
Export templates and stencils	The Export function should have checkboxes to specify that the templates and stencils be saved with the exports in the same way that referenced documents are saved. This will facilitate the creation of applications that use stencils and templates.	Feature	Migration	Requirements	Usability	Requirements	Requirements
UI freezes if a cycle is created	I was trying out version 1.5 of compendium, and accidentally created a cycle in one of my diagrams. The UI froze (rotating beachball); and after I restarted compendium, I could not open the view containing that cycle. I looked at the logs, and saw three different issues: 1) In com/compendium/ui/UIViewPane.java, this situation creates a null pointer, that should be caught. com/compendium/ui mapare…	Bug	Reliability	Capability	Reliability	Reliability	Reliability
Text colour loss when importing XML files	When Compendium xml files are imported from another computer, the updated xml file looses much of the text colour going back to default black. The link line colour, map nodes that have bolded text and nodes with background colour do not loose formatting but all other nodes loose their text colour.	Bug	Migration	Capability	Usability	Capability	Usability
Tag layout frame	For people without wide screens, need to offer layout option of placing working tags area below Tag list. Two icons in the bar could be used to switch between the layouts	Feature	Requirements	Usability	Usability	Requirements	Usability
Export setting for line spacing between nodes/paragraphs	HTML Export - which had to do with spacing in the outline, you can easily change it in Word. But we should add an export setting for line spacing between nodes/paragraphs (from old db, medium list)	Feature	Migration	Requirements	Migration	Requirements	Requirements
# anchor for a local HTML file	It seems to be currenlty impossible to add a # anchor to the address of a local HTML file or otherwise indicate such anchors. This is important for certain HTML files as they show the relevant content with anchors, e.g. tiddlywiki files.	Bug	Usability	Capability	Requirements	Usability	Usability
Long delay before getting Login to a Project dialog after startup w/Derby	Long delay after startup before choose project dialog would display (can be over 90 seconds; sometimes 32 seconds) Possibly we can simplify the call(s) that produce the dialog, and pull less info so it loads faster?	Bug	Performance	Performance	Performance	Performance	Performance
Set Percentage of Actual Size doesn't display previous selection	When you "Set Percentage of Actual Size" for an image, close, then go back into the Contents, it shows the pixel size, not the percentage you had chosen. That should be remembered and displayed again. I.e. if you had chosen 20% last time, that value should display when you open the Specify dialog again.	Bug	Usability	Capability	Reliability	Usability	Usability
File browse button on Mac should start at current file location	If you have a file already in the Reference file path or Icon Image file path fields, then click the ./. button, on the Mac it goes to the current user's home directory. It should start at the location of the currently specified file. On the Mac it can be a long and tedious process to navigate to that location if you have to start at the user's home directory.	Bug	Usability	Capability	Requirements	Usability	Usability
Problem starting Compendium	After installing Compendium on Windows with the Sun JVM in place, I get and error dialog saying "Could not find the main class. Program will exit" from the Java Virtual Machine Launcher.	Support	Installability	Installability	Installability	Installability	Installability
Node Anchor ID wrong for transcluded nodes when exported.	If you do a Web Map where it contains multiple maps with the same node, the node detail window is only created for the first map and therefore the node anchor id only applies to the node in that map. So when it is opened from another map, the id displayed is wrong.	Bug	Usability	Capability	Reliability	Capability	Capability
MySQL map background colour setting failure.	I get the following error when i try to set background color for a MySQL db project map. " Error in 'UINodeEditPanel.onUpdate' You have an error in your SQL syntax; check the manual that corresponds to your MySQL server version for the right syntax to use near 'ViewID='...'' at line 1 " this has presented itself suddenly and it's persistent and without exception. i've tried: replacing the current…	Bug	Reliability	Capability	Reliability	Reliability	Reliability
Linking to issue 927 - creating blank database	MySQL 5.5 replaces TYPE with ENGINE causing the creation of new database to fail. MySQL 4 no longer available and GUI tools difficult to find. Need a way of creating a blank database to import a Derby database using SQL backup. Do you have a script for this or a suggested solution?	Support	Installability	Migration	Reliability	Reliability	Migration
Download Issues	Hi, I recently donwloaded version 5.2 of Compendium. The program downloaded without any issue, but I am unable to open the program from the desktop icon. When i try to open it, the drop box states 'Windows cannot find javaw. Make sure you typed the name correctly, then try again'. I had downloaded the more updated version of Compendium initially, but then removed the program (for the same issue r…	Support	Installability	Installability	Installability	Installability	Installability
Compendium is 'always on top' over other programs - without asking	The program will be 'always on top' without asking for this. i.e: to switch to other programs on the task bar, you have to actively minimise Compendium to get rid of it. This doesn't always happen, but when it does, it's mighty annoying. It renders one's computer (or Compendium) almost unusable while Compendium is running, because you have to constantly minimise and maximise Compendium just to ge…	Bug	Usability	Usability	Usability	Usability	Usability
Hiding/showing task timing information distorts layout on reopening activity map	If the nodes in a learning activity are nicely laid out with the timing information hidded, then the timing information is displayed by right-clicking and selecting 'show task times' the layout is fine. However, if the activity map is closed after this has been done, the reopened, the layout is distorted i.e. vertical links do not remain vertical.	Bug	Usability	Capability	Usability	Usability	Usability
Images daragged'n'dropped into learning activity : path to image file is lost	When an image is dragged and droppped into a learning activity, the icon image data is overwriitten by System\resources\Stencils\LD-OU\nodeimages\id_resource.png when the activity is closed and reopened. The icon image data should be the path to the image file. It looks like the problem is caused by differences in the implementation of the setReferenceIcon(String) methods between classes UINode a…	Bug	Usability	Capability	Reliability	Capability	Usability
Cut'n paste of nodes fails on paste	Created an attachment (id=429) [details] Log file withh null pointer exception See attachments	Bug	Reliability	Capability	Reliability	Reliability	Reliability
Error on copying Learning outcome node from one Map View to another	Created an attachment (id=442) [details] Excerpt from the log file Error occurred during a 'Paste special' i.e paste as transclusion: Error:Exception: (ViewPaneUI.pasteFromClipboard-2) null java.lang.NullPointerException	Bug	Reliability	Capability	Reliability	Reliability	Reliability
Last node position not remembered correctly.	Bug with position of last node added to a map not remembered correctly, or shifting slightly for another reason, so next time you re-open the map the node is drawn slightly off.	Bug	Usability	Capability	Usability	Usability	Usability
Stencils set label and hint text is escaped for XML	Speech marks and ampersands etc are not escaped out and therefore break the stencil set when saved.	Bug	Usability	Capability	Usability	Capability	Usability
Specify background colour for a map view		Feature	Requirements	Usability	Usability	Usability	Usability
Bug in exporting to XML: 'all maps'	Originally reported by Al Selvin Seems a possible bug in exporting to XML: 'all maps' (rather than unselected) on Home Window; didn't get any depth behind the map even though 'full depth' was selected.	Bug	Migration	Capability	Migration	Capability	Capability
Bug with position of last node added to a map shifting so slightly off when m...	Possibly a conflict between x and y held against gui object for adjusting when zoomed etc, and actual x and y held in database.	Bug	Reliability	Capability	Reliability	Capability	Usability
Can't reset default link type		Bug	Reliability	Capability	Requirements	Capability	Capability
Extra pages in node detail fail	If you have entered data in the detail section of a node, and then click to add a new page, everything in every page to that point is lost UNLESS you have saved the node, re-opened it, and navigate to the point to do a new page. A new page is created and can be entered into, but all prior unsaved pages are lost. If that is the desired action, that's not intuitive. The current portion of the node …	Bug	Usability	Capability	Reliability	Usability	Usability
when link areas overlap can't always get focus in link label area.		Bug	Usability	Capability	Usability	Usability	Usability
Compendium won't start on OS X	I've just downloaded and installed the latest version of Compendium (1.5) for OS X, I'm running Mac OS X 10.4.7 with the latest 1.5 version of Java. I think I know what the problem is from the stack trace in the console java.io.FileNotFoundException: System/resources/Logs/log_07-September-2006_13-37-54.txt (Permission denied) at java.io.FileOutputStream.open(Native Method) at java.io.FileOutputSt…	Bug	Installability	Installability	Migration	Installability	Installability
When using functions that focusNodeAndScroll, selected nodes were deleted		Bug	Reliability	Capability	Reliability	Reliability	Reliability
Unable to see a delete of a node when it has other transclusions, without res...		Bug	Usability	Usability	Reliability	Usability	Usability
Can't Backup or Convert from MySQL	Error message about: "Table 'Ecosensus_1139328148467.VIEWNODE' doesn't exist"	Bug	Reliability	Capability	Reliability	Reliability	Reliability
Cannot change User Options. Dialog freezes on saving.		Bug	Reliability	Capability	Reliability	Reliability	Reliability
Either password or user name is not stored	I have two laptops with SUSE 10.1 OS. I have installed Compendium 1.5 on the both computers. It works properly on laptop with English keyboard. However, on laptop with German keyboard it does not work. I can run Compendium and create a new project, but then I can not open the project anymore. It seems that either password or user name is not stored. It means I try to open the project and type rig…	Bug	Reliability	Integrity/Security	Integrity/Security	Integrity/Security	Integrity/Security
Have the maps which load automatically for a New project be drawn from an XML...	Originally requested by Al Selvin: So the users can replace what's there with customized stuff for their own organization, and include stencils, templates, tags, backgrounds etc. The current bunch are really only valuable for new users	Feature	Requirements	Usability	Requirements	Requirements	Requirements
IBIS link group is not automatically set as the default link group when there...		Bug	Usability	Capability	Requirements	Capability	Usability
Backing up from Derby escaped all backslash characters when not required.		Bug	Usability	Capability	Requirements	Usability	Capability
Include map titles in Web Maps export	Often map titles have important information in them that give important context to the contents of the map, and right now they are kind of buried in the URL -- there's no visibility of the map title itself right next to the map content as it is in Compendium itself. We could have this be an option, on by default, to have the very top of the HTML page be the map title in a (user-specifiable) nice …	Bug	Migration	Requirements	Migration	Requirements	Requirements
Need an undo for color change (and really for all node formatting changes)	Format changes can be pretty far-reaching and mess careful stuff up -- need to be able to go back several layers of undo.	Feature	Usability	Requirements	Usability	Usability	Usability
A way to switch views like Alt-Tab (cycle through open windows)		Feature	Usability	Requirements	Usability	Usability	Usability
Add all node icon indicators to List views as columns.	Design change: Show Detail and Hide Detail feature in List Views is nice ? I didn?t know it was ther! However it should also have an indication or field if the node has Details (that should be shown when Show Detail is clicked). Icons in list can indicate if has detail.	Feature	Usability	Usability	Usability	Usability	Usability
Preferred line spacing for HTML Outline export	Originally request by Chuck Palus: In html outline exports I would like to be able to edit preferred line spacing, esp so I can make the export spacing tighter.	Feature	Usability	Requirements	Usability	Usability	Usability
Updating List labels	When you type into a map label they update any transcluded nodes in other open maps, but not lists. Update done through propertyChange event in UINode layer. This layer does not exist for Lists, which just use JTables with NodePosition objects. Need to make each label cell (or row?) in a list an object which can listen for events, lie UINode is for maps	Feature	Usability	Requirements	Requirements	Usability	Usability
Redesign tags interface as a tree.	Originally requested by Simon Buckingham Shum: We have tags in Compendium, we can show how many times they're used, but they're hidden at present behind the Tag menu or (clunky tag maintenance dialogue). Possible way forward: - turn the Tag list into a permanently displayable Tag frame, like a Stencil, always there (if you set this as an option). - tags are directly editable - option to group hie…	Feature	Usability	Usability	Usability	Usability	Usability
Web Maps export without including full-size images	believe that at the moment Image are not counted as references unless their path is in the reference field not the image field. So at the moment there is no way to not include images in the webmaps export. Better enter it into Bugzilla. Michelle - Hide quoted text - -----Original Message----- From: Al Selvin [mailto:alselvin@gmail.com] Sent: 26 November 2006 15:13 There should be an option to all…	Bug	Migration	Requirements	Usability	Usability	Usability
Ability to include line breaks in Labels	I think that's what it's called -- to be able to have all the lines of a Label be both left and right justified, no ragged right/left. Ability to have line breaks in Labels so they don't have to always be continuous text.	Feature	Usability	Requirements	Usability	Requirements	Usability
(1.5 beta) Deleting or cutting a node takes a very long time	When you delete a node it takes about 15-20 seconds of the hour-glass to return you to normal operation. I have many nodes, and sometimes things take awhile (eg. pasting from the context menu) but this is a VERY long wait.	Bug	Performance	Performance	Performance	Performance	Performance
Exception: Column '10' not found.	When I try to do a search on one or more tags I get a message window with the text: Exception: Column '10' not found. It desn't matter if I select Match Any Selected Tags or Match All Selected Tags. (I don't change any of the search options on the Main and the Date/Author tabs) When I search on only the type of the nodes (deselecting all of the tags) everything goes fine.	Bug	Reliability	Capability	Reliability	Reliability	Reliability
"Apply format to all transclusions" -- not working?	Originally reported by Al Selvin	Bug	Reliability	Capability	Reliability	Capability	Usability
Cannot keep mulitple selection and use the right-click menu	Originally reported by Al Selvin	Bug	Usability	Usability	Usability	Usability	Usability
ToolTips in Tag panel's node list	The tooltips displayed when hovering over the "Tags" and "Views" column within the node list on the new "Tags View" panel are always located on the left side of the screen regardless of the location of the Compendium window. Expected behavior would be to see the tooltips in the vicinity of the cursor. Note: Fixing this issue should also resolve a problem where the Compendium window can be positio…	Bug	Usability	Usability	Usability	Usability	Usability
Alt-Click/Alt-Shift-Click do not select node's children/parents	Alt-Click and Alt-Shift-Click display the pop-up context menu instead of selecting connected nodes.	Bug	Usability	Capability	Reliability	Capability	Capability
It's too hard to pick the same node label colour repeatedly	The Colour Chooser (Node Label format) gives the user a huge number of very similar options, and the Recent feature doesn't do anything. If "Recent" displayed the set of colour choices made recently, then it would be easier to get the same shade of red repeatedly. Alternatively, the Colour Chooser could offer a 4th tab called something like "Primary Colours", which offered only a few (8? 10?) cle…	Feature	Requirements	Usability	Usability	Usability	Usability
Separate Tags and Views display in Web Outline Export	In the Web Outline Export, in the Layout tab, it would be very useful to include Tags separately from Views, especially with the new high-powered Tags interface, instead of the current single "Include tags and views as inline text".	Feature	Migration	Usability	Usability	Usability	Usability
Create unique styles for Tags and Views in Web Outline Export	In Web Outline Export, most of the formatting options (Label, Detail, etc.) actually produce their own paragraph types ("Styles" in Word); e.g. a Level 2 node's Label comes out as "level2para". This is great because it allows me to create Word templates that recognize Compendium's styles and do different things with them, such as my Compendium-bullets.dot Word template that many people use for ou…	Feature	Migration	Requirements	Usability	Requirements	Requirements
Add comma between tags in Web Outline Export	In Web Outline Export, we need a delimiter between the tags when you "Include tags and views as inline text". Commas would be lovely. Otherwise you can't tell what you've got if you used multi-word tags.	Feature	Migration	Requirements	Usability	Usability	Usability
Place Tags & Views info after Detail in Web Outline Export	In Web Outline Export, if you have "Include tags and views as inline text" it really would make more sense to place this paragraph after the Detail, since in it's current position it chops up the flow from the Label to the Detail.	Feature	Migration	Usability	Usability	Usability	Usability
Duplicate stencil appears empty when opened	If you create a duplicate stencil in Manage Stencils, and then open that stencil, the stencil appears empty in the working area. If you close and reopen Compendium the working area then shows the stencils.	Bug	Reliability	Capability	Usability	Capability	Capability
assign tag without having to close node notes/detail/properties	I very much like the new tagging interface. While I'm writing notes inside a node, I often discover that that node needs a certain tag. Currently, I must first close the node's properties window, then go to the tags view to check the checkbox for the tag, then go back and reopen the node's properties to continue writing notes. While the node's properties pop-up window is open, compendium won't le…	Feature	Usability	Usability	Usability	Usability	Usability
Need some way to increase font size in new Tags View	This request comes straight out of a meeting Maarten and I had at NASA today on the Lunar Dust conference. As powerful as the new Tags interface is, the utility is limited in working with a large group/large room because the group can't see the text in Tags View. Is there any chance you can cobble up some kind of font adjustment control or parameter for our big three day conference starting 30 Ja…	Feature	Usability	Requirements	Usability	Requirements	Requirements
Map Weight Column in Lists always displays zero, even if the map has contents		Bug	Usability	Capability	Reliability	Capability	Requirements
List display does not allow selection of node transclusion tooltip	It appears impossible to select the node transclusion tooltip for nodes in the middle of a node list. Attempts to move the cursor over the tooltip cause the cursor to move over other column data which removes the tooltip. I suggest placing the tooltip next to the table cell that invoked it such that the cursor can move into the tooltip without passing over any other cells.	Bug	Usability	Capability	Usability	Usability	Usability
Icon Image > Specify Size > Maintain image ratio? - Update fields.	When using the Specify Size feature in a icon's content window if the Width and Height have been specified to a ratio that does not match the image ("Maintain image ratio?" is deselected) then selecting the "Maintain image ratio?" checkbox does not modify either or both the Width and Height values to match the image ratio. Selecting the OK button stores the shown Width and Height value and the ic…	Bug	Usability	Usability	Requirements	Capability	Usability
Image rollover prevents access to node's text and transclusion indicator	The "hot spot" for activating a node's Image Rollover is set to far to the right of the node's icon when any of the four icon indicators are displayed (i.e. Text indicator, Tag indicator, ...). This makes it difficult to place the cursor over the node's Text Indicator or Transclusion Indicator to display their tooltips. The only way that works is to access the Text Indicator from the top and the …	Bug	Usability	Usability	Usability	Usability	Usability
SQL backup is still introducing 'escape' characters in text	SQL backup is still introducing 'escape' characters (e.g. "\n") in text (1.5.1 beta, backed up on Mac, restored as New on Windows): Example from the Detail of a node: "- make moves\n- describe what moves were made\n- ask why the moves were made; what did it mean to make them that way\n- how did it help to talk about the above"	Bug	Capability	Capability	Usability	Capability	Capability
Internal refernence nodes should mirror behavior in web exports	Internal reference nodes should have same/similar behavior in web exports as in Compendium.	Feature	Requirements	Requirements	Usability	Usability	Usability
Icon Set drop-down list selecting the wrong item on the list.	Originally reported by Eugene Eric Kim: I have the problem of User Preferences not remembering the correct icon set, and I found a particularly ugly side effect. It's basically an off-by-one bug. If I set the theme, then click "Update", my icons are correctly set. However, when I reopen "User Preferences" / "Misc", it tells me my theme is the succeeding theme, not the one that's currently set. Th…	Bug	Reliability	Capability	Reliability	Capability	Usability
Toolbars disappear when repositioning them	When configuring the location of the toolbars some of them would disappear (not just closed down to the vertical bar). Redisplaying the toolbar by deselecting and reselecting the toolbar entry in the View->Toolbars menu will redisplay the toolbar but remove another toolbar in the same row or column. The workaround consists of moving one of the toolbars to another region of the window (from left s…	Bug	Reliability	Capability	Usability	Capability	Usability
ALT + left click does not select node and all of its child nodes	Hi, One of the features that I found very useful for maps that I don't arrange automatically is the ability to ALT + left click a node to select that node and its children. This feature makes it easy to move groups of nodes in a map. In 1.5.1 Beta 2, this feature does not work. Has it been removed or did I uncover a bug? Thanks for your attention and your efforts in developing this wonderful appl…	Bug	Usability	Migration	Usability	Capability	Usability
Allow more text in web map rollover	I would like to be able to export maps to a web format and still view the amount of text that I have assigned to "Details" in a mouse rollover. i.e. increase the 97 character limit either by means of a selection on the export menu, or (ideally) have it automatically generated	Feature	Requirements	Usability	Usability	Requirements	Usability
Old keyboard shortcuts are still in the code and should be exorcised	When using the Rutgers Citrix project from my Mac, I noticed that doing Cmd (Apple)-C, instead of doing a Copy as I expected, instead pasted "($Closed)" into the label of the tag. This stems from one of the very earliest versions of Mifflin and I thought we had long ago exorcised this code (it puts textual "tags" into labels, there are others also, you should be able to find them by looking for t…	Feature	Migration	Usability	Usability	Migration	Migration
according the scale of the background image with the scale of the maps	I have geographical maps or general images on the background of my maps and I annotate them with nodes referred to specific points of the image. When I change the zoom percentage the nodesâ€™ scale changes but the background imageâ€™ scale remains the same. So the reference of my nodes to the specific spatial points on the image is lost. It would help me a lot the possibility to accord the scale …	Feature	Usability	Requirements	Usability	Usability	Usability
Support .opml filetype		Feature	Requirements	Requirements	Migration	Requirements	Requirements
Restoring from SQL does not escape newline character	After having backed up the content with nodes containing text with multiple lines (each made by pressing Enter) I restored the database from this SQL file. Instead of having the text with sentences starting in separate lines, I got them all like this: 'This is the first line.\nThis is the second line.\nThis is the third line.' It seems that newline characters are not escaped properly when the fil…	Bug	Migration	Capability	Usability	Capability	Capability
Aerial View does not maintain relative node positions on an image	I have an actual geographic map (world hemisphere) onto which nodes are placed positionally. However the aerial view does not maintain their geographic position in which they were placed on the underlying geographic map.	Feature	Usability	Usability	Usability	Usability	Usability
Database is messed up when importing from Backup SQL file using the Restore T...	The backup data contains previously set up nodes. Example: Node "Test1" was created. "Test1" gets edited and becomes another node and gets renamed "Test2" Backup Restore to the project. Certain nodes overlap and a node can become "Test1" again however when renaming, there can be a suggestion for "Test2" This is even weirder in map nodes where a non-map node would be turned into a map node. The ma…	Bug	Migration	Capability	Migration	Capability	Migration
Javascript no longer works when displaying exported Web Maps in Firefox 3	When exporting 'Web Maps' of Compendium maps, the resulting pages use Javascript to deal with browser specific behaviours in relation to document layers, etc. This works fine in IE and in Firefox up to 2.0.0.16. In Firefox 3 it is broken as presumeably some aspect of the behaviour has changed. I can't find anything on the Firefox Developer notes, except that Firefox now uses Javascript 1.8 rather…	Bug	Migration	Capability	Migration	Migration	Migration
Newly-created tags not visible in tags dropdown	Example: 1. Enter "aaa" in field above "Make Tag(s)"/"Make Group(s)" button. 2. Click "Make Tag(s)" 3. "aaa" appears in list of tags 4. Select a node in a visible map 5. Click the "< Select Tag >" dropdown 6. The tag "aaa" is not available in the list. Expected: The list of tags would include newly-created tags.	Bug	Usability	Capability	Usability	Usability	Usability
Search considers only the first detail page	Search terms are not found in detail pages 2 and beyond. Thank you...	Bug	Usability	Capability	Usability	Capability	Usability
change type to... > list to map	Changing lists to maps (and the other way round) does not perform properly in 2.0 Beta 1. Although the icon changes, the function doesn't: I still get the old "list" after changing to "map" (and the other way round). Best, Ralf	Bug	Usability	Capability	Reliability	Capability	Capability
XML export freezes when exporting multiple maps with translcuded links	This issues was reported by a user (Nathan Eng).	Bug	Migration	Capability	Reliability	Reliability	Reliability
Send button of C-mail dialog does nothing	When I try to send a node to an inbox the "Send" button of the "C-mail: Send selected node to inbox of..." dialog doesn't work. - Right click on any node. "Send node to inbox of ..." - Select one or more recipients - Click "Send" Button -> nothing happens If I don't select a recipient the "Send" button works and a dialog box "No recipient selected" is shown. I am using Xubuntu 9.10 and could repr…	Bug	Reliability	Capability	Reliability	Capability	Capability
Deleting Projects from MySQL db doesn't work	If you're using a MySQL database, and you try to delete a project, you get the error: The "PROJECT NAME" project could not be deleted due to the following error: Cannot delete or update a parent row: a foreign key constraint failed. I've seen this problem across all three platforms -- Windows, Mac, and Linux.	Bug	Reliability	Capability	Reliability	Capability	Capability
"Send Node to Inbox of ..." Option does nothing when you click Send	The option "Send Node to Inbox of ..." in the context menu of a node pulls up the "C-mail: Send selected node to inbox of..." dialog. You can select one or multiple, but when you click the Send button or hit the Enter key, nothing happens and the node is not sent. This is with a shared database running on MySQL.	Bug	Reliability	Capability	Reliability	Capability	Capability
Unset Show small icons	Created an attachment (id=422) [details] Error log CompendiumLD v0.95 displays smal icon when the option is selected from the toolbar, but when the 'unset' option is selected nothing happens. The 'unset show small icons' option should return the icon diplayed to its normal size.	Bug	Usability	Capability	Reliability	Capability	Capability
Learning design node icons not shown in List views	The standard reference node icon is shown when a learning design node is in a List view. Also,the Tag column shows a T, even though when Ld nodes are not tagged by the user (i.e. the only have the system supplied ld tags).	Bug	Usability	Capability	Reliability	Usability	Usability
Wont run in 10.7.4	Wont run in 10.7.4 just hangs on the welcome info screen. Quite critical since OU want me to use it.	Bug	Installability	Installability	Reliability	Installability	Installability
CompendiumLD won't start	I've downloaded the software and updated Java; Compendium will not move beyond the splash page on my MacBook Air operating Mac OS X 10.8 Mountain Lion.	Support	Installability	Installability	Installability	Installability	Installability
Broken download link.	All references and links to downloads of CompendiumLD lead to http://compendiumld.open.ac.uk/ and this link is no longer valid (at least not since last Thursday). Where can one find and download CompendiumLD? CompendiumNG is available, but I am looking for a version with the Learning design stencils included. Is there perhaps another way to find and import this stencil into an existing installed …	Support	Installability	Documentation	Installability	Installability	Installability
V1.2 won't launch	After download and installation "successful" I tried to launch CompendiumLD and it got stuck on "initializing CompendiumLD". After 2 tries of waiting over 10 minutes for 'initialization', I give up.	Bug	Installability	Installability	Installability	Installability	Installability
CompendiumLD hangs at startup	Created an attachment (id=456) [details] Screenshots of stalled startup window & an error message window CompendiumLD version 1.2 beta.2 hangs when starting up the application. All one sees is the Startup window. It says, "Initializing CompendiumLD: Knowledge Mapp..." and just stays there, frozen in time. I've attached a screenshot of two relevant windows. I'm running OS X 10.7.5.	Bug	Installability	Installability	Reliability	Installability	Installability
Frozen Startup in Mac OSX Mavericks	Created an attachment (id=458) [details] Screen shot of frozen "About us Startup Window" Version 1.2 beta 2 Hangs on the "About Us Startup" window (see attached screenshot) which reports. "Initializing Compendium LD..." Running Mac OSX Mavericks with Java 7.1 Notes: 1. CompendiumNG works fine on this computer. 2. Tried downloading a fresh copy - same issue.	Support	Installability	Installability	Reliability	Installability	Reliability
version 1.2 won't launch	When trying to launch compendiumLD 1.2, after installation, it gets stuck on "initialization". We are using Macbook pros with system 10.7.5.There is no indication of what is not 'working'. Version 1.13 works fine. Is there any way to download this version, in case of installation problems with version 1.2? regards, Kalli	Bug	Installability	Migration	Installability	Installability	Installability
Unread view treats transclusions as separate maps	A map which has been transluded shows up as many times as it has been transcluded. Of course, once it has been marked Read, the other instances are marked Read as well.	Bug	Usability	Capability	Reliability	Usability	Usability
Streamlining tag selection from toolbar dropdown	It would be good to have checkmarks in the Tags dropdown that show at a glance which tags are already included for the selected node(s). Also, if you selecting one of the checked tags, it would remove the tag from the node(s).	Feature	Requirements	Usability	Usability	Requirements	Requirements
Tag and note labels on nodes vanish after 1.5 update	After updating to Compendium 1.5, all tag, note, and map node node count indicators have vanished. I have a screen shot if one is needed.	Bug	Migration	Migration	Reliability	Migration	Migration
"Â§" cannot be used in node names	Hi, unfortunately it is not possible to type the sign "Â§" (for paragraph) when naming a node. Since this sign is heavily used in legal contexts, it would be very helpful if one could use it in compendium. Thank you in advance	Bug	Usability	Requirements	Requirements	Capability	Capability
Store icon size per map	Is this still required now that we store icon size per node?	Feature	Usability	Usability	Requirements	Usability	Usability
Customisable Node Types	In the same way that you can use custom link types, I'd like to see custom node types, e.g. Person, Contact, Appointment, Task,... I can see that there are advantages to using a pre-defined set, especially when it comes to using different skins, but used carefully by a user I could see this being very interesting. Great tool so far.	Feature	Usability	Requirements	Requirements	Requirements	Usability
Arrange Bug	I have discovered a bug on my version of compendium, which is vs. 1.5 on Windows. The arrange feature arranges the nodes opposite from what it describes. For example, If I click on Arrange-Left-Right, it arranges them Top-Down and vice versa.	Bug	Usability	Capability	Reliability	Capability	Capability
"There appears to already be an instance of Compendium running."	Hello, There are times when Compendium does not seem to shutdown cleanly. When I try to reopen the application, this error message appears: "Confirm Compendium Start There appears to already be an instance of Compendium running. This message could be appearing because an earlier instance of Compendium did not terminate cleanly. Would you like to try to start another instance?" Sometimes, this con…	Support	Reliability	Capability	Reliability	Reliability	Reliability
Cannot save an edit to a user profile.		Bug	Reliability	Capability	Usability	Capability	Capability
Restoring a backup breaks internal reference nodes		Bug	Migration	Capability	Usability	Capability	Capability
Right-click menu options to display tags and views	Originally requested by Maarten Sierhuis: What would be really useful is if you can "right-mouse click" on a node in the outline view and see both its tags, but more importantly, which views it is in. Then you could jump to the right view where the node is immediately.	Feature	Usability	Usability	Usability	Requirements	Requirements
Option to apply a view's node formatting to all descendents		Feature	Usability	Usability	Usability	Usability	Usability
setting node date to year before 1995	Weâ€™d like to be able to set the date of node to a date that is before 1995. The current user-interface wonâ€™t let us do that. We are trying to study decisions retroactively, from meeting logs and notes that predate 1995. I understand Compendiumâ€™s focus is for real-time meeting facilitation, so this might not be a priority for the majority of your users. Thanks! Sharif	Feature	Usability	Requirements	Usability	Usability	Usability
Cannot set a user-entered wrap width. It only works with the ones in the menu.		Bug	Usability	Usability	Usability	Capability	Usability
Cannot set a user-entered font size. It only works with the ones in the menu.		Bug	Usability	Usability	Usability	Capability	Usability
url Reference starting with www, do not get http:// prepended when exporting ...		Bug	Migration	Capability	Usability	Usability	Usability
Ability to automatically unzip zipped sql backup w/reference files, images, ...	Similar to what we now have for zipped xml files. As the chat excerpts below note, this entails some additional complexity. Bachler, Michelle> You have to have all projects close <Bachler, Michelle> to restore a backup <Bachler, Michelle> it ould have to close the currently open project <Bachler, Michelle> Ask you wherether you wnat to restore as new or restore to exisinting etc <albert.m.selvin%…	Feature	Requirements	Requirements	Usability	Requirements	Requirements
Clicking a node in a map should ihghlight that node in the Outline view, if open	so you can immediately locate it in either view	Feature	Usability	Usability	Usability	Usability	Usability
You should not be able to create a duplicate tag	Alert should tell user that it already exists	Bug	Usability	Integrity/Security	Requirements	Usability	Usability
AutoWiki	This is a request for a cluster of features intended to enable Compendium to better support distributed dialogues. The famous (or notorious) grass-roots organizer Saul Alinsky once said that "It is better to ask for what you want and not get it than to ask for what you don't want and get it." In that spirit, I think I will lay out the full cluster of features I would like to have ideally. I have …	Support	Requirements	Requirements	Requirements	Requirements	Requirements
Upgraded nodes lose their text asterisk	When I upgraded my existing Compendium databases, the nodes lost their flag indicating that text exists. I have lost the ability to see the text by rolling over the asterisk. At a minimum, it would be a good idea to have the node editing routine check to see if text exists and reset the flag when the text is changed. I could at least get the text flag back by touching or editing the text.	Bug	Migration	Usability	Usability	Migration	Migration
'www' icon in Default does not have correct Shortcut icon	No little arrow. Both Mac and PC.	Bug	Usability	Usability	Usability	Usability	Usability
Installation failure: "Could not find the main class. Program will exit."	Your assistance with this problem would be appreciated. Upon click of installed Compendium icon on desktop, Compendium will not open. ***************************************************** Java Virtual Machine Launcher: "Could not find the main class. Program will exit." ***************************************************** Running Windows XP Current CLASSPATH: C:\Program Files\Java\jre1.5.0_10\li…	Support	Installability	Installability	Installability	Installability	Installability
Spurious message about toolbars.xml	If Compendium gets screwed up, (caused by zooming a map)and one tries to exit, it throws up a dialogue box complaining about toolbars.xml. If you hit OK it shutsdown OK. The file is where it says it is looking. Log 08-December-2006_22-48-03: template = 08-December-2006_22-59-10: Error:Exception:System\resources\toolbars.xml (The system cannot find the path specified) 08-December-2006_23-00-21: Un…	Bug	Reliability	Reliability	Reliability	Reliability	Reliability
cut causes an error	I was trying to move a bunch of nodes from an overcrowded map to a new submap. When I selected the nodes (about 15-20) I got lots of error messages about not being able to delete things. In the end it appears that everything got deleted and I was able to paste the nodes into their new home. I have the log file but it is too big to add.	Support	Reliability	Capability	Reliability	Reliability	Reliability
Be able to specify the size to display user assigned node images.		Feature	Usability	Requirements	Usability	Requirements	Usability
menus appear on wrong monitor/screen, when used on multi-monitor computers	Like most modern laptops, mine allows me to have a desktop that stretches across two monitors. When using compendium with a projector, I have the projector as the secondary monitor, and my laptop's LCD as the primary. This allows me to have a private screen for my personal notes and email, and to have the compendium maps on the projector. But when I select any menu from the main toolbar (e.g. Fil…	Bug	Usability	Usability	Usability	Usability	Usability
Link label text does not zoom		Bug	Usability	Capability	Usability	Capability	Usability
Make 'set as default project' available in the Project Management dialog	and maybe even the Choose a Project dialog. In general, make it easier to do things with projects across the 2 dialogs (like open a project from the Project Management dialog, etc.).	Feature	Usability	Usability	Usability	Usability	Usability
Text paste doesn't seem to work with Motif look and feel on Mac	Copied text from an email, it wouldn't paste into Detail field on Mac. I changed the L&F to Mac OSX, restarted app, paste from same source worked fine. Beta 1.5.1	Bug	Migration	Usability	Usability	Capability	Capability
Have wider node label settings than 50 characters	Shouldn't really be a limit, but I'd like to be able to go to 100, 120, etc.	Feature	Usability	Usability	Usability	Usability	Usability
hostname management of linux systems	If the hostname is setting to DHCP (dynamic) in linux systems and you change network connections (i.e. work and home) the getStaticUniqueID() is all time waiting something (because -- I think but I'm not an expert -- that linux hostname command don't return the hostname). When I run the debuger (jdb of jdk1.6.0) we have Exception occurred: java.lang.NullPointerException (uncaught)"thread=ProjectC…	Bug	Reliability	Capability	Migration	Reliability	Reliability
Link labels should have the asme formatting options as Node labes		Feature	Usability	Usability	Usability	Usability	Installability
Label position -- top/left/right/bottom/center	Currently we always put labels on the bottom of nodes - that is, underneath the node images or no image. This would be the ability to choose where to place the label, on top of the image, to its left or right, on bottom (default), or in the center of the image (now that we can control label text colour/background, we could certainly have labels on top of images).	Feature	Usability	Usability	Usability	Requirements	Usability
stencil side pane doesn't close if mutiple stencil sets were opened at once	This occurs in 1.5.1 Beta 2. If I open several stencil sets (tools->open stencil) such that several are open at once, then when I try to close any stencil set (using the button at the bottom of the tab for that stencil in the side pane), that stencil set doesn't close. If I go to each open stencil set's tab, and hit the close button, then the entire pane does close once I've covered them all. (Bu…	Bug	Reliability	Usability	Usability	Capability	Capability
Delete all transclusion of a node	(from old db, medium list)	Feature	Requirements	Requirements	Requirements	Requirements	Requirements
Import option on Node right-click menu should give same options as Import opt...	Design change? (from old db, medium list)	Feature	Usability	Usability	Usability	Usability	Usability
Tile view windows	(from old db, medium list)	Feature	Requirements	Requirements	Usability	Requirements	Requirements
Multiple sets of settings for HTML format	actually it brings to mind a future enhancement that there could be multiple sets of settings, that you could save them as a name and then choose which set you wanted to recall in future. 9 Jan 2006: MB - save as XML file. May 2003 (from old db, medium list)	Feature	Requirements	Requirements	Usability	Requirements	Requirements
Clean up formatting on right-click menu	To make consistent... entries should all be initial caps. Ones that need to be changed: Send to Inbox Of (currently "Send to Inbox of") Apply Format to All Transclusions (currently "Apply format to all transclusions") Move Detail Into Label (currently "Move Detail into Label") Move Label Into Detail (currently "Move Label into Detail") all four are on the node right-click Menu; the last two are a…	Bug	Requirements	Usability	Usability	Usability	Usability
Choosing Tools...User Preferences...Map and Rollover changed the Icon Set!	I chose Tools...User Preferences...Map and Rollover and checked the 'Scale oversized images on rollover' box, and also changed the Detail rollover length from 250 to 500. When I clicked Update, the Icon Set changed to QuestMap!	Bug	Reliability	Capability	Usability	Capability	Capability
Choosing "Search Google" from a Map label opened the wrong dialog	It opened the "Select an application to open this with..." dialog. Even choosing Safari from that didn't launch a search.	Bug	Reliability	Capability	Usability	Capability	Usability
New error message from export	While exporting (to Web Maps) a big project, I get an error message that a map can not be created. The node is pretty small compared to some of the nodes that were exported OK. I went in and checked the map and it looked OK. When I deleted the export output and reran the export, it worked correctly.	Bug	Migration	Capability	Migration	Reliability	Usability
I want to know on inspecting a map which codes are being used on which nodes	Entered: 20 May, 2003 creative design solution to display them when I click a toolbar button? Select tag and highlight nodes in view with that tag (from old db, low list)	Feature	Requirements	Usability	Usability	Usability	Requirements
Curvy link lines	(from old db, low list)	Feature	Requirements	Requirements	Usability	Requirements	Requirements
Could not find the main class. Program will exit!	This was also an issue for me with 1.5 as well as the latest beta. After using the binary to install on Windows XP Professional, all updates installed and using Java Version 1.5.0 (build 1.5.0_10-b03), when I doubleclick on the Compendium icon I get the message: --------------------------- Java Virtual Machine Launcher --------------------------- Could not find the main class. Program will exit! …	Support	Installability	Installability	Usability	Installability	Installability
Outline Export Broken	Reported by Jeff Conklin: I just got a strange bug doing an Outline export with 1.5.1. Beta 2.	Bug	Migration	Migration	Migration	Reliability	Reliability
Search results in "column '10' not found	when searching nodes to populate a list I received the noted exception message with both the following searchs a - node type = answer and tag = object with match all b - only tag = object selected with match all no results were returned when 15 results should have been returned. this has worked for me in earlier version cheers Rufus	Support	Reliability	Migration	Usability	Capability	Usability
Slow closing of node contents dialog using OK button even if nothing changed		Bug	Performance	Performance	Usability	Performance	Performance
Node moves without touching at 75% view	Originally Reported by Al Selvin: I thought I was crazy the first few times I thought I noticed this, but then I recreated this as you can see between the two screenshots. At position1, the node titled 'Practising Knowledge Art' (.avi icon image, upper left corner) is in one place; at position2, it's moved. I didn't touch it between the two. I was at 75% view (or possibly 50% view) and had done a…	Bug	Usability	Capability	Usability	Usability	Usability
Node label changes don't show in Working Tags Area	Editing the Label of a node (i.e. in a map view) is not automatically reflected in the node's display in the Working Tags Area.	Bug	Usability	Capability	Usability	Usability	Usability
Editing stencil icon image does doesn't change new node icons	If you edit the icon image for a current stencil set item, and then edit the Stencil Set Item, redirecting the Node Image path expression back to that changed icon, you get the new icon in the Manage Stencils display of stencil items, and (more importantly) in the Stencil working area itself, but when you drag-n-drop that stencil the new Reference node appears with the old (unedited) icon image. …	Bug	Usability	Capability	Usability	Usability	Usability
Node Transclusion Indicator - Wide tooltip in narrow window	The tooltip displayed when hovering over a Node's Tranclusion Indicator will crop the left side of the tooltip if it is too wide for the window. It would make more sense to clip the right side so that the beginning of the text can be viewed.	Bug	Usability	Usability	Usability	Usability	Usability
Column '10' not found in search	Search for Type/Tags gives Exception: Column '10' not found. Sometimes it seems to work, but I cannot reproduce, what I do different in this case.	Support	Reliability	Capability	Usability	Reliability	Reliability
Highlight all nodes in the selected view which are found in a tag search.		Feature	Usability	Requirements	Capability	Usability	Usability
Stencils settings not remembered	It would be nice if, when opening a database, compendium would remember whether stencils were displayed the last time the database was open and restore the same state. Classified as a bug as this approach appears to be used for other features.	Bug	Usability	Usability	Usability	Usability	Usability
Change to History toolbar when navigating using Views	When you navigate to another map using Views, the history toolbar shows â€œNode Rollover Viewsâ€. It should show the name of the map you came from.	Feature	Usability	Requirements	Usability	Capability	Usability
small icons behavior is inconsistent	There are currently two ways to use small icons: Click on the "small icon" in the toolbar, or check off "Use Small Icons" in Project Preferences / Node Extras. However, the only way to get existing nodes to use the small icons is the toolbar. Is using both small and large icons a common use case? If not, I would recommend unifying the behavior so that if you select "Use Small Icons" either from t…	Bug	Usability	Capability	Usability	Usability	Usability
nodes don't stay in original position	When I position a node on the map, close the map, then reopen it, I often find that a few nodes shift noticeably to the right. I've never been able to pin down an exact pattern for when this happens or why, but it happens often enough to be significant. As always, I'll try to see if I can narrow this down, but I'd be interested to know if others have experienced this behavior. I've had these layo…	Bug	Usability	Capability	Usability	Capability	Usability
search only works on 'all views' context setting	edit>search, on [main] tab: 2 bugs: 1. select 'current view' for context, click OK, gives error msg: "Exception: column '10' not found" 2. select 'all views and deleted objects' for context, click OK, gives error msg: "Exception: Syntax error: Encountered <EOF> at line 1, column 139'	Bug	Reliability	Usability	Usability	Reliability	Reliability
Compendium license - Meaning of "non commercial use"	What is the the meaning of "non commercial use" statted in the compendium license ? Does it mean that it can only be used in non-profit organization ? or can we use it to help people to work together (I do think Compendium is very good for that purpose) in any organization, so long as we don't sell it nor any service based on it ?	Support	Documentation	Documentation	Documentation	Documentation	Documentation
New tags mis-formatted on list	When you first create tags, they are formatted incorrectly on the list. (See attachment).	Bug	Usability	Usability	Usability	Capability	Usability
passwords less than five characters allowed		Bug	Integrity/Security	Integrity/Security	Integrity/Security	Integrity/Security	Integrity/Security
non-administrators have administrator privileges	Users who do not have administrator privilege can create new users, modify user privileges to admin, and delete users.	Bug	Integrity/Security	Integrity/Security	Integrity/Security	Integrity/Security	Integrity/Security
users can delete themselves	You can delete yourself as a user while logged into a project. This should be disallowed.	Bug	Integrity/Security	Integrity/Security	Integrity/Security	Integrity/Security	Integrity/Security
users created later cannot view pre-existing database	I created a new user for a pre-existing project, then tried logging in as that user. I could log in, but no maps appeared. I tried changing the permissions and the name of the user, to no avail. I also tried this with other projects, but the problem persists.	Bug	Reliability	Capability	Usability	Capability	Usability
tags in tag view, pull down menu don't stay in sync	When you remove tags from the Tag View, those tags do not disappear from the pull-down menu until after a restart. Similarly, Tag View doesn't seem to find all items tagged via the menu unless a restart happens. (See Jeff Conklin for more on the latter.)	Bug	Usability	Capability	Usability	Capability	Usability
Deleting or Cutting a node leaves it in the old view - PRECISE CONDITIONS	I have precisely isolated the exact conditions of a critical bug I spoke of before. Precisely it is this: If you try to MOVE or DELETE any node THAT HAS MORE THAN ONE COPY (with or without an image), it will not actually disappear from the view from which you cut/deleted it, until you restart the program. This renders the program virtually useless, because you can't EDIT anything. For example, yo…	Bug	Reliability	Capability	Usability	Capability	Capability
Will not move or delete nodes that have multiple copies - a cause?	If a node has multiple copies, when you cut it or delete it from a view, it: - disappears initially - but when you return to that view it is STILL THERE It will remain there until the program is closed and reopened. I've tested it on map nodes and pro nodes and they both do the same thing. One clue as to the cause on my machine might be this: 1. Almost always when I open the program it says anoth…	Bug	Reliability	Capability	Usability	Capability	Capability
Cannot move or delete nodes with multiple copies	Wherever a node has multiple copies, if you try to move or delete it, it initally disappears, but when you open the same view again, it is still there - until you close and restart the program. Also, whenever I am opening the program, it says there is another instance running and the log file always says: "Unable to shutdown Derby: Derby system shutdown." I have a slightly unusual set up, in that…	Support	Reliability	Capability	Usability	Capability	Capability
1) Nodes dont cut/delete properly NOW and 2) in 1.5.1 they are very very SLOW...	PLEASE! I NEED HELP WITH THIS IN MY **EXISTING** PROGRAM. CAN SOMEONE PLEASE TELL ME HOW I CAN FIX IT SO I CAN USE COMPENDIUM **NOW**? [SORRY, BUT IT IS OF NO USE TO ME NOW THAT IT IS FIXED IN FUTURE VERSIONS. (In the Beta version it DOES delete, but it takes 19 seconds!] PLEEEEEEEEEEEEASE HELP! I use Compendium ALL DAY to organise my life and this is driving me NUTS! [SEE ALSO ATTACHMENTS: 1. Fi…	Support	Reliability	Migration	Usability	Performance	Performance
Double paste occurs if Drag&Drop followed by mouse click	I used a drag and drop to copy a URL from the Internet Explorer into a compendium map. The node appeared in the map as expected. I then mouse clicked into the map to display the complete compendium application, that was partially covered by the IE application. A second node was then pasted at the location of the mouse click.	Bug	Usability	Capability	Usability	Usability	Usability
Using compendium and MySQL locally	Hi I find Compendium very usefull, thanks Jeff Conklin and all I have 5.1 beta running on a Windows XP Pro box Compendium behaves well with the Derby database MySQL locally behaves well with various browsers With Compendium running, when I try to setup a MySQL database connect to the localhost as root with the correct root password .... Compendium complains that it cannot create the Compendium da…	Support	Installability	Installability	Installability	Installability	Installability
Windows menu displays only three open windows	The Windows menu only displays the first three open windows. If four windows are open and one of the three displayed in the Windows menu is closed then the fourth window will be displayed in the Windows menu.	Bug	Usability	Requirements	Usability	Usability	Usability
Installation problem	I am trying to run Compendium. OS Linux Fedora Core 4 (kernel 2.6.15.4) I get the following:- ./compendium.sh Exception in thread "main" java.lang.NoClassDefFoundError: while resolving class: com.compendium.ProjectCompendium at java.lang.VMClassLoader.transformException(java.lang.Class, java.lang.Throwable) (/usr/lib/libgcj.so.6.0.0) at java.lang.VMClassLoader.resolveClass(java.lang.Class) (/usr/…	Support	Installability	Installability	Installability	Installability	Installability
Typo in ReadMe in distribution .dmg file, problems with bug reporting	ReadMe says: In case you have problems with the installation or problems with the use of Compendium go to Comendium Support. No p Sherlock. Furthermore, it would be really helpful if the login to report a damn bug gave a hint that login names are email addresses. To be humane, this bug reporting mechanism should accept THIS data FIRST before some of it is forgotten. You can nag all you want for d…	Support	Documentation	Usability	Documentation	Documentation	Documentation
Quick Start Movie should SAY where it plays	I have this nice Compendium window in my face and I hear the sound track, BUT it is playing IN MY BROWSER, not in the Compendium eindow. GIVE ME A DAMN CLUE, PLEASE!	Bug	Usability	Usability	Installability	Usability	Usability
Allow multiple name selections for Send to Inbox Of	This is needed when, for example, you want to broadcast a map like "The Commons" to multiple users. Currently you can only send to one user at a time. A checkbox interface would be preferable to the current.	Feature	Requirements	Usability	Usability	Requirements	Requirements
Deleted nodes show up in search results	I have over 1000 nodes, that I previously dragged into windows to save the images in the linked files folder. I deleted them from all windows but they show up. When I "insert into view" it says the only window they are contained in, is the current one.	Bug	Reliability	Capability	Usability	Capability	Capability
Most of the maps in my home window report being in the home window twice	Sometime since I restored a backup my main Project (CogNexus) in 1.5.2 I notice a strange new thing has appeared, and I don't know what caused it. Most of the nodes indicate they are in the home window twice. There doesn't appear to be any way to have attachments here, so I'm sending them by separate email.	Bug	Usability	Capability	Capability	Capability	Capability
Views jump from Tags View leaves permanent display trash	If I put the mouse over the Views count in the Working Tags Area and clink on the link that appears in the popup, the popup remains on the screen for the duration of the Compendium session. This is yet another time when I wish we had some kind of "Refresh" command under the View menu that forced everything to be redisplayed "as it is supposed to be" (whatever that means).	Bug	Usability	Requirements	Usability	Usability	Usability
XML import from Atlas Problem	I am trying to import a code list from AtlasTi V.5, but I get the following erroro message: Exception:your document can not be imported. I could send you the file if you want.	Support	Migration	Capability	Migration	Capability	Capability
Icon field in List node's Contents window not formatted correctly	The Icon field within the Contents window of a List node is not formated correctly. The edit control is displayed from the left edge to the right edge of the window. This covers the label and the selectable icons.	Bug	Usability	Usability	Usability	Usability	Usability
Images assigned as node icons not displayed correctly	Assigning an image as an icon image often results in the "error" bitmap being displayed (2 question marks displayed in "torn" background). The "View" button within thhe "Contents" window shows the image correctly. Closing and reopening Compendium will show the icon images correctly. The image file path is usually, but not always, pasted into the Icon Image edit field without using the "./." icon …	Bug	Usability	Capability	Usability	Capability	Capability
Replacing a node's icon image results in distorted image.	Associating an image as a node's icon image to a node that has already had a node icon image assigned to it will sometimes cause the new image to be displayed using the height and width of the old image causing the new image to be distorted.	Bug	Usability	Capability	Usability	Capability	Capability
Sometimes tag labels mis-align	Note in the attachment, some of the tag labels bang up against the checkboxes. This was during a long tagging sessions, different labels move around at different times.	Bug	Usability	Usability	Usability	Usability	Usability
Groupwear Refresh Timer runs even if on Derby	If the refresh time was on when you closed Compendium it saves that fact. It then starts the timer next time you open Compendium even if not opeing an external MySQL connection	Bug	Capability	Capability	Usability	Capability	Capability
Project creation	Compedium does not offer Project Creation dialogue at start-up, neither is there a 'New' option in the File menu. I have installed and uninstalled 5 times without any progress.	Support	Reliability	Usability	Installability	Installability	Usability
excercise 6	Section 11 of excercise 6 is not showing the same thing under export. The printout of the excercise is showing Export-> HTML - Outline... When I try and do this on my pc it shows Export-> Web Outline... My pc does not list any HTML export.	Support	Documentation	Documentation	Usability	Documentation	Documentation
Node detail asterisk removed when cutting and pasting maps to sub-maps	The asterisk ("*") appears in the top right corner of a node indicating it has content. clicking this will open up the node edit dialog as expected. Thing is, when you copy a map containing nodes with detailed content and paste that as a sub map, the asterisk doesn't appear. The status bar does however reflect that detailed content is there. The edit dialog (accessed from double-clicking) also sh…	Bug	Reliability	Capability	Usability	Capability	Usability
Closing Tag View does not clear Working Area rollover hints	Originally Reported by Jeff Conklin.	Bug	Usability	Capability	Usability	Usability	Usability
Duplicate inbox	I'm not quite sure how to recreate this issue however the bottom line is that I get duplicate inbox while there is one accessible from the main window and the outline view and the second just from the outline view (appear with a list node icon). When it get to this new items (node right click sent to inbox) go to the first one while some of my older items appear only in the second one. The proble…	Bug	Reliability	Capability	Usability	Capability	Usability
Where should I find the "Current Log File"	Every time I backup my project I get the attached message referring to the "Current Log File", so can you please indicate where is this file saved? Thanks OrenG	Support	Documentation	Documentation	Usability	Documentation	Documentation
Export to WEB Map does not include stencils for the list node	When I export to the web map, the stencil file is referenced as part of the list node, but is not exported. The icon in the list node is then presented as a small red x instead of the stencil. Once I copied the stencil information to the folder, the icon was correctly presented. The stencil image in the map that held the stencil was correctly displayed. It was just the stencil in the list node th…	Bug	Migration	Capability	Usability	Usability	Usability
Could not start!	After successful installation, I could not start the software with the followinfg message; "There has been a problem accessing the Compendium Derby database. COMPENDUIM MAY BE RUNNING ALREADY! If it is not, the ..." And asked to stop the javaw.exe process, but there was no such process running, Could any one help me to solve the problem?	Support	Installability	Installability	Installability	Installability	Installability
How about multi-byte character code as Japanese?	I can not use Japanese character on GUI. Is there any patch for multi-byte character set? Or do I have to modify the source myself? Regargs, Kenji Izutani	Support	Usability	Usability	Requirements	Usability	Usability
Support for Fonts	I can insert Hindi / Chinese characters in the Node Label but they do not show properly in the Detail pane Cameron	Bug	Usability	Usability	Requirements	Usability	Usability
Compendium 1.5.2 - Linking issues with Tablet PC	Hello, I am using a tablet PC. The current version of Compendium 1.5.2 does not allow me to open previously linked files (mostly WORD or PDF). I suspect this problem is connected with the known issue reported in the Installation Information under Windows: "There is a problem with some Tablet PCs and graphics drivers. A workaround is to switch off Java 2D graphics. This can be done by editing the …	Support	Migration	Usability	Migration	Capability	Migration
Readers feature lists one user under another user's name	I'm stumbled across this strange problem at the Rutgers Citrix test site in the "test" Compendium project. At least 4 people have been logged into this project under separate user accounts. My Author name is "Jeff Conklin", but when I click right on nodes I have Read/Seen and select "Readers", the system shows my name as "Mark Aakhus" (who, coincidentally, set up this project). If Mark has also S…	Bug	Reliability	Integrity/Security	Usability	Integrity/Security	Integrity/Security
Improved group support	If two or more persons work on the same map at the same time (being synchronized through a MySQL database) then the node that is just being changed by one person should not be updated automatically when the next periodical synchronization event occurs since then it may happen that either those changes are overwritten and thus lost or the respective node will at least lose input focus and you cann…	Feature	Requirements	Capability	Usability	Requirements	Requirements
Unable to create MySQL Connection	I created a project on a remote MySQL server, using my personal account. This account is root equivalent on that MySQL installation, so when I want to share that project, I do not want others using that account. I created a new MySQL account that has all privileges on the Compendium schema I created, but I still get the message: "The Compendium Administration Database was unable to be created. Pl…	Support	Installability	Installability	Migration	Installability	Installability
Can't hit Enter/Return to open a new node after typing its label	Only seems to be when I have just created the node, typed label, and then hit enter with cursor in the label. Have to click out of the label, and then back in before it works	Bug	Usability	Usability	Usability	Usability	Usability
Keyboard shortcuts to create new nodes	Many mind mapping tools support easy node creation like this. Two main moves: Adding a new child: TAB key should add a new node linked to the current one Currently we can do the excruciating Alt-Shift-Q to create for instance a new Question. This is fine, but a TAB to create an Idea node by default would be cool. Tab currently doesn't do anything. Adding a new sibling: Cntrl-LeftArrow (?) could a…	Feature	Usability	Usability	Usability	Usability	Usability
Cannot access a map	I got a map in my project that is not accessible. I tried to open it both from the outline view and from its parent map in both case nothing happen when I click on it. However in some cases the sand-glass cursor will not change back to the arrow until I close the application and launch it again. After every try I found the follwing in the log : 05-August-2007_18-44-31: at java.lang.ClassLoader.fi…	Bug	Reliability	Capability	Usability	Reliability	Reliability
Change the tags - node icon indicator list (alphabetic order)		Feature	Usability	Usability	Usability	Usability	Usability
Exporting Web maps	Exported Web maps cannot be opened by the e-mail recipient. They receive an error message stating unable to find Compendium directory. I've tried opening exported files in both Firefox and Internet Explorer browsers. I apologize for bothering you, I should know how to do it after all these years. Thanks, Richard	Support	Migration	Usability	Migration	Capability	Migration
Ctrl+Shift+Left in node label does wrong selection	Originally reported by Jack Tanner: When editing the node label, the key combo Ctrl+Shift+Left should create a new selection, where the left border is the first letter of the current word. In Compendium, the left border is the last letter of the previous word.	Bug	Usability	Capability	Usability	Capability	Usability
A few issues with Help files: Node Label Preferences/Project Options/General ...	Dear Michelle, We are interested in using Compendium for logging a three year multi-stakeholder consultation process for what is currently being called the "Global Marshall Plan Initiative" or "Convention on the Global Commons." In learning about the program by running through the help files, I have come across a few items that perhaps could use some clarification. Sincerely, Rich Teich San Franc…	Bug	Reliability	Usability	Documentation	Reliability	Reliability
System locks up - when printing "Tools Menu"	System locks up - when printing "Tools Menu" from "Menus" Help to an Acrobat file - CPU usage goes to 99 percent and Compendium process has to be ended.	Bug	Reliability	Performance	Usability	Reliability	Reliability
Dotted line links for cross-links	Cross-links refer to links that proceed from a node that are additional to the direct link to the primary parent node. But option of dotted lines for any links would be worthwhile.	Feature	Usability	Usability	Requirements	Usability	Usability
Adjustable link line label placement	Functionality and flexibility to adjust the placement of link line labels for when congestion is an issue. Ideally, this could be automated but manual placement anywhere along the link, across the link and at any angle would also work.	Feature	Usability	Usability	Usability	Usability	Usability
When adding images/icons to nodes, Compendium should automatically browse the...	When adding images/icons to nodes via the process of node properties / contents / background image or icon / browse, Compendium should automatically browse the last accessed folder, during a session, rather than going to the default My Documents each time. So that when this process is required multiple times in large maps/projects the user does not have to re-navigate to the specific folder each …	Feature	Usability	Usability	Usability	Usability	Usability
Colour Palette	When colours have been selected for text and/or node backgrounds, the last selected colour should remain visible on the toolbar for quick user-access, so that a user would only need to reopen the colour palette when a change of colour is required.	Feature	Usability	Usability	Usability	Usability	Usability
How does Compendium work with Leopard?	Hello, I'm using Leopard aka OS 10.5 You do not mention it on your web pages. I'll try to run it...	Support	Documentation	Documentation	Migration	Documentation	Documentation
Compendium Database	I am a new user. The installation went fine, but when I start up the software I receive a message-Unable to load Compendium Database or Unable to asscess Compendium Derby Data base. I also have updates the java environment. What did I do wrong? Shelly Friedman	Support	Installability	Installability	Installability	Installability	Installability
Loss off links when selecting a node from the auto-search list after having c...	When you create an associated node using alt + <node letter>, it create a new node to the right linked back to the originating node. If you then use the auto-select drop-down list to replace the new node with a transclusion to another node, the link from the old node is lost rather than transferred to the new node. I am imagining that this is always the case. All links would be lost if the node i…	Bug	Reliability	Capability	Usability	Capability	Usability
MySQL New project creation problem	Hello, I'm trying to setup Compendium to communicate with a server located on a LAN. I was able to create the MySQL database/schema correctly and then connect to it using Compendium. But when I try to create a new project, I enter my project name, real name, username & passwords and it comes back with an error: "There was a problem creating the new project or user data due to: Systax error or acc…	Support	Installability	Installability	Installability	Installability	Installability
cannot get product started	first had error fixed in 402, changing compendium.bat file then recevied error "-classpath requires class path specification"	Support	Installability	Installability	Installability	Installability	Installability
Simple export and import of compendium files	I'm a beginner to compendium and want to simply transfer projects I've created in Compendium on one computer to another computer. I've backuped and I think exported the files onto a USB key and attempted to open them with the Compendium on my laptop, but can't figure out how to open them. Please help. I didn't see anything on this topic in the search (and boy is it difficult to underst	Support	Migration	Documentation	Migration	Migration	Migration
tag names in tag view misaligned when tagged > 10	I've noticed a formatting problem in tag view on Mac OS. When a tag is used less than 10 times, it is properly aligned in tag view. However, when it is used more than 10 times, the tag name in tag view becomes misaligned. Linux doesn't have this problem.	Bug	Usability	Usability	Migration	Usability	Usability
Installation Problems	Have downloaded and installed 1.5.2 (without reinstalling jre - see below) but cannot launch program. Get an empty black screen (headed Compendium) with another window headed 'javaw' with the error message "windows cannot find 'javaw'. Make sure you typed the name correctly and then try again. To search for a file, click the Start button and then click Search". I have Java jre 1.5.0_01 installed …	Support	Integrity/Security	Installability	Installability	Installability	Installability
Running in Ubuntu 7.10	I have java 1.5 installed, but cannot run compendium.sh. No error, just doesn't do anything. Any know issues with this O/S?	Support	Installability	Installability	Installability	Installability	Installability
can't open	I get the following an error that may have java running with old process. I uninstalled compendium, java and reinstalled them both and still get this error. I can send a screen capture of the error if needed. I am running vista.	Support	Installability	Installability	Installability	Installability	Installability
Download Failure	here's the error message: Internal Server Error The server encountered an internal error or misconfiguration and was unable to complete your request. Please contact the server administrator, kmi-systems@open.ac.uk and inform them of the time the error occurred, and anything you might have done that may have caused the error. More information about this error may be available in the server error l…	Support	Installability	Installability	Installability	Installability	Installability
Remote MySQL for collaboration Issue - Project Table does not exist.	I get the error: "Table 'compendium.Project' doesn't exist" after the new project is created on the remotely accessed MySQL Database. The Project database is added on the server but I do not find a Project table in that database or in any other databases. In my compendium database there is no Project table and I find no specification stating teh column requirements for the "Project" database. Tha…	Support	Reliability	Capability	Reliability	Reliability	Reliability
Porojects don't open in ubuntu Hardy AMD64	I installed in windows and Ubuntu Gutsy x86 and it looks OK. However when installing in Ubuntu Hardy AMD64 (my main working system) the interface opens but all buttons are grayed, except File menu, Data connection and Help menu. The default project or the loaded projects do not seem to open! If I can't solve this I will have to switch to another concept mapping tool! (do not want to...) Help plea…	Support	Installability	Installability	Installability	Installability	Installability
Export of multiple pages in Maps	Exporting nodes with multiple detail pages to Web Maps. On opening the Web Maps Details only shows the first page as a scrollable page, the remainder are referenced only and not very readable. To be able to export maps and allow readers to view all pages as entered would be good. (All pages are present in Web Outline.) Have looked through on-line support to no avail. Your advice would be much app…	Bug	Migration	Usability	Usability	Usability	Usability
HTML Export problem when using FireFox 3.0	Hello from France ! Many thanks for your product Compendium very useful and convenient. I've got a problem when exporting in HTML a MindMap : can't use the fonctionnality of the map when i try to read it from FireFox. Did you know this problem, any solution ? Many thanks for your help ! GaÃ«l PLANTIN	Support	Migration	Capability	Migration	Migration	Migration
Speel checker with autocorrect	Wrong spelling can distract the focus of attention during a facilitated meeting. Including a spell checker with an auto correct capability can resolve this problem.	Feature	Requirements	Usability	Usability	Usability	Requirements
All data in map node disappeared	Had a map node that contained approx 20 other nodes this morning. A couple of hours later, after working on other parts of project, the map node was empty. I hadn't work in the map node where the problem occurred. Other nodes seemed ok. Between the time that the nodes were present and gone, the only abnormal behavior I observed was that I had used the back arrow on the tool bar. The hour glass ap…	Bug	Requirements	Integrity/Security	Usability	Reliability	Reliability
Scribble pad clears when connected to remote database due to refresh loop		Bug	Reliability	Usability	Usability	Usability	Usability
Optimize the web outline export for use with Word template	This has been done in order that the html can then be put through Jeff's template and achieve a better result. See pdf on how to do this at: http://www.cognexus.org/Compendium/Creating%20Word%20Reports%20from%20Compendium%20Alpha1.pdf	Feature	Migration	Requirements	Migration	Requirements	Requirements
Web Maps export options to remove details popups where only the node anchor a...		Feature	Migration	Requirements	Requirements	Requirements	Requirements
Web Maps export options to exclude node details popups altogether		Feature	Migration	Requirements	Requirements	Requirements	Requirements
Alt+Shift+Right in node label does not work for selecting text		Bug	Usability	Capability	Usability	Usability	Usability
Could we have a portable version of Compendium?	I work with clients under IT lockdown and would like a version that can run from a USB stick.	Feature	Requirements	Installability	Usability	Requirements	Requirements
How to save	I am new to compedium and I can not figure out how to save and retrive maps.	Support	Documentation	Documentation	Usability	Documentation	Documentation
Can't use launch button on Contents dialog for internal Reference nodes in an...	Michael Begeman wrote: â€œUINodeEditPanel.onExecute() - Bug fix. In v1.5.2, if you double click an INR in your inbox it will open fine, but if you open the INR's Contents (right click) and then press the Launch button, it will fail. This has to do with onExecute() not being able to figure out the 'History Bar' path of how we got to where we are. Fixed with a kludge that forces the History Bar to …	Bug	Reliability	Requirements	Usability	Reliability	Capability
contents/properties/views window resizes back to a default size at any change...	For any type of node. Tested with look and feel: metal Platform: Confirmed on Windows and Linux What? Contents Tab | Details text box: The window resizes back to a default size at any change in state. For example: () create new note "test" () Open to contents tab () enter text in Detail: page 1 of 1. Enter the numbers 1 through 15 with each ending in a carriage return. () stretch the window so th…	Bug	Usability	Usability	Usability	Usability	Usability
XML export to zip: reference file paths not correctly renamed if the same res...	If you use the same image or local external file on more than one node, only one of those nodes will have the correct path within the XML data after the export to zip has been run. This is due to a bug in the export code which has now been fixed. Currently, which ever node is processed first during the export, will have the correct path to the resource relative to the data in the zip file, all su…	Bug	Migration	Capability	Usability	Capability	Capability
Node background color gets lost during backup restore process	I was trying to move a project from a network drive to a local drive on my pc. I selected Backup, Backup to zip with reference file, Zip all files into Linked Files/<projectname>/<username_userID>. On the network drive some of the nodes had a red background color. When I restored the project to my local drive the red background colors were not there. They showed up as the normal white background.…	Bug	Usability	Integrity/Security	Usability	Usability	Usability
Back Arrow on Toolbar locks up Compendium	When I selected the back arrow from the toolbar, Compendium locked up. This is an intermittent problem. The incident happened when I was doing some clean up work. I was copying/pasting and switching between maps. I was double clicking the mouse on map nodes along with using the tree in the Outline View to navigate through the maps. What I remember happening before the lock up was, I switched to a…	Bug	Reliability	Capability	Usability	Reliability	Reliability
How do I create new maps in my project?	I have looked through the menus but it is not clear. Thanks for your help. BTW - Great product!	Support	Documentation	Documentation	Usability	Documentation	Documentation
Wrong link colour using Alt - and Alt+	Reported by Simon Buckingham Shum: When I create a Con or Pro using keyboard shortcut (ie. Alt- or Alt+) the link type should match the node type. Right now we look at the node I'm curerntly on (eg a Pro) and then use a green supports link regardless of what the new node is	Bug	Usability	Capability	Usability	Usability	Usability
./compendium.sh ...NoClassDefFoundError java/lang/System	Hi, Downloaded the 1.5.2 install for Linux. Unzipped and attempted to run ./compendium.sh. Got error: Exception in thread "main" Exception while printStackTrace(): java.lang.NoClassDefFoundError: java/lang/System Using OpenSuse 10.3 Linux. -- P	Bug	Installability	Installability	Installability	Installability	Installability
Select multiple nodes and clone	The ability to select multiple nodes to clone would be a useful feature. Currently you can only clone a single node at a time.	Feature	Usability	Usability	Usability	Usability	Usability
Troubles wth cursor positioning in node labels	When I click between two characters in a node label then the insert cursor would very often be positioned either to the left of the first or to the right of the second character, but rarely between the two characters. I have to use the left/right arrow keys then to correct the cursor position.	Bug	Usability	Usability	Usability	Usability	Usability
LaTeX Support	Originally entered by Babak Seradjeh - moved to Compendium main product as OpenLearn version is being merged: I think it would be a very nice addition to Compendium for it to support LaTeX formatting for equations. This could be useful in both the node Title and the Content. Typing in an equation, even a simple one, is a useful tag for certain scientific purposes.	Feature	Requirements	Requirements	Migration	Requirements	Requirements
MAP NODE NOT RESPONDING	Originally entered by D M (muchtja) - moved to Compendium main product as OpenLearn version is being merged: I have installed the CKM for few weeks and worked with it about my diploma degree dessertation. Today i cant get into my map! The program respond by all things, only if i want to open my map node - nothing happens! The right click dont work and in the outline view there is no plus characte…	Support	Reliability	Capability	Usability	Reliability	Reliability
List Node Header Spacing is not Remembered	Originally requested by Paul Hendon - moved to Compendium Main as OpenLearn product being merge back into main: The List Node opens each time with its five headers (Img Tags Views Details Weight) all crunched up in the corner. If you set the spacing to show tags, for example, the next time the node is opened - the setting is lost. The list box could be a more useful node if it remembered its head…	Feature	Usability	Usability	Usability	Usability	Usability
Troubles wth cursor positioning in node labels	Originally reported by Klaus D. GÃ¼nther - being moved to Compendium Main as the two software versions are being merged: When I click between two characters in a node label then the insert cursor would very often be positioned either to the left of the first or to the right of the second character, but rarely between the two characters. I have to use the left/right arrow keys then to correct the …	Bug	Usability	Usability	Usability	Usability	Usability
Add an 'Open' Button to the Search Reulsts Dialog		Feature	Requirements	Usability	Usability	Requirements	Requirements
Add node timespans to XML export / import		Feature	Requirements	Usability	Usability	Requirements	Requirements
Add timespans to backup / restore		Feature	Requirements	Integrity/Security	Usability	Requirements	Requirements
Right-click node timeline to view timespan properties		Feature	Usability	Usability	Usability	Usability	Usability
Double-click blank are of node timeline to create new 5 second timespan		Feature	Performance	Usability	Usability	Performance	Performance
add control areas to start and end of node timline timspan	This is used to grab to extend/shrink timespan on timeline.	Feature	Usability	Usability	Usability	Usability	Usability
Click in timespan on node timeline jumps movie to start of that span		Feature	Usability	Usability	Usability	Usability	Usability
Click anywhere on node timeline highlights the node on map (if it is currentl...		Feature	Usability	Usability	Usability	Usability	Usability
Fast node linking using arrow icons on node	When node is rolled over there are arrow icons on each side of node. When an arrow is clicked a list of node types appears and when that is clicked, a new node linked back to originating node is created in the direction of the arrow. This will also be added to Main Compendium	Feature	Requirements	Usability	Usability	Usability	Usability
New node icon for MovieMap nodes	Mock up one for now. Talk to Peter about new icon.	Feature	Requirements	Requirements	Usability	Requirements	Requirements
Clickin on node in map will highlight timeline	Not sure how to do this. Will experiment with timeline background colours and when to unhighlight etc.	Feature	Usability	Usability	Requirements	Usability	Usability
Error message on trying to download Compendium	"The requested URL /institute/download/compendium-1.5.3-alpha5.dmg was not found on this server."	Support	Installability	Installability	Installability	Installability	Usability
Unable to backup database	Hi, i hv been unable to execute to completion of a project based on the default Derby-DB. I attempted the backup from "Project Management", Backup to Zip with reference files and zip all reference files into linked files. The project backup completion status seems to hang at 0% without further progress. On checking the log file : 24-December-2008_08-16-40: Exception (ProjectCompendiumFrame.connec…	Support	Reliability	Capability	Reliability	Reliability	Reliability
deleted nodes persist in MySQL	I notice that when I delete a node, it remains in the database. Fair enough while the session is still active, as this presumably facilitates an Undo operation to recover the deleted node. Problem is, the deleted data persists after Compendium has been closed. Thereafter, the deleted node is apparently not accessible through Compendium (as one would hope!) but the node data remains in the databas…	Support	Capability	Capability	Capability	Capability	Capability
map (corrupted?) hangs Compendium	Something strange has happened to one of my maps. When I click to open it, Compendium hangs, will not respond, will not close. I have manually to force Windows to terminate Compendium. Compendium behaves well, otherwise; it's just this one particular node/map that has gone bad. I can reproduce the problem by exporting all my maps to xml, deleting the project, creating a new project, then re-impor…	Support	Reliability	Reliability	Usability	Reliability	Reliability
Spurious message about toolbars.xml	+++ This entry was initially created as a clone of Entry #267 +++ If Compendium gets screwed up, (caused by zooming a map)and one tries to exit, it throws up a dialogue box complaining about toolbars.xml. If you hit OK it shutsdown OK. The file is where it says it is looking. Log 08-December-2006_22-48-03: template = 08-December-2006_22-59-10: Error:Exception:System\resources\toolbars.xml (The sy…	Support	Capability	Reliability	Usability	Capability	Reliability
Closing project disables menu shortcuts	When a project is closed, there are no open windows. The application then does not show the File menu in response to Alt-F, nor the Help menu for Alt-H. However, if the application is given the focus by clicking in the font-size field, then it *does* respond to normal menu shortcuts.	Bug	Usability	Usability	Usability	Usability	Requirements
Send to Jabber enabled when no project is open	On the File menu, with no open project, the "Send to Jabber" menu item is enabled. Selecting a name gives the error message Exception: (ProjectCompendium.toJabber): null	Bug	Capability	Capability	Usability	Capability	Reliability
drag and drop externs files doesn't work on linux version	Hello, When we drag and drop a file from the destok in a map, there is an error message : exception: (UIUtilities.copyDnDFile) /home/user/file.pdf (No such file or directory) I 'm looking the source code and find the problem. The variable which contains the path of the file to drop, add a CR character at his end. It works on windows but not on linux. So, i proposed a solution : fix in the file UI…	Bug	Capability	Capability	Migration	Capability	Migration
Crashes - Java runtime error	I've just installed version 1.5.2 and everytime I click an icon (even simple ones like Quick Start) I get a Microsoft Visual C++ Runtime error message that freezes the program and is only fixed by aborting the error message which closes the program. The message says: "Assertion failed! Program: C:\\Windows\system32\javae.exe File: ../../../src/share/native/sun/font/t2k/t2kstrm.c Line: 132 Express…	Support	Installability	Installability	Installability	Installability	Installability
"Table 'compendium.project' doesen't exist" after Creating a Project in MySQL...	On a windows XP system with XAMPP 1.7.1 (Apache (2.2.11) MySQL (5.1.33) PHP (5.2.9) Perl) Compendium 1.5.3 Alpha 5 (also tried 1.5.2) the following i tried with root@localhost and a second remotemysql user with full sql priviliges Starting Compendium File->Database Adminstration checking 'Use MySQL database' creating a new profile e.g. (no root password set in mysql yet) root@localhost MySQL Host…	Support	Installability	Installability	Migration	Installability	Installability
error at start-up	Hi Michelle, I just installed Compendium. At start-up I get an error message. Exception:System\resources\toolbars.xml (Acces denied). Compendium seems to work ok, (but I just started it today). I would like to understand what the cause and consequences of this error message is.	Support	Installability	Installability	Installability	Installability	Installability
instalation problem	Dear Colleagues, Upon instalation of Compenduium 1.5, the cmd writer opens. And the message "Windows cannot find 'javaw'. Make sure you typed in the name correctly and then type again.To search for a file click on the start button, and click search." The compendium file is located in C:\Program Files(x86).As far as I have tried, the program does not run from the start menu either. Java is up to d…	Support	Installability	Installability	Installability	Installability	Installability
Can't run download of Compenium 1.5.3 alpha	Hello, I have windows Vista and an integrated intel graphics accelerator card. I have loaded Java SE 6 Version 13. After downloading Compendium 1.5.3 Alpha 5 when I attempt to run the application I get an error that says can't find javaw. If you can advise how to fix this, I would really appreciate it. Thanks, Mike Clark	Support	Installability	Installability	Installability	Installability	Installability
starting problem on Ubuntu	I just install compendium, creat a new project, load it, and I on ly have: file-->new, open, system settings, db administration, cnvert from Mysql to derby, project management, and exit. and help menu. No window in the main frame. Can you tell me the procedure?	Bug	Installability	Installability	Installability	Installability	Installability
Floating tooltip misplaced under Firefox	I have exported a set of maps under 1.5.3 Alpha 5. For the most part they work fine under Firefox 3.0.11. In some cases the floating tooltip ("Click icon to view map contents") is displaced waaaaay to the right. This does not happen under IE. For an example, go to http://www.sv-moira.com/PassagePlanning/PassagePlanning.html and click on the map "How long will the passage take?" In the 3rd row, ho…	Bug	Usability	Usability	Migration	Capability	Usability
Ability to specify a default map background	For company watermarking etc..	Feature	Requirements	Requirements	Requirements	Requirements	Requirements
Unable to connect to Database on Ubuntu 64 bit	Hi, Using 1.5.2 and 1.5.3 A5 I get the same error: 28-July-2009_13-06-47: Error: (DBConnectionManager.getConnection) Database 'test' not found. 28-July-2009_13-06-47: Exception: (DBAdminDatabase.getSchemaStatusForDatabase) And consequently I can't get compendium to work. Linux c14n 2.6.28-13-generic #45-Ubuntu SMP Tue Jun 30 22:12:12 UTC 2009 x86_64 GNU/Linux java version "1.6.0_0" (this is Sun J…	Support	Reliability	Installability	Usability	Reliability	Reliability
Auto-detect if newer version of Compendium available for download	check file on server for latest stable version and compare to own. If newer version show dialog to user with download button to launch browser to download page. Shows each time Compendium launched. Simple cancel button push to close.	Feature	Requirements	Usability	Requirements	Requirements	Requirements
Negative yposition-values when importing from Excel	originally reported by Philip Murphy: I imported a single column of about 40 cells containing text from Excel - dragging and dropping them into Compendium. Looked good, The Map itself also recorded the correct total number of nodes. As I worked on them, it took me a while to realize that I was not seeing a number of items. When I used the search function based on words, they were shown in the sea…	Bug	Migration	Capability	Usability	Capability	Capability
Single user tab - highlight Save button automatically		Feature	Requirements	Usability	Usability	Usability	Usability
Site "compendiuminstitute.org" defaced ?	The 'Compendium Quick Reference', available from the 'Help' tab in the main Comendium screen, points to a site named "www.compendiuminstitute.org": however this site is a lot of publicity and it seems to me to have been defaced. Maybe you should enquire about this, or else where is the true www.compendiuminstitute.org ?	Support	Documentation	Integrity/Security	Usability	Documentation	Documentation
Application not launching.	Error on opening the application: Java Virtual Machine Launcher: Could not find main class. Program will exit dialog box appears. I am not well versed with Java. Why is the application not launching. The installation succeeded and Jre 1.5_01 was also installed. Please advice. Balbal.	Support	Installability	Installability	Installability	Installability	Installability
Copendium does not start	I downloaded compenduim and the java platform as instructed. I work with VAIO with windows vista 64 bit. When I click the icon I get a message: windows cannot find 'javaw' I understand there is a batch running here, but I do not know how to fix it. I found the javax inside the java directory, but somehow this directory does not appear on the system search path. I tried to add it manually but it d…	Support	Installability	Installability	Installability	Installability	Installability
toolbars.xml error on Vista 64-bit	I recall saying that you do not yet support 64-bit Vista, but I tried anyway. I did find that on start and shutdown I got an Exception that System\resources\toolbars.xml had access denied. Upon checking, this file was simply not in the directory. Is it downloadable somewhere? I should I try to install the stable version? I'm just exploring Compendium and wouldn't mind a doing some ad hoc testing …	Support	Installability	Installability	Installability	Installability	Installability
Make space with drag box alt goes wrong when zoomed		Bug	Capability	Capability	Capability	Usability	Usability
Aerial View Delete-Undo Bug	When you delete a node off of the aerial view, it delets the normal view node, which is good. When you un-do that delete, it brings back the aerial view node (i.e. tiny font) into the normal view. It also elminates any arrow connections, yet still leaves the disabled arrows up.	Bug	Capability	Capability	Capability	Capability	Capability
Compendium installed but will not open	I have installed Compendium on my Mac - confirmed the java version and the workspace never opens up. A box appears saying that Compendium is starting - but nothing happens after that... Please advise. Thanks, Tara	Support	Installability	Installability	Installability	Installability	Installability
Java Class load Proroblem	I'm running Red Hat Linux 4. With both Compendium 1.5.2 and 1.5.3, when I attempt to run compendium (./compendium.sh) from its Compendium Directory, I get: The java class could not be loaded. java.lang.UnsupportedClassVersionError: com/compendium/ProjectCompendium (Unsupported major.minor version 49.0) I've just updated the version of the jre and I ran NetBeans to be sure it was loaded correctly,…	Support	Installability	Installability	Installability	Installability	Installability
Line Formatting in Links	To add properties to a line to control width displayed. for instance Change Type to (changes color) Change Arrow to (changes ends) CHANGE WIDTH TO (change width .5/1/2/3/5/10) This could be handled in some sort of style configuration (allowing some flexibility in which colors & widths get used)	Feature	Usability	Usability	Usability	Requirements	Usability
Free Text (with RTF formatting) in map background	To document & title maps, enable a Text Node where contents are displayed in a text box, and where basic formatting is enabled. Control of background color/border would be nice, but default to white or transparent works for me. Current work around is to format it in PhotoShop (or Gimp), export a PNG version, drag it to a map, and on properties to specify the size of the "thumbnail". Rather awkwar…	Feature	Requirements	Usability	Usability	Usability	Usability
Compendium will not open	I have downloaded compendium 1.5.3 alpha5 onto my laptop, The Operating system is Windows Vista business 64 bit, I have installed on the laptop Java (TM) Platform SE 6 U 17 file version 6.0.170.4 and use the firefox 3.5 browser. when i try to open the compendium i get bthe error message " windows cannot find 'javaw'. Make sure you typed the name correctly, and then try again." I have looked in th…	Support	Installability	Installability	Installability	Installability	Installability
Compendium 1.5.3 a5 generates inaccessible projects on openSUSE 11.2 64-bit L...	I have a system running openSUSE 11.2 Linux, 64-bit version. I've downloaded compendium-1.5.3-alpha5.tar.gz, then unpacked it. I did $ cd Compendium $ ./compendium.sh and created a project called "test". It was the default project. Compendium appears to have created the project with no errors. However, after the project is created, the screen is blank, and there are no projects listed in the File…	Support	Installability	Capability	Installability	Capability	Installability
wont run in windows 7	Hi Have installed compendium in windows 7. Opening the program by clicking on the desktop icon returns this error message: "Windows cannot find 'javaw'. Make sure you typed the name correctly and then try again." . Hope you can help! Thanks raystaines@hotmail.co.uk Open University student	Bug	Installability	Installability	Migration	Installability	Installability
Installation on Ubuntu 9.10	I followed your install instructions with both the stable version 1.5.2 and the alpha version and when I try to run ./compendium.sh it merely returns an error saying "permission denied". I have tried running the command as root, and still the same outcome. I am running Ubuntu 9.10 64bit Operating System. I have version 6 of Java (JRE) installed Any help or advice you could provide would be greatl…	Support	Installability	Installability	Installability	Installability	Installability
1.5.3 Alpha 5 does not load	after install any attempt to run results in an error that says something like cannot find javaw. i am running Vista on a 64 bit machine.	Support	Installability	Installability	Installability	Installability	Installability
Install package failed to download correctly.	Using the Camino browser, clicking on the link to the .dmg package started to download it as text into the browser window, rather than downloading the file. Please provide guidance on the web page, and send me a new URL.	Support	Installability	Installability	Installability	Installability	Installability
Question regarding the licence	Dear Sir or Madam, The site suggests compendium is LGPL licensed but the (Linux 1.5.2) download contains a license (full text included below). And this states : " ... 1. Grant of rights Any rights granted under this Agreement are limited solely to non-exclusive non-commercial use by your institution or entity and may not be sublicensed by you to other parties. ... " This would be a problem for me…	Support	Documentation	Documentation	Documentation	Documentation	Documentation
Javaw not found	I am running on Windows 7. I ran the Compendium install (including the Java runtime). I have both the 32 and 64 bit versions of Java run time installed. WHen I try to start Compendium, I get the message that it can't find javaw. I even tried changing the startup batch file to use SystemX86 in place of System but it still gives the same error. Chris	Support	Installability	Installability	Installability	Installability	Installability
Find-as-you-type no longer appears to work when creating new nodes	In compendium 1.x, when I added a new node and started to type, a list of matching nodes appeared. On selecting one of these options, the existing node was transcluded into the current view. This list does not appear when using version 2.x making transclusion much more time-consuming.	Bug	Usability	Usability	Usability	Usability	Usability
Exception when opening a new map	Create a new map. Open the map and an error message appears. See attached. The error message only appears once.	Support	Capability	Capability	Usability	Capability	Reliability
Search updates into lists	Hello Was just wandering if Compendium could do something similar to database software, where a list can be generated from a search result which is updated each time the list is opened. For example, could I set up a list of all nodes which are returned on query for the label "to do", and then expect that list to automatically update as I add/remove items with that label? Many thanks Gareth	Support	Requirements	Requirements	Usability	Requirements	Requirements
Maps not saving in Linux Ubuntu	Reported by Steve Brettell It doesn't save my maps. I created a map for the tutorial, titled "training," It shows up on the open file dialog box, but clicking on it results in a blank workspace	Bug	Capability	Capability	Usability	Capability	Reliability
Compendium Update Checker	Check Compendium server to see if there is a newer version of Compendium available for download. If so, inform the user and offer a download button to link to the website download page. Help menu: add item to check for updated when clicked. Add item to set and unset the auto-update checker facility which will check for updates automatically each time Compendium is launched.	Feature	Capability	Usability	Usability	Requirements	Requirements
Download doesn't start	When I log in to download the new beta version, I get a screen that the download has started, but it hasn't. I tried it twice without any results. http://compendium.open.ac.uk/institute/download/release-notes-2.0-beta1.htm is the screen I get after download. As you can see is there no optional redownload page. Gr. R.	Support	Installability	Capability	Installability	Installability	Installability
Deleting nodes based on stencils does not place them in the trash can	Only the main types of nodes seem to be places in the trash can. Stencil-based nodes are not. And links are not.	Bug	Capability	Usability	Usability	Usability	Usability
Export - Power Export - does not work	(MAc OS 10.6) Power Export does not work. When selected it ask to select a map, tried different ways of doing it but nothing worked. I can export to a jpg and to web pages.	Bug	Capability	Capability	Migration	Capability	Capability
Compendium window has set attribute "always on top"	The main Compendium window has set attribute "always on top". and no apparent way how to change it. All of its dialog boxes come behind it. and if one does not know that a dialog box is expected to pop up there is no way to know about it.	Bug	Usability	Usability	Usability	Usability	Usability
Hotkeys for zooming	Would it be possible to implement hotkeys for zooming (e.g. ALT+mousewheel to zoom in and out)?	Support	Usability	Requirements	Usability	Usability	Usability
Circular / radial arrange option		Feature	Requirements	Requirements	Usability	Usability	Requirements
How to move Derby DB location?	Currently the DB is in some default place. Is it possible to move it somewhere else, like a backupped network disk? Maybe it is already possible, but I wasn't able to find related documentation. Thanks! mario	Feature	Installability	Documentation	Usability	Documentation	Documentation
Main window always on top	The main window of Compendium is set as "always-on-top". This is annoying because on pc already takes all the screen and disorients when I want to bring up another application. Another annoyance is when help is requested inside Compendium. The help window is always behind the main window that should be minimized to read the help, this way losing context about the help request. Thanks for hearing!…	Bug	Usability	Usability	Usability	Usability	Usability
HTML Export missing images if loaded in Word	Exported the Project Home. The only change in the parameters is to set "Optimize for World". The resulting html file is perfect when loaded in Firefox, but if loaded in Word it has all the icons missing.	Bug	Capability	Capability	Migration	Capability	Capability
Font changes in outline view but not in existing View	Opened a project. Changed the font of one node from the toolbar. Then selected project settings and changed font size to 16. Nothing changed. Exited Compendium then on reopening the project the Outline view font is 16pt, but the node labels are as before.	Bug	Capability	Usability	Usability	Capability	Capability
Windows 7 64 bit - Can't find Javaw	Have updated NVIDIA driver -- Java is totally installed just fine on my pc - had it for years running Personal Brain and many other java based apps - its current version plus the older version apparently required for Compendium. I think the problem is that it is trying to find java in C:\Program Files - whereas in 64 bit systems the directory path is different: C:\Program Files (x86)- full path i…	Bug	Installability	Installability	Installability	Installability	Installability
Downloading - set-up	Hi I attach a screen dump from when i tried to download and start Compendium. I am NOT a computer geek therefore am finding all this very difficult. YOur product looks excellent for my work but this is not a good start. Regards John	Support	Installability	Installability	Installability	Installability	Installability
Login to a project by double click on the project name	On the project login mask could be easier to enter a project by double clicking on its name in the project list, in addition to the current select+click on OK.	Feature	Usability	Usability	Usability	Usability	Usability
Error when creating and opening new map in old MySQL project	The MySQL project was created using Compendium 1.5.3 and mysqld 5.1.37 under Ubuntu 9.04. Since I changed to Compendium 2.0 Beta 1 the creation of every new map throws an error: ------------------------------------------------------------- Exception: (ProjectCompendiumFrame.addViewToDesktop-1) Cannot initialize View Field 'UserID' doesn't have a default value -------------------------------------…	Bug	Migration	Capability	Migration	Migration	Migration
Installation problem, Compendium and Windows 7	Hi, I cannot open teh installed Compendium beta. I've Windows 7. I've tried everything with Compendium.bat and javaw. The strange thing is that CompendiumLD installation went totally OK and it was opened without any problems. It found Javaw etc. I even compared Compendium.bat and CompendiumLD.bat to find the reason. Michelle, please help.	Support	Installability	Capability	Installability	Installability	Installability
how to set default link type	i am trying to change the default link type (1px,fromTo,CurvedLink,PlainLine) to something different. I checked all menus, ini files, and xml files but did not find anything. if i change the link type to different values they snap back to the default values as soon as i create a new arrow. where can the settings be changed. thank you	Support	Usability	Documentation	Usability	Usability	Usability
Compendium fails to create schema once connected to MYSQL	MYSQL version 5.1.41-3ubuntu12.6 I installed a fresh installation of Ubuntu 10.4 and MySQL. I tried to use the 'Database administration...' option within the File menu to connect to the MySQL server using the MySQL root user from another machine (win 7) on the network. At first compendium (1.5.2) simply said to report the issue. I tried with compendium 2.0 Beta 1, which provided more information.…	Bug	Installability	Capability	Installability	Installability	Installability
